# Supplementary material for: TMEM120B strengthens breast cancer cell stemness and accelerates chemotherapy resistance via β1-integrin/FAK-TAZ-mTOR signaling axis by binding to MYH9
Source: Breast Cancer Res. 2024 Mar 19;26:48. doi: 10.1186/s13058-024-01802-z (PMC10949598; doi:10.1186/s13058-024-01802-z)
Supplement: Supplementary file 4 — Additional file 4: DEGs within TMEM120B-KO cells [file 13058_2024_1802_MOESM4_ESM.xls]

## Sheet: A-1_vs_A-2.DET.final
#ID	RNA_type	RNA_Symbol	Source_Gene	Gene_symbol	Sample1_Count	Sample2_Count	Sample3_Count	Sample4_Count	Sample5_Count	Sample6_Count	Sample1_CPM	Sample2_CPM	Sample3_CPM	Sample4_CPM	Sample5_CPM	Sample6_CPM	FDR	log2FC	regulated
ENST00000005180	Known_mRNA	CCL26-201	ENSG00000006606	CCL26	5	7	51	30	27	80	2.6111	3.512	4.0717	11.5421	10.4572	27.9686	0.000608022	2.52782	up
ENST00000005386	Known_mRNA	RPAP3-201	ENSG00000005175	RPAP3	123	108	672	39	48	44	64.2342	54.1848	53.6501	15.0047	18.5905	15.3827	0.000659573	-1.54853	down
ENST00000025301	Known_mRNA	AKAP11-201	ENSG00000023516	AKAP11	74	68	99	11	7	4	38.6449	34.1163	7.9038	4.2321	2.7111	1.3984	0.000123983	-2.94985	down
ENST00000206595	Known_mRNA	G2E3-201	ENSG00000092140	G2E3	80	62	366	14	16	11	41.7783	31.1061	29.2201	5.3863	6.1968	3.8457	2.04965e-06	-2.46568	down
ENST00000215909	Known_mRNA	LGALS1-201	ENSG00000100097	LGALS1	2373	2625	18049	6952	6903	10061	1239.25	1316.99	1440.97	2674.69	2673.55	3517.4	0.00111581	1.42703	up
ENST00000216277	Known_mRNA	PAPOLA-201	ENSG00000090060	PAPOLA	95	96	448	36	29	10	49.6117	48.1642	35.7667	13.8505	11.2318	3.4961	0.000348557	-1.98938	down
ENST00000216281	Known_mRNA	HSP90AA1-201	ENSG00000080824	HSP90AA1	2493	2508	14625	1108	1025	966	1301.92	1258.29	1167.61	426.288	396.986	337.72	5.75357e-05	-1.42184	down
ENST00000216832	Known_mRNA	PNN-201	ENSG00000100941	PNN	198	225	1310	66	83	82	103.401	112.885	104.586	25.3926	32.1461	28.6678	7.94003e-05	-1.63085	down
ENST00000222567	Known_mRNA	TWISTNB-201	ENSG00000105849	TWISTNB	154	172	994	52	50	69	80.4233	86.2943	79.3574	20.0063	19.3651	24.1229	0.000141523	-1.67549	down
ENST00000223095	Known_mRNA	SERPINE1-201	ENSG00000106366	SERPINE1	592	702	2434	2015	2127	1140	309.159	352.201	194.322	775.245	823.793	398.552	0.000764216	1.48421	up
ENST00000223271	Known_mRNA	RARRES2-201	ENSG00000106538	RARRES2	15	20	76	46	52	48	7.8334	10.0342	6.0676	17.6979	20.1398	16.7811	0.00939885	1.49756	up
ENST00000224140	Known_mRNA	SETX-201	ENSG00000107290	SETX	52	54	110	10	11	2	27.1559	27.0924	8.782	3.8474	4.2603	0.6992	0.000943478	-2.54875	down
ENST00000225388	Known_mRNA	NUFIP2-201	ENSG00000108256	NUFIP2	94	99	296	29	35	31	49.0895	49.6694	23.6316	11.1574	13.5556	10.8378	0.00787901	-1.46781	down
ENST00000226253	Known_mRNA	ALDOC-201	ENSG00000109107	ALDOC	17	33	164	95	96	93	8.8779	16.5565	13.0932	36.55	37.1811	32.5135	0.000643208	1.69807	up
ENST00000227758	Known_mRNA	BIRC2-201	ENSG00000110330	BIRC2	63	61	246	25	14	7	32.9004	30.6044	19.6398	9.6184	5.4222	2.4472	0.00133633	-1.99018	down
ENST00000229214	Known_mRNA	KRR1-201	ENSG00000111615	KRR1	114	88	517	40	30	44	59.5341	44.1506	41.2754	15.3895	11.6191	15.3827	0.00319691	-1.48417	down
ENST00000230640	Known_mRNA	MTREX-201	ENSG00000039123	MTREX	108	110	513	43	35	25	56.4007	55.1882	40.9561	16.5437	13.5556	8.7402	0.000274167	-1.71207	down
ENST00000232458	Known_mRNA	ECT2-201	ENSG00000114346	ECT2	93	91	442	27	31	16	48.5673	45.6557	35.2877	10.3879	12.0064	5.5937	6.61612e-05	-1.95669	down
ENST00000232978	Known_mRNA	NKTR-201	ENSG00000114857	NKTR	34	24	91	4	4	2	17.7558	12.0411	7.2651	1.5389	1.5492	0.6992	0.000637323	-2.98529	down
ENST00000234170	Known_mRNA	CEBPZ-201	ENSG00000115816	CEBPZ	258	261	1424	72	53	51	134.735	130.946	113.687	27.701	20.5271	17.83	5.75417e-09	-2.26202	down
ENST00000238609	Known_mRNA	IFI27L2-201	ENSG00000119632	IFI27L2	334	354	1814	855	812	1019	174.424	177.606	144.823	328.95	314.49	356.25	0.00108777	1.29521	up
ENST00000239690	Known_mRNA	NUDCD1-201	ENSG00000120526	NUDCD1	130	144	785	51	58	58	67.8898	72.2464	62.6716	19.6216	22.4636	20.2772	0.00116153	-1.43261	down
ENST00000240304	Known_mRNA	LUC7L3-201	ENSG00000108848	LUC7L3	183	168	1008	65	62	73	95.5679	84.2874	80.4751	25.0079	24.0128	25.5213	0.000312352	-1.52987	down
ENST00000243924	Known_mRNA	PI3-201	ENSG00000124102	PI3	18	27	156	94	87	104	9.4001	13.5462	12.4545	36.1653	33.6954	36.3591	0.000182624	1.8197	up
ENST00000244333	Known_mRNA	LYPD3-201	ENSG00000124466	LYPD3	21	13	101	61	79	52	10.9668	6.5222	8.0635	23.4689	30.5969	18.1796	0.00134087	1.73556	up
ENST00000244766	Known_mRNA	NRN1-201	ENSG00000124785	NRN1	38	41	133	158	160	58	19.8447	20.5701	10.6182	60.7884	61.9685	20.2772	0.00237315	1.76007	up
ENST00000247026	Known_mRNA	NSRP1-201	ENSG00000126653	NSRP1	188	194	1468	49	51	101	98.179	97.3319	117.2	18.8521	19.7525	35.3103	0.000643841	-1.79153	down
ENST00000251496	Known_mRNA	NCAPG-201	ENSG00000109805	NCAPG	82	94	373	32	28	21	42.8228	47.1608	29.779	12.3116	10.8445	7.3417	0.000664378	-1.69762	down
ENST00000251810	Known_mRNA	RRM2B-201	ENSG00000048392	RRM2B	29	35	100	6	11	4	15.1446	17.5599	7.9836	2.3084	4.2603	1.3984	0.00922516	-2.05492	down
ENST00000253247	Known_mRNA	NOL11-201	ENSG00000130935	NOL11	123	115	739	45	49	49	64.2342	57.6967	58.9991	17.3132	18.9778	17.1307	0.000882848	-1.49967	down
ENST00000256733	Known_mRNA	SAA2-201	ENSG00000134339	SAA2	184	182	1573	1060	1051	1814	96.0901	91.3114	125.583	407.821	407.055	634.187	3.01625e-08	2.48293	up
ENST00000257789	Known_mRNA	ORC3-201	ENSG00000135336	ORC3	40	40	271	19	13	8	20.8892	20.0684	21.6357	7.31	5.0349	2.7969	0.00360959	-1.83257	down
ENST00000259050	Known_mRNA	MARCH7-201	ENSG00000136536	2023-03-07	53	29	219	7	9	14	27.6781	14.5496	17.4842	2.6932	3.4857	4.8945	0.00144918	-2.13008	down
ENST00000259569	Known_mRNA	RANBP6-201	ENSG00000137040	RANBP6	37	52	159	10	14	3	19.3225	26.089	12.694	3.8474	5.4222	1.0488	0.00151525	-2.2324	down
ENST00000260327	Known_mRNA	CTDSPL2-201	ENSG00000137770	CTDSPL2	90	90	403	37	36	29	47.0006	45.154	32.1741	14.2353	13.9429	10.1386	0.00411807	-1.42136	down
ENST00000260453	Known_mRNA	MNS1-201	ENSG00000138587	MNS1	24	28	102	4	3	3	12.5335	14.0479	8.1433	1.5389	1.1619	1.0488	0.000663228	-2.90866	down
ENST00000260753	Known_mRNA	KIF20B-201	ENSG00000138182	KIF20B	67	68	489	6	6	10	34.9893	34.1163	39.04	2.3084	2.3238	3.4961	2.02202e-09	-3.46917	down
ENST00000260970	Known_mRNA	PPIG-201	ENSG00000138398	PPIG	150	148	956	43	40	47	78.3343	74.2532	76.3236	16.5437	15.4921	16.4315	2.90416e-06	-1.97644	down
ENST00000261308	Known_mRNA	PPWD1-201	ENSG00000113593	PPWD1	71	58	384	24	21	19	37.0783	29.0992	30.6572	9.2337	8.1334	6.6425	0.000676901	-1.75984	down
ENST00000261637	Known_mRNA	UTP20-201	ENSG00000120800	UTP20	44	52	149	18	11	7	22.9781	26.089	11.8956	6.9253	4.2603	2.4472	0.00651546	-1.86698	down
ENST00000261845	Known_mRNA	MAPK6-201	ENSG00000069956	MAPK6	29	33	112	9	7	6	15.1446	16.5565	8.9417	3.4626	2.7111	2.0976	0.00759386	-1.99146	down
ENST00000262126	Known_mRNA	ANKRD12-201	ENSG00000101745	ANKRD12	12	21	87	0	2	1	6.2667	10.5359	6.9458	0	0.7746	0.3496	0.0020653	-4.13507	down
ENST00000262982	Known_mRNA	CSE1L-201	ENSG00000124207	CSE1L	582	612	2855	147	173	108	303.937	307.047	227.933	56.5563	67.0034	37.7576	7.86843e-09	-2.12105	down
ENST00000263181	Known_mRNA	KIF18A-201	ENSG00000121621	KIF18A	75	82	342	6	13	8	39.1672	41.1403	27.3041	2.3084	5.0349	2.7969	1.60205e-08	-3.12731	down
ENST00000263368	Known_mRNA	BLVRB-201	ENSG00000090013	BLVRB	131	145	816	395	377	280	68.412	72.7481	65.1465	151.971	146.013	97.89	0.00481334	1.18492	up
ENST00000263736	Known_mRNA	SRBD1-201	ENSG00000068784	SRBD1	32	41	214	7	16	12	16.7113	20.5701	17.085	2.6932	6.1968	4.1953	0.00680152	-1.79533	down
ENST00000264233	Known_mRNA	POLQ-201	ENSG00000051341	POLQ	36	38	95	2	4	5	18.8002	19.065	7.5845	0.7695	1.5492	1.748	0.00017713	-3.11905	down
ENST00000264279	Known_mRNA	NOP58-201	ENSG00000055044	NOP58	345	332	2151	111	124	145	180.169	166.568	171.728	42.7058	48.0256	50.693	7.62856e-05	-1.60192	down
ENST00000264447	Known_mRNA	ZNF638-201	ENSG00000075292	ZNF638	16	26	92	4	6	1	8.3557	13.0445	7.345	1.5389	2.3238	0.3496	0.00673746	-2.52416	down
ENST00000264926	Known_mRNA	RAD18-201	ENSG00000070950	RAD18	107	74	440	34	28	25	55.8785	37.1266	35.128	13.081	10.8445	8.7402	0.000659573	-1.70138	down
ENST00000265140	Known_mRNA	SLF1-201	ENSG00000133302	SLF1	66	65	321	12	13	12	34.4671	32.6112	25.6275	4.6168	5.0349	4.1953	2.61444e-06	-2.46535	down
ENST00000265433	Known_mRNA	NBN-201	ENSG00000104320	NBN	65	72	216	11	16	5	33.9449	36.1232	17.2447	4.2321	6.1968	1.748	3.00515e-05	-2.56496	down
ENST00000265462	Known_mRNA	PRDX5-201	ENSG00000126432	PRDX5	454	535	2576	1055	1113	1079	237.092	268.415	205.659	405.897	431.068	377.226	0.00827226	1.04563	up
ENST00000265728	Known_mRNA	DBF4-201	ENSG00000006634	DBF4	145	173	757	67	69	56	75.7232	86.796	60.4362	25.7774	26.7239	19.578	0.00188713	-1.35841	down
ENST00000265748	Known_mRNA	ANLN-201	ENSG00000011426	ANLN	203	213	975	79	98	48	106.013	106.864	77.8405	30.3942	37.9557	16.7811	0.000914874	-1.52182	down
ENST00000267622	Known_mRNA	TRIP11-201	ENSG00000100815	TRIP11	71	78	433	15	10	17	37.0783	39.1334	34.5692	5.7711	3.873	5.9433	6.97787e-07	-2.55037	down
ENST00000269214	Known_mRNA	ESCO1-201	ENSG00000141446	ESCO1	94	66	242	14	12	6	49.0895	33.1129	19.3204	5.3863	4.6476	2.0976	3.5156e-06	-2.77803	down
ENST00000270649	Known_mRNA	ZNF614-201	ENSG00000142556	ZNF614	22	23	72	2	4	3	11.489	11.5393	5.7482	0.7695	1.5492	1.0488	0.0036974	-2.7641	down
ENST00000275034	Known_mRNA	PHIP-201	ENSG00000146247	PHIP	55	62	213	10	10	7	28.7226	31.1061	17.0052	3.8474	3.873	2.4472	9.3452e-06	-2.62446	down
ENST00000278612	Known_mRNA	NPAT-201	ENSG00000149308	NPAT	32	36	129	8	9	4	16.7113	18.0616	10.2989	3.0779	3.4857	1.3984	0.00201863	-2.22048	down
ENST00000280377	Known_mRNA	USP15-201	ENSG00000135655	USP15	22	30	95	1	5	3	11.489	15.0513	7.5845	0.3847	1.9365	1.0488	0.000840133	-3.02896	down
ENST00000281092	Known_mRNA	FER-201	ENSG00000151422	FER	19	23	81	7	3	1	9.9223	11.5393	6.4668	2.6932	1.1619	0.3496	0.00946604	-2.46604	down
ENST00000281453	Known_mRNA	CENPU-201	ENSG00000151725	CENPU	34	29	172	5	8	10	17.7558	14.5496	13.7319	1.9237	3.0984	3.4961	0.00203617	-2.14587	down
ENST00000282003	Known_mRNA	RNF219-201	ENSG00000152193	RNF219	38	56	287	15	8	6	19.8447	28.0958	22.9131	5.7711	3.0984	2.0976	6.57649e-05	-2.4612	down
ENST00000282251	Known_mRNA	CWF19L2-201	ENSG00000152404	CWF19L2	93	85	711	19	26	26	48.5673	42.6454	56.7637	7.31	10.0699	9.0898	5.52829e-06	-2.2416	down
ENST00000282488	Known_mRNA	MBNL1-202	ENSG00000152601	MBNL1	47	57	197	22	17	9	24.5448	28.5975	15.7278	8.4642	6.5842	3.1465	0.00958086	-1.64717	down
ENST00000283195	Known_mRNA	RANBP2-201	ENSG00000153201	RANBP2	67	64	169	11	13	7	34.9893	32.1095	13.4924	4.2321	5.0349	2.4472	9.23828e-05	-2.47371	down
ENST00000286398	Known_mRNA	SMC2-201	ENSG00000136824	SMC2	24	15	173	1	4	4	12.5335	7.5257	13.8117	0.3847	1.5492	1.3984	0.000669974	-3.11927	down
ENST00000287394	Known_mRNA	ATAD2-201	ENSG00000156802	ATAD2	223	200	852	64	53	32	116.457	100.342	68.0206	24.6232	20.5271	11.1874	3.26887e-06	-2.07472	down
ENST00000287482	Known_mRNA	SASS6-201	ENSG00000156876	SASS6	19	24	129	6	4	5	9.9223	12.0411	10.2989	2.3084	1.5492	1.748	0.00519183	-2.27088	down
ENST00000291526	Known_mRNA	TFF2-201	ENSG00000160181	TFF2	0	1	4	13	14	16	0	0.5017	0.3193	5.0016	5.4222	5.5937	0.000274167	4.3443	up
ENST00000293618	Known_mRNA	LARP4-201	ENSG00000161813	LARP4	66	63	256	25	21	16	34.4671	31.6078	20.4381	9.6184	8.1334	5.5937	0.00415133	-1.60533	down
ENST00000295746	Known_mRNA	CIP2A-201	ENSG00000163507	CIP2A	40	56	226	13	13	12	20.8892	28.0958	18.043	5.0016	5.0349	4.1953	0.0008709	-1.95523	down
ENST00000295958	Known_mRNA	SMIM14-201	ENSG00000163683	SMIM14	39	43	238	148	111	227	20.3669	21.5736	19.0011	56.941	42.9906	79.3608	0.000214603	1.85587	up
ENST00000296015	Known_mRNA	TTC14-201	ENSG00000163728	TTC14	28	22	118	9	7	2	14.6224	11.0376	9.4207	3.4626	2.7111	0.6992	0.00977888	-2.10945	down
ENST00000296122	Known_mRNA	PPP1CB-201	ENSG00000213639	PPP1CB	95	88	421	25	19	28	49.6117	44.1506	33.6111	9.6184	7.3588	9.789	6.70827e-05	-1.95163	down
ENST00000296464	Known_mRNA	HSPA4L-201	ENSG00000164070	HSPA4L	49	50	185	12	10	10	25.5892	25.0855	14.7697	4.6168	3.873	3.4961	0.000422696	-2.14408	down
ENST00000296577	Known_mRNA	ABCE1-201	ENSG00000164163	ABCE1	214	257	1129	108	118	76	111.757	128.94	90.1353	41.5516	45.7018	26.5701	0.00350626	-1.28081	down
ENST00000296871	Known_mRNA	CSF2-201	ENSG00000164400	CSF2	67	79	469	325	336	505	34.9893	39.6352	37.4433	125.039	130.134	176.552	1.12735e-07	2.22658	up
ENST00000298310	Known_mRNA	NEMF-201	ENSG00000165525	NEMF	43	43	245	5	5	12	22.4558	21.5736	19.5599	1.9237	1.9365	4.1953	3.91083e-05	-2.67362	down
ENST00000301455	Known_mRNA	ANGPTL4-201	ENSG00000167772	ANGPTL4	0	2	3	22	21	9	0	1.0034	0.2395	8.4642	8.1334	3.1465	0.000104845	4.46164	up
ENST00000302450	Known_mRNA	CKAP2L-201	ENSG00000169607	CKAP2L	83	77	376	25	30	11	43.345	38.6317	30.0185	9.6184	11.6191	3.8457	0.000423827	-1.91501	down
ENST00000305188	Known_mRNA	ESCO2-201	ENSG00000171320	ESCO2	124	123	691	26	23	25	64.7564	61.7104	55.167	10.0032	8.908	8.7402	1.60205e-08	-2.44704	down
ENST00000306072	Known_mRNA	ISG20-201	ENSG00000172183	ISG20	14	10	113	73	43	87	7.3112	5.0171	9.0215	28.0858	16.654	30.4158	0.000982307	2.01326	up
ENST00000307365	Known_mRNA	DDIT4-201	ENSG00000168209	DDIT4	13	21	80	84	82	34	6.789	10.5359	6.3869	32.3179	31.7588	11.8866	0.00115351	1.92707	up
ENST00000307897	Known_mRNA	ZWILCH-201	ENSG00000174442	ZWILCH	131	136	792	38	49	45	68.412	68.2327	63.2305	14.62	18.9778	15.7323	5.17962e-05	-1.75482	down
ENST00000308108	Known_mRNA	CCNE2-201	ENSG00000175305	CCNE2	40	36	230	8	11	12	20.8892	18.0616	18.3624	3.0779	4.2603	4.1953	0.00107235	-2.04641	down
ENST00000308361	Known_mRNA	DHX36-201	ENSG00000174953	DHX36	122	104	334	30	28	11	63.7119	52.1779	26.6654	11.5421	10.8445	3.8457	0.00013307	-2.16837	down
ENST00000308488	Known_mRNA	RSF1-201	ENSG00000048649	RSF1	110	120	721	30	39	29	57.4452	60.2053	57.5621	11.5421	15.1048	10.1386	6.00477e-06	-2.00462	down
ENST00000309863	Known_mRNA	GCC2-201	ENSG00000135968	GCC2	62	59	301	13	15	16	32.3782	29.6009	24.0308	5.0016	5.8095	5.5937	7.69733e-05	-2.10544	down
ENST00000309922	Known_mRNA	TRMT10C-201	ENSG00000174173	TRMT10C	154	166	996	64	70	64	80.4233	83.284	79.5171	24.6232	27.1112	22.3749	0.000618523	-1.45857	down
ENST00000310454	Known_mRNA	GPD2-201	ENSG00000115159	GPD2	76	76	210	27	26	14	39.6894	38.13	16.7657	10.3879	10.0699	4.8945	0.0098695	-1.60274	down
ENST00000312561	Known_mRNA	KIAA1551-201	ENSG00000174718	KIAA1551	29	28	86	2	2	0	15.1446	14.0479	6.8659	0.7695	0.7746	0	0.000164133	-4.2685	down
ENST00000315596	Known_mRNA	PDS5B-201	ENSG00000083642	PDS5B	40	26	150	8	13	4	20.8892	13.0445	11.9755	3.0779	5.0349	1.3984	0.00635333	-2.01878	down
ENST00000316045	Known_mRNA	ZNF518A-201	ENSG00000177853	ZNF518A	10	11	19	0	0	0	5.2223	5.5188	1.5169	0	0	0	0.00456038	-5.50506	down
ENST00000320585	Known_mRNA	CHORDC1-201	ENSG00000110172	CHORDC1	169	159	1051	69	72	62	88.2567	79.772	83.9081	26.5468	27.8858	21.6756	0.000521802	-1.47757	down
ENST00000322244	Known_mRNA	UBA6-201	ENSG00000033178	UBA6	52	53	221	13	12	7	27.1559	26.5907	17.6439	5.0016	4.6476	2.4472	9.90172e-05	-2.28909	down
ENST00000323929	Known_mRNA	MRE11-201	ENSG00000020922	MRE11	47	39	249	15	18	10	24.5448	19.5667	19.8793	5.7711	6.9715	3.4961	0.00413083	-1.73929	down
ENST00000325083	Known_mRNA	PCM1-201	ENSG00000078674	PCM1	77	75	269	18	10	3	40.2116	37.6283	21.476	6.9253	3.873	1.0488	6.38828e-06	-2.81213	down
ENST00000325212	Known_mRNA	CEP295-201	ENSG00000166004	CEP295	39	36	239	5	9	7	20.3669	18.0616	19.0809	1.9237	3.4857	2.4472	5.104e-05	-2.62336	down
ENST00000325805	Known_mRNA	BBX-201	ENSG00000114439	BBX	61	87	354	27	23	29	31.856	43.6488	28.2621	10.3879	8.908	10.1386	0.0040262	-1.5277	down
ENST00000326047	Known_mRNA	KIF15-201	ENSG00000163808	KIF15	67	72	336	20	20	10	34.9893	36.1232	26.825	7.6947	7.7461	3.4961	6.27776e-05	-2.11952	down
ENST00000327155	Known_mRNA	RBBP8-201	ENSG00000101773	RBBP8	59	59	275	14	14	11	30.8115	29.6009	21.955	5.3863	5.4222	3.8457	4.44767e-05	-2.21633	down
ENST00000328747	Known_mRNA	ZNF92-201	ENSG00000146757	ZNF92	28	25	86	4	3	0	14.6224	12.5428	6.8659	1.5389	1.1619	0	0.000533492	-3.38788	down
ENST00000329516	Known_mRNA	RGPD6-201	ENSG00000183054	RGPD6	39	26	83	6	5	2	20.3669	13.0445	6.6264	2.3084	1.9365	0.6992	0.00154534	-2.70795	down
ENST00000331710	Known_mRNA	TBK1-201	ENSG00000183735	TBK1	57	41	208	6	9	15	29.767	20.5701	16.606	2.3084	3.4857	5.2441	0.00042981	-2.26999	down
ENST00000332180	Known_mRNA	WASHC4-202	ENSG00000136051	WASHC4	50	68	245	13	20	3	26.1114	34.1163	19.5599	5.0016	7.7461	1.0488	0.00052779	-2.2961	down
ENST00000333437	Known_mRNA	TEX19-201	ENSG00000182459	TEX19	33	35	185	119	130	67	17.2336	17.5599	14.7697	45.7837	50.3494	23.4237	0.00297949	1.50648	up
ENST00000335174	Known_mRNA	ANKRD37-201	ENSG00000186352	ANKRD37	43	38	184	319	300	199	22.4558	19.065	14.6899	122.731	116.191	69.5718	4.19089e-12	2.72623	up
ENST00000335753	Known_mRNA	SLK-201	ENSG00000065613	SLK	30	22	114	6	4	2	15.6669	11.0376	9.1014	2.3084	1.5492	0.6992	0.00112048	-2.70907	down
ENST00000336273	Known_mRNA	MTDH-201	ENSG00000147649	MTDH	39	48	106	7	9	4	20.3669	24.0821	8.4627	2.6932	3.4857	1.3984	0.000857899	-2.48961	down
ENST00000337138	Known_mRNA	HIF1A-202	ENSG00000100644	HIF1A	57	44	208	16	13	6	29.767	22.0753	16.606	6.1558	5.0349	2.0976	0.00077074	-2.10137	down
ENST00000337393	Known_mRNA	ZNF644-201	ENSG00000122482	ZNF644	42	32	88	1	1	2	21.9336	16.0547	7.0256	0.3847	0.3873	0.6992	4.0527e-05	-4.5627	down
ENST00000337659	Known_mRNA	PRPF4B-201	ENSG00000112739	PRPF4B	145	132	964	45	55	56	75.7232	66.2258	76.9623	17.3132	21.3017	19.578	0.000225493	-1.65621	down
ENST00000337859	Known_mRNA	ZC3H15-201	ENSG00000065548	ZC3H15	457	518	3025	188	206	228	238.659	259.886	241.505	72.3305	79.7844	79.7104	0.000422113	-1.40389	down
ENST00000338008	Known_mRNA	ZFYVE16-201	ENSG00000039319	ZFYVE16	33	18	52	3	1	1	17.2336	9.0308	4.1515	1.1542	0.3873	0.3496	0.00151525	-3.66692	down
ENST00000338380	Known_mRNA	SLPI-201	ENSG00000124107	SLPI	2	5	10	23	24	13	1.0445	2.5086	0.7984	8.8489	9.2953	4.5449	0.00118765	2.814	up
ENST00000338700	Known_mRNA	TRIM2-201	ENSG00000109654	TRIM2	73	67	290	22	30	25	38.1227	33.6146	23.1526	8.4642	11.6191	8.7402	0.00943954	-1.42477	down
ENST00000339397	Known_mRNA	SRFBP1-201	ENSG00000151304	SRFBP1	51	57	219	16	13	21	26.6337	28.5975	17.4842	6.1558	5.0349	7.3417	0.00604051	-1.65229	down
ENST00000339865	Known_mRNA	USP47-202	ENSG00000170242	USP47	20	13	71	1	3	1	10.4446	6.5222	5.6684	0.3847	1.1619	0.3496	0.00456038	-3.30265	down
ENST00000339950	Known_mRNA	USP1-201	ENSG00000162607	USP1	77	70	373	17	21	4	40.2116	35.1198	29.779	6.5405	8.1334	1.3984	2.3259e-05	-2.48764	down
ENST00000340333	Known_mRNA	ALG1L-201	ENSG00000189366	ALG1L	36	43	316	112	105	187	18.8002	21.5736	25.2283	43.0905	40.6668	65.3765	0.00997709	1.44473	up
ENST00000340645	Known_mRNA	GOLGB1-201	ENSG00000173230	GOLGB1	55	64	270	13	17	9	28.7226	32.1095	21.5558	5.0016	6.5842	3.1465	6.61612e-05	-2.21878	down
ENST00000340958	Known_mRNA	CLDN4-201	ENSG00000189143	CLDN4	35	65	351	189	241	127	18.278	32.6112	28.0226	72.7152	93.34	44.4001	0.00120386	1.6259	up
ENST00000343262	Known_mRNA	RPS2-201	ENSG00000140988	RPS2	43	43	278	133	141	158	22.4558	21.5736	22.1945	51.17	54.6097	55.2379	0.000576448	1.53677	up
ENST00000343597	Known_mRNA	FAM111B-201	ENSG00000189057	FAM111B	58	53	201	12	4	6	30.2893	26.5907	16.0471	4.6168	1.5492	2.0976	1.02984e-05	-2.84366	down
ENST00000344862	Known_mRNA	PUS7L-201	ENSG00000129317	PUS7L	30	21	107	1	3	3	15.6669	10.5359	8.5425	0.3847	1.1619	1.0488	0.000272006	-3.42742	down
ENST00000346166	Known_mRNA	RNF6-201	ENSG00000127870	RNF6	32	40	187	6	13	6	16.7113	20.0684	14.9294	2.3084	5.0349	2.0976	0.00108665	-2.20133	down
ENST00000347546	Known_mRNA	MAGED2-202	ENSG00000102316	MAGED2	51	76	388	164	169	205	26.6337	38.13	30.9765	63.0968	65.4542	71.6695	0.00447536	1.33362	up
ENST00000348459	Known_mRNA	HELLS-202	ENSG00000119969	HELLS	97	83	422	38	33	31	50.6562	41.642	33.691	14.62	12.781	10.8378	0.00354677	-1.44258	down
ENST00000350320	Known_mRNA	SEPT7-201	ENSG00000122545	SEPT7	202	192	1185	61	65	40	105.49	96.3285	94.6062	23.4689	25.1747	13.9843	1.18827e-06	-2.00373	down
ENST00000351193	Known_mRNA	NMD3-201	ENSG00000169251	NMD3	172	137	883	60	69	78	89.8234	68.7344	70.4956	23.0842	26.7239	27.2694	0.00587631	-1.29372	down
ENST00000352331	Known_mRNA	KIF23-202	ENSG00000137807	KIF23	144	121	710	69	60	54	75.201	60.707	56.6839	26.5468	23.2382	18.8788	0.00848131	-1.22539	down
ENST00000353331	Known_mRNA	BCLAF1-201	ENSG00000029363	BCLAF1	19	18	100	2	6	3	9.9223	9.0308	7.9836	0.7695	2.3238	1.0488	0.00787901	-2.4464	down
ENST00000353364	Known_mRNA	USP15-203	ENSG00000135655	USP15	18	11	84	3	3	1	9.4001	5.5188	6.7063	1.1542	1.1619	0.3496	0.00977101	-2.79478	down
ENST00000353866	Known_mRNA	HMMR-201	ENSG00000072571	HMMR	78	57	420	21	28	20	40.7339	28.5975	33.5313	8.0795	10.8445	6.9921	0.000918288	-1.74339	down
ENST00000354185	Known_mRNA	DDX21-201	ENSG00000165732	DDX21	335	365	1523	161	160	106	174.947	183.125	121.591	61.9426	61.9685	37.0584	0.0020584	-1.31145	down
ENST00000354817	Known_mRNA	FAR1-201	ENSG00000197601	FAR1	57	75	273	19	28	11	29.767	37.6283	21.7953	7.31	10.8445	3.8457	0.00269456	-1.75869	down
ENST00000355725	Known_mRNA	THOC2-202	ENSG00000125676	THOC2	42	54	294	9	7	10	21.9336	27.0924	23.4719	3.4626	2.7111	3.4961	7.73717e-06	-2.64062	down
ENST00000356239	Known_mRNA	AKAP9-201	ENSG00000127914	AKAP9	47	77	385	9	3	11	24.5448	38.6317	30.737	3.4626	1.1619	3.8457	2.4609e-07	-3.18357	down
ENST00000356524	Known_mRNA	SAA1-201	ENSG00000173432	SAA1	1514	1503	13157	6619	6383	11214	790.655	754.071	1050.41	2546.57	2472.15	3920.49	7.97838e-06	2.06104	up
ENST00000356847	Known_mRNA	GOLGA4-201	ENSG00000144674	GOLGA4	42	54	192	4	2	2	21.9336	27.0924	15.3286	1.5389	0.7746	0.6992	2.26688e-07	-4.13056	down
ENST00000357559	Known_mRNA	FXR1-202	ENSG00000114416	FXR1	142	140	647	53	53	40	74.1565	70.2395	51.6542	20.391	20.5271	13.9843	0.00037259	-1.56626	down
ENST00000357604	Known_mRNA	UPF2-202	ENSG00000151461	UPF2	190	227	1198	70	78	88	99.2235	113.888	95.644	26.9316	30.2096	30.7654	0.000251547	-1.53625	down
ENST00000357654	Known_mRNA	BRCA1-203	ENSG00000012048	BRCA1	30	42	178	7	8	5	15.6669	21.0719	14.2109	2.6932	3.0984	1.748	0.000212555	-2.49468	down
ENST00000357799	Known_mRNA	SGO2-201	ENSG00000163535	SGO2	66	71	387	9	10	9	34.4671	35.6215	30.8967	3.4626	3.873	3.1465	1.86514e-08	-3.00603	down
ENST00000358359	Known_mRNA	PPIP5K2-202	ENSG00000145725	PPIP5K2	23	13	53	2	1	3	12.0113	6.5222	4.2313	0.7695	0.3873	1.0488	0.00922516	-2.99334	down
ENST00000358731	Known_mRNA	BDP1-201	ENSG00000145734	BDP1	49	45	207	4	9	2	25.5892	22.577	16.5261	1.5389	3.4857	0.6992	2.61444e-06	-3.2481	down
ENST00000358746	Known_mRNA	TTC37-201	ENSG00000198677	TTC37	58	54	244	13	12	13	30.2893	27.0924	19.4801	5.0016	4.6476	4.5449	0.000128132	-2.14209	down
ENST00000360110	Known_mRNA	TFRC-201	ENSG00000072274	TFRC	214	257	1219	95	71	62	111.757	128.94	97.3206	36.55	27.4985	21.6756	2.58559e-05	-1.72003	down
ENST00000360647	Known_mRNA	ZNF148-201	ENSG00000163848	ZNF148	70	61	190	13	24	18	36.556	30.6044	15.1689	5.0016	9.2953	6.2929	0.00807844	-1.67682	down
ENST00000361138	Known_mRNA	SMC5-201	ENSG00000198887	SMC5	82	65	369	16	20	14	42.8228	32.6112	29.4596	6.1558	7.7461	4.8945	1.30656e-05	-2.21506	down
ENST00000361453	Known_mRNA	MT-ND2-201	ENSG00000198763	MT-ND2	1426	1368	7159	585	602	732	744.698	686.34	571.549	225.071	233.156	255.912	0.00297949	-1.19888	down
ENST00000361627	Known_mRNA	ARHGAP11A-201	ENSG00000198826	ARHGAP11A	32	27	130	8	8	5	16.7113	13.5462	10.3787	3.0779	3.0984	1.748	0.00443932	-2.08248	down
ENST00000361723	Known_mRNA	FAM111A-201	ENSG00000166801	FAM111A	86	83	308	28	40	18	44.9117	41.642	24.5896	10.7726	15.4921	6.2929	0.00888098	-1.49731	down
ENST00000361804	Known_mRNA	SMC3-201	ENSG00000108055	SMC3	295	328	1645	55	73	61	154.058	164.561	131.331	21.1605	28.2731	21.326	1.3278e-10	-2.39935	down
ENST00000361924	Known_mRNA	GOLGA4-202	ENSG00000144674	GOLGA4	15	20	96	1	4	4	7.8334	10.0342	7.6643	0.3847	1.5492	1.3984	0.00645173	-2.65368	down
ENST00000366955	Known_mRNA	CENPF-201	ENSG00000117724	CENPF	486	512	2940	86	70	65	253.803	256.876	234.719	33.0874	27.1112	22.7245	6.7173e-17	-2.91239	down
ENST00000367194	Known_mRNA	KISS1-201	ENSG00000170498	KISS1	2	7	14	43	48	1	1.0445	3.512	1.1177	16.5437	18.5905	0.3496	0.00967874	2.92434	up
ENST00000367478	Known_mRNA	TPR-201	ENSG00000047410	TPR	31	33	152	3	3	2	16.1891	16.5565	12.1351	1.1542	1.1619	0.6992	1.36986e-05	-3.62635	down
ENST00000367505	Known_mRNA	SHPRH-203	ENSG00000146414	SHPRH	26	20	103	5	2	2	13.578	10.0342	8.2232	1.9237	0.7746	0.6992	0.00112048	-2.95315	down
ENST00000367742	Known_mRNA	PRRC2C-202	ENSG00000117523	PRRC2C	68	64	429	20	32	27	35.5116	32.1095	34.2498	7.6947	12.3937	9.4394	0.00438816	-1.53449	down
ENST00000368400	Known_mRNA	DPM3-203	ENSG00000179085	DPM3	96	112	531	246	228	255	50.134	56.1916	42.3931	94.6452	88.3051	89.1498	0.00760649	1.15259	up
ENST00000368407	Known_mRNA	EFNA1-202	ENSG00000169242	EFNA1	43	53	247	112	129	137	22.4558	26.5907	19.7196	43.0905	49.9621	47.8962	0.00482676	1.31873	up
ENST00000368653	Known_mRNA	MKI67-201	ENSG00000148773	MKI67	183	183	418	50	44	29	95.5679	91.8131	33.3716	19.2368	17.0413	10.1386	0.000348557	-1.94865	down
ENST00000368719	Known_mRNA	S100A6-201	ENSG00000197956	S100A6	5788	6329	29001	13740	14238	10910	3022.66	3175.33	2315.34	5286.28	5514.42	3814.21	0.00759386	1.04405	up
ENST00000368885	Known_mRNA	AMD1-204	ENSG00000123505	AMD1	247	229	985	99	116	49	128.99	114.892	78.6389	38.0889	44.9271	17.1307	0.00445504	-1.43673	down
ENST00000369278	Known_mRNA	UFL1-201	ENSG00000014123	UFL1	45	44	189	8	11	6	23.5003	22.0753	15.0891	3.0779	4.2603	2.0976	0.000126582	-2.40833	down
ENST00000369285	Known_mRNA	CCDC186-201	ENSG00000165813	CCDC186	25	30	93	2	5	4	13.0557	15.0513	7.4248	0.7695	1.9365	1.3984	0.00114718	-2.78686	down
ENST00000369286	Known_mRNA	CCDC186-202	ENSG00000165813	CCDC186	46	43	274	17	12	7	24.0225	21.5736	21.8752	6.5405	4.6476	2.4472	0.000577456	-2.08107	down
ENST00000369287	Known_mRNA	CCDC186-203	ENSG00000165813	CCDC186	51	49	290	6	13	12	26.6337	24.5838	23.1526	2.3084	5.0349	4.1953	4.08571e-05	-2.41641	down
ENST00000369367	Known_mRNA	SCAF11-202	ENSG00000139218	SCAF11	90	97	346	26	29	9	47.0006	48.666	27.6234	10.0032	11.2318	3.1465	0.000225493	-2.08278	down
ENST00000369577	Known_mRNA	ZNF292-202	ENSG00000188994	ZNF292	15	15	74	1	2	2	7.8334	7.5257	5.9079	0.3847	0.7746	0.6992	0.00552128	-3.22506	down
ENST00000369622	Known_mRNA	SYNCRIP-202	ENSG00000135316	SYNCRIP	239	234	1063	103	102	98	124.813	117.4	84.8661	39.6279	39.5049	34.2615	0.00325451	-1.24547	down
ENST00000369798	Known_mRNA	TTK-202	ENSG00000112742	TTK	96	79	507	15	15	14	50.134	39.6352	40.4771	5.7711	5.8095	4.8945	1.9497e-08	-2.72262	down
ENST00000370952	Known_mRNA	LRRC40-201	ENSG00000066557	LRRC40	33	38	183	10	9	10	17.2336	19.065	14.6101	3.8474	3.4857	3.4961	0.00239454	-1.95578	down
ENST00000370966	Known_mRNA	DEPDC1-201	ENSG00000024526	DEPDC1	96	98	362	33	19	22	50.134	49.1677	28.9008	12.6963	7.3588	7.6914	0.000200843	-1.91283	down
ENST00000371103	Known_mRNA	LCOR-204	ENSG00000196233	LCOR	17	25	62	1	4	1	8.8779	12.5428	4.9499	0.3847	1.5492	0.3496	0.00331507	-3.22513	down
ENST00000371157	Known_mRNA	STAG2-204	ENSG00000101972	STAG2	28	40	147	12	10	3	14.6224	20.0684	11.736	4.6168	3.873	1.0488	0.00587631	-2.03402	down
ENST00000371361	Known_mRNA	NOC3L-201	ENSG00000173145	NOC3L	148	168	819	55	42	40	77.2899	84.2874	65.386	21.1605	16.2667	13.9843	7.46213e-06	-1.87765	down
ENST00000372013	Known_mRNA	ADIRF-201	ENSG00000148671	ADIRF	158	197	1308	617	613	790	82.5122	98.837	104.426	237.383	237.417	276.19	7.12647e-05	1.65614	up
ENST00000372017	Known_mRNA	SNCG-202	ENSG00000173267	SNCG	7	14	34	43	42	31	3.6556	7.024	2.7144	16.5437	16.2667	10.8378	0.00131924	2.06373	up
ENST00000372393	Known_mRNA	ASS1-203	ENSG00000130707	ASS1	10	13	61	35	43	35	5.2223	6.5222	4.87	13.4658	16.654	12.2362	0.00934107	1.61395	up
ENST00000372630	Known_mRNA	WFDC3-203	ENSG00000124116	WFDC3	1	0	5	10	6	17	0.5222	0	0.3992	3.8474	2.3238	5.9433	0.00445504	3.76483	up
ENST00000372771	Known_mRNA	RLF-201	ENSG00000117000	RLF	26	27	80	2	5	4	13.578	13.5462	6.3869	0.7695	1.9365	1.3984	0.00237315	-2.69007	down
ENST00000373344	Known_mRNA	ATRX-201	ENSG00000085224	ATRX	26	47	219	4	5	2	13.578	23.5804	17.4842	1.5389	1.9365	0.6992	4.71162e-06	-3.48288	down
ENST00000374213	Known_mRNA	CD52-201	ENSG00000169442	CD52	9	9	71	40	35	52	4.7001	4.5154	5.6684	15.3895	13.5556	18.1796	0.00299084	1.86548	up
ENST00000374787	Known_mRNA	SMC2-202	ENSG00000136824	SMC2	33	24	129	3	12	3	17.2336	12.0411	10.2989	1.1542	4.6476	1.0488	0.00558082	-2.2776	down
ENST00000374793	Known_mRNA	SMC2-203	ENSG00000136824	SMC2	37	28	210	5	8	7	19.3225	14.0479	16.7657	1.9237	3.0984	2.4472	0.000253103	-2.4966	down
ENST00000375071	Known_mRNA	CDA-201	ENSG00000158825	CDA	135	136	823	319	338	335	70.5009	68.2327	65.7054	122.731	130.908	117.118	0.00771494	1.12045	up
ENST00000375460	Known_mRNA	PADI3-201	ENSG00000142619	PADI3	7	7	16	42	31	10	3.6556	3.512	1.2774	16.1589	12.0064	3.4961	0.00775951	2.29774	up
ENST00000377050	Known_mRNA	UBD-203	ENSG00000213886	UBD	20	19	97	91	99	34	10.4446	9.5325	7.7441	35.011	38.343	11.8866	0.00189024	1.85449	up
ENST00000379263	Known_mRNA	DNAJC2-203	ENSG00000105821	DNAJC2	119	139	671	42	41	8	62.1452	69.7378	53.5702	16.1589	15.8794	2.7969	0.000192085	-2.20035	down
ENST00000379270	Known_mRNA	SAT1-204	ENSG00000130066	SAT1	142	113	992	531	538	839	74.1565	56.6933	79.1977	204.295	208.369	293.32	6.35863e-06	2.01978	up
ENST00000380502	Known_mRNA	HAUS6-202	ENSG00000147874	HAUS6	124	105	449	17	24	14	64.7564	52.6796	35.8466	6.5405	9.2953	4.8945	7.89514e-08	-2.60772	down
ENST00000380675	Known_mRNA	BDP1-202	ENSG00000145734	BDP1	16	5	72	1	0	0	8.3557	2.5086	5.7482	0.3847	0	0	0.00657534	-5.12958	down
ENST00000381086	Known_mRNA	IGFBP3-203	ENSG00000146674	IGFBP3	139	148	657	499	567	459	72.5898	74.2532	52.4525	191.984	219.601	160.47	6.64443e-07	1.79787	up
ENST00000381287	Known_mRNA	IL6ST-203	ENSG00000134352	IL6ST	27	30	96	4	3	8	14.1002	15.0513	7.6643	1.5389	1.1619	2.7969	0.00405569	-2.38001	down
ENST00000389195	Known_mRNA	LTN1-203	ENSG00000198862	LTN1	33	14	78	6	2	0	17.2336	7.024	6.2272	2.3084	0.7746	0	0.00400003	-3.04387	down
ENST00000392692	Known_mRNA	ECT2-204	ENSG00000114346	ECT2	88	67	302	13	16	7	45.9561	33.6146	24.1106	5.0016	6.1968	2.4472	1.75973e-06	-2.65626	down
ENST00000393915	Known_mRNA	HMMR-203	ENSG00000072571	HMMR	153	170	962	54	42	50	79.901	85.2908	76.8026	20.7758	16.2667	17.4804	6.22795e-06	-1.88458	down
ENST00000394485	Known_mRNA	MT1X-201	ENSG00000187193	MT1X	450	520	4135	1950	1912	2990	235.003	260.89	330.124	750.237	740.523	1045.33	2.60377e-05	1.88718	up
ENST00000394672	Known_mRNA	CCDC66-203	ENSG00000180376	CCDC66	11	12	96	2	3	0	5.7445	6.0205	7.6643	0.7695	1.1619	0	0.00910801	-3.18482	down
ENST00000394805	Known_mRNA	MATR3-201	ENSG00000015479	MATR3	302	323	1363	121	111	71	157.713	162.053	108.817	46.5531	42.9906	24.8221	7.8753e-05	-1.64533	down
ENST00000395168	Known_mRNA	ARID4A-203	ENSG00000032219	ARID4A	16	20	69	2	3	2	8.3557	10.0342	5.5087	0.7695	1.1619	0.6992	0.00591838	-2.87925	down
ENST00000395309	Known_mRNA	KTN1-203	ENSG00000126777	KTN1	7	11	25	0	0	0	3.6556	5.5188	1.9959	0	0	0	0.00552128	-5.40705	down
ENST00000395319	Known_mRNA	ALDOC-202	ENSG00000109107	ALDOC	2	4	17	16	33	11	1.0445	2.0068	1.3572	6.1558	12.781	3.8457	0.00411807	2.57544	up
ENST00000395321	Known_mRNA	ALDOC-203	ENSG00000109107	ALDOC	49	39	306	176	191	98	25.5892	19.5667	24.4299	67.7137	73.9749	34.2615	0.00190172	1.54555	up
ENST00000395510	Known_mRNA	TWF1-201	ENSG00000151239	TWF1	288	313	1242	75	64	38	150.402	157.036	99.1568	28.8553	24.7874	13.2851	2.01449e-08	-2.34302	down
ENST00000395603	Known_mRNA	ATRX-202	ENSG00000085224	ATRX	21	25	102	1	3	5	10.9668	12.5428	8.1433	0.3847	1.1619	1.748	0.0012885	-2.93131	down
ENST00000395898	Known_mRNA	VPS13C-204	ENSG00000129003	VPS13C	35	31	59	5	3	0	18.278	15.553	4.7103	1.9237	1.1619	0	0.000917252	-3.34274	down
ENST00000396068	Known_mRNA	ANLN-202	ENSG00000011426	ANLN	96	106	385	44	29	25	50.134	53.1813	30.737	16.9284	11.2318	8.7402	0.00239454	-1.57846	down
ENST00000396408	Known_mRNA	ZNF765-201	ENSG00000196417	ZNF765	19	11	123	0	1	3	9.9223	5.5188	9.8199	0	0.3873	1.0488	0.00154744	-3.85124	down
ENST00000396864	Known_mRNA	IRF9-202	ENSG00000213928	IRF9	10	12	33	50	44	17	5.2223	6.0205	2.6346	19.2368	17.0413	5.9433	0.00813208	1.93782	up
ENST00000396912	Known_mRNA	RBAK-202	ENSG00000146587	RBAK	11	16	72	0	2	2	5.7445	8.0274	5.7482	0	0.7746	0.6992	0.00759386	-3.43322	down
ENST00000397012	Known_mRNA	PPARG-206	ENSG00000132170	PPARG	19	19	105	58	48	72	9.9223	9.5325	8.3828	22.3147	18.5905	25.1717	0.00657795	1.53096	up
ENST00000397239	Known_mRNA	DEK-202	ENSG00000124795	DEK	262	242	540	85	75	31	136.824	121.414	43.1117	32.7026	29.0477	10.8378	0.00376471	-1.77434	down
ENST00000397885	Known_mRNA	PUM3-202	ENSG00000080608	PUM3	300	326	2186	118	114	165	156.669	163.558	174.522	45.3989	44.1525	57.6852	0.00100402	-1.47363	down
ENST00000398571	Known_mRNA	USP34-201	ENSG00000115464	USP34	43	43	110	8	12	9	22.4558	21.5736	8.782	3.0779	4.6476	3.1465	0.00738568	-1.94401	down
ENST00000399034	Known_mRNA	SEPT7-202	ENSG00000122545	SEPT7	157	166	888	31	34	35	81.9899	83.284	70.8948	11.9268	13.1683	12.2362	6.12824e-09	-2.38849	down
ENST00000399725	Known_mRNA	RBBP8-205	ENSG00000101773	RBBP8	33	23	127	6	7	3	17.2336	11.5393	10.1392	2.3084	2.7111	1.0488	0.00175606	-2.41832	down
ENST00000399975	Known_mRNA	USP16-203	ENSG00000156256	USP16	33	45	263	11	7	18	17.2336	22.577	20.997	4.2321	2.7111	6.2929	0.00401433	-1.91734	down
ENST00000399976	Known_mRNA	USP16-204	ENSG00000156256	USP16	51	56	270	20	13	15	26.6337	28.0958	21.5558	7.6947	5.0349	5.2441	0.00121912	-1.81212	down
ENST00000400485	Known_mRNA	MORC3-201	ENSG00000159256	MORC3	76	69	203	21	16	4	39.6894	34.618	16.2068	8.0795	6.1968	1.3984	0.000767465	-2.26158	down
ENST00000400968	Known_mRNA	TROVE2-206	ENSG00000116747	TROVE2	49	64	246	17	10	16	25.5892	32.1095	19.6398	6.5405	3.873	5.5937	0.000657143	-1.9711	down
ENST00000401042	Known_mRNA	MIER1-209	ENSG00000198160	MIER1	37	39	203	10	9	9	19.3225	19.5667	16.2068	3.8474	3.4857	3.1465	0.000659573	-2.12625	down
ENST00000401558	Known_mRNA	XPO1-201	ENSG00000082898	XPO1	67	99	322	20	30	20	34.9893	49.6694	25.7073	7.6947	11.6191	6.9921	0.000914874	-1.78131	down
ENST00000403263	Known_mRNA	INO80D-201	ENSG00000114933	INO80D	135	118	716	31	28	5	70.5009	59.2019	57.1629	11.9268	10.8445	1.748	1.75973e-06	-2.72401	down
ENST00000404136	Known_mRNA	CWC22-201	ENSG00000163510	CWC22	41	45	267	7	9	13	21.4114	22.577	21.3163	2.6932	3.4857	4.5449	0.000132874	-2.32927	down
ENST00000405158	Known_mRNA	SAA1-202	ENSG00000173432	SAA1	33	53	456	194	220	399	17.2336	26.5907	36.4054	74.6389	85.2067	139.493	0.000126092	2.14496	up
ENST00000407426	Known_mRNA	WDR43-202	ENSG00000163811	WDR43	247	258	1375	114	115	115	128.99	129.441	109.775	43.86	44.5398	40.2048	0.00230638	-1.24664	down
ENST00000415149	Known_mRNA	BBX-206	ENSG00000114439	BBX	98	103	353	29	33	20	51.1784	51.6762	28.1823	11.1574	12.781	6.9921	0.000440957	-1.7974	down
ENST00000419900	Known_mRNA	HELLS-207	ENSG00000119969	HELLS	59	51	249	20	10	12	30.8115	25.5873	19.8793	7.6947	3.873	4.1953	0.000643208	-1.99508	down
ENST00000421806	Known_mRNA	LCOR-205	ENSG00000196233	LCOR	43	40	145	13	13	5	22.4558	20.0684	11.5763	5.0016	5.0349	1.748	0.00568546	-1.92018	down
ENST00000423014	Known_mRNA	TSTD1-204	ENSG00000215845	TSTD1	100	125	590	299	309	279	52.2229	62.7139	47.1035	115.036	119.677	97.5404	0.00114718	1.3043	up
ENST00000423485	Known_mRNA	TOP2A-201	ENSG00000131747	TOP2A	562	580	2917	163	169	154	293.493	290.992	232.883	62.7121	65.4542	53.8395	5.28091e-08	-1.89606	down
ENST00000423956	Known_mRNA	RAD50-203	ENSG00000113522	RAD50	124	109	224	17	17	3	64.7564	54.6865	17.8834	6.5405	6.5842	1.0488	9.19338e-06	-3.00114	down
ENST00000426808	Known_mRNA	EIF4A2-203	ENSG00000156976	EIF4A2	44	48	317	141	128	154	22.9781	24.0821	25.3081	54.2479	49.5748	53.8395	0.00341194	1.37118	up
ENST00000428287	Known_mRNA	RIF1-203	ENSG00000080345	RIF1	28	20	79	0	2	0	14.6224	10.0342	6.3071	0	0.7746	0	0.000944144	-5.0526	down
ENST00000430279	Known_mRNA	DBF4-203	ENSG00000006634	DBF4	34	27	169	9	13	6	17.7558	13.5462	13.4924	3.4626	5.0349	2.0976	0.0088918	-1.83945	down
ENST00000432079	Known_mRNA	TROVE2-208	ENSG00000116747	TROVE2	45	40	151	11	7	4	23.5003	20.0684	12.0553	4.2321	2.7111	1.3984	0.000350984	-2.45362	down
ENST00000436063	Known_mRNA	DNTTIP2-202	ENSG00000067334	DNTTIP2	196	190	1291	35	38	56	102.357	95.3251	103.069	13.4658	14.7175	19.578	4.84706e-08	-2.37527	down
ENST00000440909	Known_mRNA	SERPINA1-207	ENSG00000197249	SERPINA1	43	42	262	116	108	177	22.4558	21.0719	20.9171	44.6295	41.8287	61.8805	0.0034416	1.48661	up
ENST00000442668	Known_mRNA	NOL8-208	ENSG00000198000	NOL8	34	42	272	8	9	6	17.7558	21.0719	21.7155	3.0779	3.4857	2.0976	4.59624e-05	-2.58475	down
ENST00000442697	Known_mRNA	DNAJB14-205	ENSG00000164031	DNAJB14	67	56	234	20	17	23	34.9893	28.0958	18.6817	7.6947	6.5842	8.041	0.00787901	-1.55554	down
ENST00000443213	Known_mRNA	SRSF7-208	ENSG00000115875	SRSF7	35	29	212	1	3	6	18.278	14.5496	16.9253	0.3847	1.1619	2.0976	1.24173e-05	-3.47735	down
ENST00000443387	Known_mRNA	ZNF146-201	ENSG00000167635	ZNF146	91	100	434	24	17	15	47.5228	50.1711	34.649	9.2337	6.5842	5.2441	7.73891e-07	-2.37952	down
ENST00000443455	Known_mRNA	ANKRD36B-205	ENSG00000196912	ANKRD36B	9	21	60	0	0	1	4.7001	10.5359	4.7902	0	0	0.3496	0.00324212	-5.33477	down
ENST00000443647	Known_mRNA	RNF181-204	ENSG00000168894	RNF181	15	19	124	50	52	83	7.8334	9.5325	9.8997	19.2368	20.1398	29.0174	0.00872127	1.57428	up
ENST00000444129	Known_mRNA	RECQL-204	ENSG00000004700	RECQL	62	64	350	12	17	12	32.3782	32.1095	27.9428	4.6168	6.5842	4.1953	8.78412e-06	-2.32868	down
ENST00000444746	Known_mRNA	RIF1-205	ENSG00000080345	RIF1	22	26	57	2	0	0	11.489	13.0445	4.5507	0.7695	0	0	0.00159026	-4.9353	down
ENST00000450460	Known_mRNA	PDS5B-203	ENSG00000083642	PDS5B	21	23	81	5	4	2	10.9668	11.5393	6.4668	1.9237	1.5492	0.6992	0.00587834	-2.50652	down
ENST00000452508	Known_mRNA	ATM-203	ENSG00000149311	ATM	36	36	134	4	9	3	18.8002	18.0616	10.6981	1.5389	3.4857	1.0488	0.000290849	-2.68966	down
ENST00000455404	Known_mRNA	STAG2-211	ENSG00000101972	STAG2	25	18	104	3	7	4	13.0557	9.0308	8.303	1.1542	2.7111	1.3984	0.00867841	-2.25606	down
ENST00000456315	Known_mRNA	DEPDC1-202	ENSG00000024526	DEPDC1	66	77	287	13	10	6	34.4671	38.6317	22.9131	5.0016	3.873	2.0976	3.78919e-07	-2.8573	down
ENST00000456324	Known_mRNA	ZNF146-202	ENSG00000167635	ZNF146	38	60	279	11	11	4	19.8447	30.1027	22.2744	4.2321	4.2603	1.3984	2.01988e-05	-2.64242	down
ENST00000456556	Known_mRNA	ANKRD36C-202	ENSG00000174501	ANKRD36C	11	9	73	0	0	1	5.7445	4.5154	5.8281	0	0	0.3496	0.00604051	-5.09785	down
ENST00000457135	Known_mRNA	ARID2-206	ENSG00000189079	ARID2	43	50	144	11	6	5	22.4558	25.0855	11.4964	4.2321	2.3238	1.748	0.00022738	-2.52625	down
ENST00000457734	Known_mRNA	PLS1-202	ENSG00000120756	PLS1	109	75	543	39	35	20	56.923	37.6283	43.3512	15.0047	13.5556	6.9921	0.000850234	-1.72157	down
ENST00000458591	Known_mRNA	SCFD1-203	ENSG00000092108	SCFD1	73	59	348	18	21	26	38.1227	29.6009	27.7831	6.9253	8.1334	9.0898	0.00152813	-1.69546	down
ENST00000467986	Known_mRNA	SLC16A4-205	ENSG00000168679	SLC16A4	36	33	233	4	2	5	18.8002	16.5565	18.6019	1.5389	0.7746	1.748	3.67348e-06	-3.46571	down
ENST00000469762	Known_mRNA	SMC4-210	ENSG00000113810	SMC4	44	40	160	11	8	6	22.9781	20.0684	12.7738	4.2321	3.0984	2.0976	0.000533492	-2.27614	down
ENST00000471841	Known_mRNA	MFN1-205	ENSG00000171109	MFN1	80	91	434	41	40	29	41.7783	45.6557	34.649	15.7742	15.4921	10.1386	0.00998365	-1.30051	down
ENST00000480058	Known_mRNA	PRPF4B-205	ENSG00000112739	PRPF4B	40	40	118	6	3	14	20.8892	20.0684	9.4207	2.3084	1.1619	4.8945	0.00546967	-2.20255	down
ENST00000481617	Known_mRNA	TBC1D8B-206	ENSG00000133138	TBC1D8B	38	28	77	4	2	2	19.8447	14.0479	6.1474	1.5389	0.7746	0.6992	0.000274167	-3.39615	down
ENST00000481941	Known_mRNA	DHX36-210	ENSG00000174953	DHX36	63	55	91	7	17	4	32.9004	27.5941	7.2651	2.6932	6.5842	1.3984	0.00420676	-2.3579	down
ENST00000482627	Known_mRNA	TLE6-208	ENSG00000104953	TLE6	8	3	48	30	26	42	4.1778	1.5051	3.8321	11.5421	10.0699	14.6835	0.00350626	2.10906	up
ENST00000488497	Known_mRNA	U2SURP-211	ENSG00000163714	U2SURP	107	87	557	31	33	22	55.8785	43.6488	44.4689	11.9268	12.781	7.6914	4.93465e-05	-1.90549	down
ENST00000492349	Known_mRNA	GNL3-210	ENSG00000163938	GNL3	82	87	484	28	32	34	42.8228	43.6488	38.6408	10.7726	12.3937	11.8866	0.00126003	-1.56471	down
ENST00000493782	Known_mRNA	U2SURP-215	ENSG00000163714	U2SURP	39	30	187	10	12	6	20.3669	15.0513	14.9294	3.8474	4.6476	2.0976	0.0026398	-2.00483	down
ENST00000496811	Known_mRNA	DHX36-213	ENSG00000174953	DHX36	84	91	394	23	26	11	43.8672	45.6557	31.4556	8.8489	10.0699	3.8457	2.69449e-05	-2.158	down
ENST00000496817	Known_mRNA	S100A6-205	ENSG00000197956	S100A6	67	53	513	181	174	250	34.9893	26.5907	40.9561	69.6373	67.3907	87.4018	0.00823001	1.3761	up
ENST00000498451	Known_mRNA	MPHOSPH10-205	ENSG00000124383	MPHOSPH10	81	83	413	37	41	19	42.3005	41.642	32.9724	14.2353	15.8794	6.6425	0.00833318	-1.426	down
ENST00000503705	Known_mRNA	CENPE-203	ENSG00000138778	CENPE	18	17	72	1	1	1	9.4001	8.5291	5.7482	0.3847	0.3873	0.3496	0.0021349	-4.09547	down
ENST00000503811	Known_mRNA	MATR3-206	ENSG00000015479	MATR3	24	25	98	6	4	4	12.5335	12.5428	7.824	2.3084	1.5492	1.3984	0.00448944	-2.34694	down
ENST00000505658	Known_mRNA	LUC7L3-208	ENSG00000108848	LUC7L3	72	72	410	16	31	16	37.6005	36.1232	32.7329	6.1558	12.0064	5.5937	0.000292336	-1.91895	down
ENST00000506502	Known_mRNA	AC091959.3-201	ENSG00000275740	AC091959.3	143	108	698	59	49	50	74.6787	54.1848	55.7258	22.6995	18.9778	17.4804	0.00330945	-1.37677	down
ENST00000506882	Known_mRNA	CENPC-203	ENSG00000145241	CENPC	17	13	47	1	1	0	8.8779	6.5222	3.7523	0.3847	0.3873	0	0.00913553	-4.34736	down
ENST00000507721	Known_mRNA	HNRNPDL-204	ENSG00000152795	HNRNPDL	29	31	156	3	7	5	15.1446	15.553	12.4545	1.1542	2.7111	1.748	0.00029965	-2.67081	down
ENST00000510056	Known_mRNA	MATR3-215	ENSG00000015479	MATR3	127	108	359	41	32	16	66.3231	54.1848	28.6613	15.7742	12.3937	5.5937	0.000918915	-1.86714	down
ENST00000517599	Known_mRNA	NDRG1-204	ENSG00000104419	NDRG1	39	31	186	106	105	147	20.3669	15.553	14.8496	40.7821	40.6668	51.3922	0.000430204	1.68162	up
ENST00000517730	Known_mRNA	PCM1-204	ENSG00000078674	PCM1	44	23	121	5	13	3	22.9781	11.5393	9.6602	1.9237	5.0349	1.0488	0.00759386	-2.19489	down
ENST00000518537	Known_mRNA	PCM1-206	ENSG00000078674	PCM1	36	34	63	5	9	2	18.8002	17.0582	5.0297	1.9237	3.4857	0.6992	0.00747027	-2.42559	down
ENST00000519253	Known_mRNA	PCM1-212	ENSG00000078674	PCM1	36	23	74	3	2	2	18.8002	11.5393	5.9079	1.1542	0.7746	0.6992	0.000430204	-3.44633	down
ENST00000522378	Known_mRNA	ESCO2-205	ENSG00000171320	ESCO2	235	200	913	43	51	46	122.724	100.342	72.8907	16.5437	19.7525	16.0819	6.4896e-08	-2.20983	down
ENST00000522650	Known_mRNA	ASCC3-207	ENSG00000112249	ASCC3	42	24	102	9	7	5	21.9336	12.0411	8.1433	3.4626	2.7111	1.748	0.00787901	-2.09928	down
ENST00000523055	Known_mRNA	PCM1-218	ENSG00000078674	PCM1	40	42	113	6	9	1	20.8892	21.0719	9.0215	2.3084	3.4857	0.3496	0.000430204	-2.77688	down
ENST00000524555	Known_mRNA	SAA2-SAA4-201	ENSG00000255071	SAA2-SAA4	15	10	122	56	46	71	7.8334	5.0171	9.74	21.5453	17.8159	24.8221	0.00716966	1.6919	up
ENST00000526900	Known_mRNA	SAA2-203	ENSG00000134339	SAA2	2	8	38	20	23	49	1.0445	4.0137	3.0338	7.6947	8.908	17.1307	0.00445504	2.28964	up
ENST00000527044	Known_mRNA	KNL1-204	ENSG00000137812	KNL1	54	60	141	2	4	3	28.2004	30.1027	11.2569	0.7695	1.5492	1.0488	5.19955e-07	-4.03485	down
ENST00000527169	Known_mRNA	TAF1D-207	ENSG00000166012	TAF1D	31	20	148	4	7	7	16.1891	10.0342	11.8158	1.5389	2.7111	2.4472	0.00374401	-2.23479	down
ENST00000527733	Known_mRNA	USP47-207	ENSG00000170242	USP47	56	60	203	14	15	9	29.2448	30.1027	16.2068	5.3863	5.8095	3.1465	0.000368777	-2.10579	down
ENST00000529528	Known_mRNA	SAA2-205	ENSG00000134339	SAA2	6	4	32	22	27	46	3.1334	2.0068	2.5548	8.4642	10.4572	16.0819	0.000672322	2.44656	up
ENST00000529826	Known_mRNA	BCLAF1-210	ENSG00000029363	BCLAF1	187	164	807	27	43	26	97.6568	82.2806	64.428	10.3879	16.654	9.0898	8.73176e-09	-2.49036	down
ENST00000531837	Known_mRNA	KBTBD3-205	ENSG00000182359	KBTBD3	15	16	125	65	38	91	7.8334	8.0274	9.9796	25.0079	14.7175	31.8142	0.00753849	1.71061	up
ENST00000532701	Known_mRNA	FAR1-205	ENSG00000197601	FAR1	32	31	72	5	4	2	16.7113	15.553	5.7482	1.9237	1.5492	0.6992	0.00126686	-2.86257	down
ENST00000532858	Known_mRNA	SAA1-203	ENSG00000173432	SAA1	39	50	431	269	246	470	20.3669	25.0855	34.4095	103.494	95.2765	164.315	1.36999e-06	2.43398	up
ENST00000533482	Known_mRNA	RAD50-209	ENSG00000113522	RAD50	30	29	68	4	7	1	15.6669	14.5496	5.4289	1.5389	2.7111	0.3496	0.00415056	-2.65315	down
ENST00000533655	Known_mRNA	DDIAS-211	ENSG00000165490	DDIAS	36	41	243	12	11	14	18.8002	20.5701	19.4003	4.6168	4.2603	4.8945	0.0028967	-1.83337	down
ENST00000544455	Known_mRNA	BRCA2-206	ENSG00000139618	BRCA2	85	89	315	5	5	2	44.3895	44.6523	25.1485	1.9237	1.9365	0.6992	3.23235e-11	-4.37253	down
ENST00000545606	Known_mRNA	CAND1-208	ENSG00000111530	CAND1	42	43	189	14	13	5	21.9336	21.5736	15.0891	5.3863	5.0349	1.748	0.00184999	-2.01437	down
ENST00000545856	Known_mRNA	PRPF40A-212	ENSG00000196504	PRPF40A	28	37	165	8	5	4	14.6224	18.5633	13.173	3.0779	1.9365	1.3984	0.00026253	-2.59615	down
ENST00000548556	Known_mRNA	BLOC1S1-202	ENSG00000135441	BLOC1S1	51	57	290	131	118	179	26.6337	28.5975	23.1526	50.4005	45.7018	62.5797	0.00787901	1.31179	up
ENST00000551025	Known_mRNA	CASP8AP2-205	ENSG00000118412	CASP8AP2	30	18	95	3	3	3	15.6669	9.0308	7.5845	1.1542	1.1619	1.0488	0.00116274	-2.95364	down
ENST00000553166	Known_mRNA	PUS7L-208	ENSG00000129317	PUS7L	19	23	84	3	2	1	9.9223	11.5393	6.7063	1.1542	0.7746	0.3496	0.00114718	-3.34956	down
ENST00000555523	Known_mRNA	IFI27L1-209	ENSG00000165948	IFI27L1	5	11	68	32	34	52	2.6111	5.5188	5.4289	12.3116	13.1683	18.1796	0.00627737	1.88067	up
ENST00000555870	Known_mRNA	MIPOL1-210	ENSG00000151338	MIPOL1	15	9	38	1	0	0	7.8334	4.5154	3.0338	0.3847	0	0	0.0098695	-4.91961	down
ENST00000556611	Known_mRNA	ARHGAP5-210	ENSG00000100852	ARHGAP5	45	51	98	4	6	5	23.5003	25.5873	7.824	1.5389	2.3238	1.748	0.000110636	-2.99278	down
ENST00000558786	Known_mRNA	DPP8-209	ENSG00000074603	DPP8	48	37	188	16	13	12	25.067	18.5633	15.0092	6.1558	5.0349	4.1953	0.00901454	-1.64525	down
ENST00000559471	Known_mRNA	SECISBP2L-209	ENSG00000138593	SECISBP2L	18	17	46	1	2	0	9.4001	8.5291	3.6725	0.3847	0.7746	0	0.00568546	-3.92392	down
ENST00000578295	Known_mRNA	ATAD5-202	ENSG00000176208	ATAD5	20	25	107	0	2	0	10.4446	12.5428	8.5425	0	0.7746	0	0.000643208	-5.1196	down
ENST00000582401	Known_mRNA	TXNIP-204	ENSG00000265972	TXNIP	58	41	229	223	202	92	30.2893	20.5701	18.2825	85.7963	78.2352	32.1639	0.000690654	1.75083	up
ENST00000585934	Known_mRNA	TRAPPC6A-202	ENSG00000007255	TRAPPC6A	6	14	90	40	57	41	3.1334	7.024	7.1853	15.3895	22.0763	14.3339	0.00787901	1.73022	up
ENST00000586602	Known_mRNA	ZNF121-202	ENSG00000197961	ZNF121	31	44	144	7	10	7	16.1891	22.0753	11.4964	2.6932	3.873	2.4472	0.00154534	-2.16705	down
ENST00000591534	Known_mRNA	BRCA1-226	ENSG00000012048	BRCA1	48	51	111	12	14	1	25.067	25.5873	8.8618	4.6168	5.4222	0.3496	0.00683682	-2.24745	down
ENST00000597595	Known_mRNA	GMFG-206	ENSG00000130755	GMFG	82	76	695	328	291	539	42.8228	38.13	55.4863	126.194	112.705	188.438	0.0001253	1.911	up
ENST00000610020	Known_mRNA	RPAP2-203	ENSG00000122484	RPAP2	50	53	201	16	17	7	26.1114	26.5907	16.0471	6.1558	6.5842	2.4472	0.00202725	-1.91057	down
ENST00000611653	Known_mRNA	GPX4-210	ENSG00000167468	GPX4	455	498	2884	1346	1303	886	237.614	249.852	230.248	517.856	504.656	309.752	0.00659684	1.13311	up
ENST00000611683	Known_mRNA	ZRANB2-207	ENSG00000132485	ZRANB2	128	101	463	41	44	33	66.8453	50.6728	36.9643	15.7742	17.0413	11.537	0.00183568	-1.5177	down
ENST00000613151	Known_mRNA	TPR-209	ENSG00000047410	TPR	70	66	250	8	10	0	36.556	33.1129	19.9591	3.0779	3.873	0	4.49686e-07	-3.45386	down
ENST00000614960	Known_mRNA	KIF14-202	ENSG00000118193	KIF14	30	17	62	2	5	2	15.6669	8.5291	4.9499	0.7695	1.9365	0.6992	0.00591838	-2.7729	down
ENST00000615216	Known_mRNA	CHD9-221	ENSG00000177200	CHD9	16	11	73	1	0	1	8.3557	5.5188	5.8281	0.3847	0	0.3496	0.00642115	-4.44786	down
ENST00000617257	Known_mRNA	ESF1-202	ENSG00000089048	ESF1	94	84	178	8	11	2	49.0895	42.1437	14.2109	3.0779	4.2603	0.6992	8.92255e-07	-3.42796	down
ENST00000617677	Known_mRNA	EIF5B-205	ENSG00000158417	EIF5B	495	533	3346	236	247	295	258.503	267.412	267.133	90.7979	95.6638	103.134	0.00591838	-1.18224	down
ENST00000617869	Known_mRNA	OTUD6B-206	ENSG00000155100	OTUD6B	32	27	191	3	8	4	16.7113	13.5462	15.2488	1.1542	3.0984	1.3984	0.000175224	-2.77734	down
ENST00000618441	Known_mRNA	MATR3-227	ENSG00000015479	MATR3	25	39	190	5	8	13	13.0557	19.5667	15.1689	1.9237	3.0984	4.5449	0.00468961	-2.02855	down
ENST00000624166	Known_mRNA	ATRX-214	ENSG00000085224	ATRX	64	59	119	4	5	1	33.4227	29.6009	9.5005	1.5389	1.9365	0.3496	1.48312e-06	-3.94379	down
ENST00000628477	Known_mRNA	DDX46-212	ENSG00000145833	DDX46	91	69	325	35	27	8	47.5228	34.618	25.9468	13.4658	10.4572	2.7969	0.00562887	-1.77411	down
ENST00000628517	Known_mRNA	BCLAF1-223	ENSG00000029363	BCLAF1	80	99	560	29	19	24	41.7783	49.6694	44.7084	11.1574	7.3588	8.3906	1.37511e-05	-2.08222	down
ENST00000645507	Known_mRNA	NMNAT3-219	ENSG00000163864	NMNAT3	61	56	208	5	1	3	31.856	28.0958	16.606	1.9237	0.3873	1.0488	3.7957e-08	-4.19918	down
ENST00000648613	Known_mRNA	CCDC186-207	ENSG00000165813	CCDC186	43	27	156	3	2	5	22.4558	13.5462	12.4545	1.1542	0.7746	1.748	2.18353e-05	-3.39744	down
ENST00000648940	Known_mRNA	PRPF40A-213	ENSG00000196504	PRPF40A	108	98	678	16	25	25	56.4007	49.1677	54.1291	6.1558	9.6826	8.7402	2.61629e-07	-2.43766	down
ONT.10014.1	New_mRNA	ONT.10014.1	ONT.10014	ONT.10014	26	38	133	1	1	1	13.578	19.065	10.6182	0.3847	0.3873	0.3496	3.56876e-05	-4.97232	down
ONT.10015.1	New_mRNA	ONT.10015.1	ONT.10015	ONT.10015	9	6	34	0	0	0	4.7001	3.0103	2.7144	0	0	0	0.00591838	-5.36364	down
ONT.10037.1	New_mRNA	ONT.10037.1	ONT.10037	ONT.10037	6	8	70	0	0	0	3.1334	4.0137	5.5886	0	0	0	0.00182884	-5.76941	down
ONT.10044.1	New_mRNA	ONT.10044.1	ONT.10044	ONT.10044	31	17	44	2	2	4	16.1891	8.5291	3.5128	0.7695	0.7746	1.3984	0.00838891	-2.85817	down
ONT.10052.1	New_mRNA	ONT.10052.1	ONT.10052	ONT.10052	9	11	35	0	0	0	4.7001	5.5188	2.7943	0	0	0	0.00228971	-5.65281	down
ONT.10064.1	New_mRNA	ONT.10064.1	ENSG00000116044	NFE2L2	11	5	25	0	0	0	5.7445	2.5086	1.9959	0	0	0	0.00792261	-5.29196	down
ONT.10070.1	New_mRNA	ONT.10070.1	ONT.10070	ONT.10070	20	17	56	2	2	1	10.4446	8.5291	4.4708	0.7695	0.7746	0.3496	0.00448944	-3.3127	down
ONT.10093.1	New_mRNA	ONT.10093.1	ONT.10093	ONT.10093	12	14	180	1	2	3	6.2667	7.024	14.3706	0.3847	0.7746	1.0488	0.0014634	-3.46723	down
ONT.1012.5	New_mRNA	ONT.1012.5	ENSG00000092853	CLSPN	79	62	491	21	29	36	41.2561	31.1061	39.1997	8.0795	11.2318	12.5859	0.00574431	-1.54029	down
ONT.10179.1	New_mRNA	ONT.10179.1	ONT.10179	ONT.10179	34	39	286	2	1	3	17.7558	19.5667	22.8332	0.7695	0.3873	1.0488	3.50194e-07	-4.51391	down
ONT.10182.1	New_mRNA	ONT.10182.1	ONT.10182	ONT.10182	32	33	113	4	5	1	16.7113	16.5565	9.0215	1.5389	1.9365	0.3496	0.000129616	-3.1926	down
ONT.10185.1	New_mRNA	ONT.10185.1	ONT.10185	ONT.10185	8	16	33	0	0	0	4.1778	8.0274	2.6346	0	0	0	0.00149269	-5.82125	down
ONT.10189.1	New_mRNA	ONT.10189.1	ONT.10189	ONT.10189	8	9	22	0	0	0	4.1778	4.5154	1.7564	0	0	0	0.00751792	-5.30102	down
ONT.10312.1	New_mRNA	ONT.10312.1	ONT.10312	ONT.10312	268	282	954	105	120	81	139.957	141.482	76.164	40.3974	46.4764	28.3182	0.00345932	-1.35114	down
ONT.10357.1	New_mRNA	ONT.10357.1	ONT.10357	ONT.10357	19	19	119	2	1	1	9.9223	9.5325	9.5005	0.7695	0.3873	0.3496	0.000430204	-4.02906	down
ONT.10364.1	New_mRNA	ONT.10364.1	ENSG00000061656	SPAG4	22	10	132	84	80	112	11.489	5.0171	10.5384	32.3179	30.9842	39.156	7.8753e-05	2.14132	up
ONT.10364.4	New_mRNA	ONT.10364.4	ENSG00000061656	SPAG4	3	3	13	14	16	16	1.5667	1.5051	1.0379	5.3863	6.1968	5.5937	0.00879679	2.40573	up
ONT.10364.5	New_mRNA	ONT.10364.5	ENSG00000061656	SPAG4	4	0	22	23	28	35	2.0889	0	1.7564	8.8489	10.8445	12.2362	7.56235e-05	3.10938	up
ONT.10367.1	New_mRNA	ONT.10367.1	ONT.10367	ONT.10367	127	133	461	8	10	3	66.3231	66.7275	36.8046	3.0779	3.873	1.0488	1.3861e-13	-4.14384	down
ONT.10417.4	New_mRNA	ONT.10417.4	ENSG00000101109	STK4	12	17	68	2	1	2	6.2667	8.5291	5.4289	0.7695	0.3873	0.6992	0.00792261	-3.14623	down
ONT.10451.2	New_mRNA	ONT.10451.2	ENSG00000124207	CSE1L	173	171	286	52	43	23	90.3456	85.7926	22.8332	20.0063	16.654	8.041	0.00454093	-1.8519	down
ONT.10451.4	New_mRNA	ONT.10451.4	ENSG00000124207	CSE1L	31	35	87	6	5	1	16.1891	17.5599	6.9458	2.3084	1.9365	0.3496	0.000882016	-2.85439	down
ONT.10486.1	New_mRNA	ONT.10486.1	ONT.10486	ONT.10486	24	15	64	1	4	0	12.5335	7.5257	5.1095	0.3847	1.5492	0	0.00355925	-3.43576	down
ONT.10578.11	New_mRNA	ONT.10578.11	ENSG00000089048	ESF1	19	18	137	1	0	6	9.9223	9.0308	10.9376	0.3847	0	2.0976	0.00147122	-3.26081	down
ONT.10578.16	New_mRNA	ONT.10578.16	ENSG00000089048	ESF1	10	20	121	0	3	1	5.2223	10.0342	9.6602	0	1.1619	0.3496	0.00169463	-3.8476	down
ONT.10578.17	New_mRNA	ONT.10578.17	ENSG00000089048	ESF1	68	91	459	6	11	12	35.5116	45.6557	36.6449	2.3084	4.2603	4.1953	5.0765e-09	-3.17373	down
ONT.10578.19	New_mRNA	ONT.10578.19	ENSG00000089048	ESF1	45	46	287	14	11	9	23.5003	23.0787	22.9131	5.3863	4.2603	3.1465	0.000138504	-2.20396	down
ONT.10594.1	New_mRNA	ONT.10594.1	ONT.10594	ONT.10594	16	20	83	0	1	2	8.3557	10.0342	6.6264	0	0.3873	0.6992	0.00150252	-4.18429	down
ONT.10637.1	Known_lncRNA	ENST00000423074(ZNF341-AS1-201/Ensembl),NONHSAT079406.2(-/NONCODE)	ONT.10637	ENSG00000230753(ZNF341-AS1/Ensembl),NONHSAG031636.3(-/NONCODE)	9	9	109	46	46	53	4.7001	4.5154	8.7022	17.6979	17.8159	18.5292	0.00938193	1.7137	up
ONT.10645.1	New_mRNA	ONT.10645.1	ONT.10645	ONT.10645	27	32	256	5	3	10	14.1002	16.0547	20.4381	1.9237	1.1619	3.4961	0.000290076	-2.68136	down
ONT.10662.1	New_mRNA	ONT.10662.1	ENSG00000131051	RBM39	15	16	50	2	1	0	7.8334	8.0274	3.9918	0.7695	0.3873	0	0.0075109	-3.82021	down
ONT.10662.22	New_mRNA	ONT.10662.22	ENSG00000131051	RBM39	21	16	30	1	0	1	10.9668	8.0274	2.3951	0.3847	0	0.3496	0.00856475	-4.45123	down
ONT.10662.8	New_mRNA	ONT.10662.8	ENSG00000131051	RBM39	24	24	86	4	1	1	12.5335	12.0411	6.8659	1.5389	0.3873	0.3496	0.000596361	-3.49695	down
ONT.10716.5	New_mRNA	ONT.10716.5	ENSG00000124116	WFDC3	32	34	210	106	97	123	16.7113	17.0582	16.7657	40.7821	37.5684	43.0017	0.00137347	1.52153	up
ONT.10797.1	New_mRNA	ONT.10797.1	ONT.10797	ONT.10797	9	11	34	0	0	0	4.7001	5.5188	2.7144	0	0	0	0.00239454	-5.64046	down
ONT.10827.1	New_mRNA	ONT.10827.1	ONT.10827	ONT.10827	8	14	18	0	0	0	4.1778	7.024	1.4371	0	0	0	0.00443661	-5.54697	down
ONT.10875.1	New_mRNA	ONT.10875.1	ONT.10875	ONT.10875	15	15	49	0	0	0	7.8334	7.5257	3.912	0	0	0	0.00032396	-6.21419	down
ONT.10877.15	Novel_lncRNA	ONT.10877.15	ONT.10877	ONT.10877	21	11	54	2	2	1	10.9668	5.5188	4.3112	0.7695	0.7746	0.3496	0.00967874	-3.15014	down
ONT.1088.1	New_mRNA	ONT.1088.1	ONT.1088	ONT.1088	15	14	84	1	2	0	7.8334	7.024	6.7063	0.3847	0.7746	0	0.00330945	-4.01428	down
ONT.10921.14	New_mRNA	ONT.10921.14	ENSG00000159131	GART	17	20	75	2	3	1	8.8779	10.0342	5.9877	0.7695	1.1619	0.3496	0.00297949	-3.17255	down
ONT.10928.1	New_mRNA	ONT.10928.1	ONT.10928	ONT.10928	46	49	122	1	1	1	24.0225	24.5838	9.74	0.3847	0.3873	0.3496	6.00477e-06	-5.36613	down
ONT.10931.1	New_mRNA	ONT.10931.1	ONT.10931	ONT.10931	41	33	105	2	1	0	21.4114	16.5565	8.3828	0.7695	0.3873	0	3.63826e-05	-5.04321	down
ONT.10941.1	New_mRNA	ONT.10941.1	ONT.10941	ONT.10941	22	14	124	0	0	1	11.489	7.024	9.8997	0	0	0.3496	0.000491882	-5.90491	down
ONT.10941.2	New_mRNA	ONT.10941.2	ONT.10941	ONT.10941	12	15	160	1	0	0	6.2667	7.5257	12.7738	0.3847	0	0	0.000668228	-5.8775	down
ONT.10944.1	New_mRNA	ONT.10944.1	ONT.10944	ONT.10944	34	28	93	5	4	1	17.7558	14.0479	7.4248	1.9237	1.5492	0.3496	0.000430204	-3.07025	down
ONT.11030.1	New_mRNA	ONT.11030.1	ONT.11030	ONT.11030	7	8	53	0	0	0	3.6556	4.0137	4.2313	0	0	0	0.00262134	-5.62185	down
ONT.11033.1	New_mRNA	ONT.11033.1	ONT.11033	ONT.11033	40	33	112	9	11	6	20.8892	16.5565	8.9417	3.4626	4.2603	2.0976	0.00860373	-1.93117	down
ONT.11049.1	New_mRNA	ONT.11049.1	ONT.11049	ONT.11049	62	58	142	12	8	2	32.3782	29.0992	11.3368	4.6168	3.0984	0.6992	9.10803e-05	-2.8286	down
ONT.1109.1	New_mRNA	ONT.1109.1	ONT.1109	ONT.1109	15	14	83	0	0	1	7.8334	7.024	6.6264	0	0	0.3496	0.00176794	-5.47939	down
ONT.11215.1	New_mRNA	ONT.11215.1	ONT.11215	ONT.11215	5	8	43	0	0	0	2.6111	4.0137	3.433	0	0	0	0.00602068	-5.37071	down
ONT.11248.1	New_mRNA	ONT.11248.1	ONT.11248	ONT.11248	19	18	69	1	3	0	9.9223	9.0308	5.5087	0.3847	1.1619	0	0.00233223	-3.72646	down
ONT.11393.1	New_mRNA	ONT.11393.1	ONT.11393	ONT.11393	13	11	32	0	0	0	6.789	5.5188	2.5548	0	0	0	0.00144108	-5.81587	down
ONT.11437.1	New_mRNA	ONT.11437.1	ONT.11437	ONT.11437	32	40	202	8	7	7	16.7113	20.0684	16.127	3.0779	2.7111	2.4472	0.000191476	-2.42241	down
ONT.1147.1	New_mRNA	ONT.1147.1	ONT.1147	ONT.1147	44	39	318	2	1	0	22.9781	19.5667	25.388	0.7695	0.3873	0	6.64443e-07	-5.6943	down
ONT.1160.1	New_mRNA	ONT.1160.1	ONT.1160	ONT.1160	6	13	66	0	0	0	3.1334	6.5222	5.2692	0	0	0	0.000951246	-5.94555	down
ONT.11691.1	New_mRNA	ONT.11691.1	ONT.11691	ONT.11691	5	14	33	0	0	0	2.6111	7.024	2.6346	0	0	0	0.00355925	-5.57196	down
ONT.11693.1	New_mRNA	ONT.11693.1	ONT.11693	ONT.11693	30	22	191	3	3	2	15.6669	11.0376	15.2488	1.1542	1.1619	0.6992	3.17176e-05	-3.58217	down
ONT.11748.1	New_mRNA	ONT.11748.1	ONT.11748	ONT.11748	40	43	131	7	6	2	20.8892	21.5736	10.4586	2.6932	2.3238	0.6992	7.69733e-05	-2.9259	down
ONT.11774.6	New_mRNA	ONT.11774.6	ENSG00000177311	ZBTB38	66	80	262	14	38	9	34.4671	40.1369	20.9171	5.3863	14.7175	3.1465	0.00912078	-1.78276	down
ONT.11785.1	New_mRNA	ONT.11785.1	ONT.11785	ONT.11785	35	47	230	2	0	2	18.278	23.5804	18.3624	0.7695	0	0.6992	6.97787e-07	-5.0646	down
ONT.11789.6	New_mRNA	ONT.11789.6	ENSG00000163714	U2SURP	163	157	875	45	50	35	85.1233	78.7686	69.8569	17.3132	19.3651	12.2362	1.26434e-06	-2.00278	down
ONT.1179.9	New_mRNA	ONT.1179.9	ENSG00000132485	ZRANB2	20	21	84	1	3	1	10.4446	10.5359	6.7063	0.3847	1.1619	0.3496	0.000988541	-3.58922	down
ONT.11825.1	New_mRNA	ONT.11825.1	ENSG00000113810	SMC4	111	62	238	28	21	2	57.9674	31.1061	19.0011	10.7726	8.1334	0.6992	0.00514162	-2.21738	down
ONT.11828.1	New_mRNA	ONT.11828.1	ONT.11828	ONT.11828	10	12	138	0	0	1	5.2223	6.0205	11.0174	0	0	0.3496	0.00149269	-5.63277	down
ONT.11830.1	New_mRNA	ONT.11830.1	ENSG00000169251	NMD3	72	60	124	16	20	8	37.6005	30.1027	9.8997	6.1558	7.7461	2.7969	0.00932927	-1.90509	down
ONT.11869.1	New_mRNA	ONT.11869.1	ONT.11869	ONT.11869	6	14	36	0	0	0	3.1334	7.024	2.8741	0	0	0	0.00247483	-5.66216	down
ONT.1187.1	New_mRNA	ONT.1187.1	ONT.1187	ONT.1187	12	6	35	0	0	0	6.2667	3.0103	2.7943	0	0	0	0.00345932	-5.5551	down
ONT.11870.1	New_mRNA	ONT.11870.1	ONT.11870	ONT.11870	7	9	189	1	2	1	3.6556	4.5154	15.0891	0.3847	0.7746	0.3496	0.00405569	-3.86405	down
ONT.11897.1	New_mRNA	ONT.11897.1	ONT.11897	ONT.11897	53	40	273	3	2	3	27.6781	20.0684	21.7953	1.1542	0.7746	1.0488	4.13748e-08	-4.27748	down
ONT.11898.1	New_mRNA	ONT.11898.1	ONT.11898	ONT.11898	30	23	78	1	1	1	15.6669	11.5393	6.2272	0.3847	0.3873	0.3496	0.000345415	-4.5623	down
ONT.11900.1	New_mRNA	ONT.11900.1	ONT.11900	ONT.11900	32	31	90	0	1	0	16.7113	15.553	7.1853	0	0.3873	0	0.000133653	-6.28272	down
ONT.11905.5	New_mRNA	ONT.11905.5	ENSG00000156976	EIF4A2	26	43	171	4	4	0	13.578	21.5736	13.652	1.5389	1.5492	0	1.04217e-05	-3.76351	down
ONT.11905.7	New_mRNA	ONT.11905.7	ENSG00000156976	EIF4A2	27	23	107	1	2	0	14.1002	11.5393	8.5425	0.3847	0.7746	0	0.00020245	-4.63895	down
ONT.11921.1	New_mRNA	ONT.11921.1	ONT.11921	ONT.11921	8	5	36	0	0	0	4.1778	2.5086	2.8741	0	0	0	0.00787901	-5.26755	down
ONT.11934.1	New_mRNA	ONT.11934.1	ONT.11934	ONT.11934	47	50	322	10	12	25	24.5448	25.0855	25.7073	3.8474	4.6476	8.7402	0.00401433	-1.83362	down
ONT.11945.1	New_mRNA	ONT.11945.1	ONT.11945	ONT.11945	116	130	708	4	7	2	60.5786	65.2224	56.5242	1.5389	2.7111	0.6992	7.42175e-17	-4.97233	down
ONT.11947.1	New_mRNA	ONT.11947.1	ONT.11947	ONT.11947	14	15	61	0	1	0	7.3112	7.5257	4.87	0	0.3873	0	0.0030273	-5.31367	down
ONT.11966.12	Known_lncRNA	ENST00000518437(THUMPD3-AS1-209/Ensembl),NONHSAT087778.2(-/NONCODE)	ONT.11966	ENSG00000206573(THUMPD3-AS1/Ensembl),NONHSAG085327.2(-/NONCODE)	13	18	85	1	2	4	6.789	9.0308	6.7861	0.3847	0.7746	1.3984	0.00774531	-2.83608	down
ONT.11967.1	New_mRNA	ONT.11967.1	ONT.11967	ONT.11967	7	12	18	0	0	0	3.6556	6.0205	1.4371	0	0	0	0.00709678	-5.36764	down
ONT.11968.1	New_mRNA	ONT.11968.1	ONT.11968	ONT.11968	19	22	129	1	1	0	9.9223	11.0376	10.2989	0.3847	0.3873	0	0.000576011	-5.14245	down
ONT.12035.1	New_mRNA	ONT.12035.1	ONT.12035	ONT.12035	18	20	223	1	5	6	9.4001	10.0342	17.8035	0.3847	1.9365	2.0976	0.00125424	-2.86675	down
ONT.12200.1	New_mRNA	ONT.12200.1	ONT.12200	ONT.12200	6	18	51	0	0	1	3.1334	9.0308	4.0717	0	0	0.3496	0.00785117	-5.03959	down
ONT.12207.1	New_mRNA	ONT.12207.1	ONT.12207	ONT.12207	12	13	79	0	2	2	6.2667	6.5222	6.3071	0	0.7746	0.6992	0.0077814	-3.42524	down
ONT.12208.1	New_mRNA	ONT.12208.1	ONT.12208	ONT.12208	10	13	147	1	4	3	5.2223	6.5222	11.736	0.3847	1.5492	1.0488	0.00903742	-2.81758	down
ONT.12251.1	New_mRNA	ONT.12251.1	ONT.12251	ONT.12251	8	13	49	0	0	0	4.1778	6.5222	3.912	0	0	0	0.00114718	-5.85874	down
ONT.12258.1	New_mRNA	ONT.12258.1	ONT.12258	ONT.12258	9	14	137	0	0	0	4.7001	7.024	10.9376	0	0	0	9.82374e-05	-6.61245	down
ONT.12295.1	New_mRNA	ONT.12295.1	ONT.12295	ONT.12295	43	27	107	2	0	0	22.4558	13.5462	8.5425	0.7695	0	0	0.000133696	-5.57535	down
ONT.12298.1	New_mRNA	ONT.12298.1	ONT.12298	ONT.12298	48	46	94	9	8	0	25.067	23.0787	7.5046	3.4626	3.0984	0	0.00108777	-2.80955	down
ONT.12321.1	New_mRNA	ONT.12321.1	ONT.12321	ONT.12321	13	7	37	0	0	0	6.789	3.512	2.9539	0	0	0	0.00220632	-5.68455	down
ONT.12325.2	New_mRNA	ONT.12325.2	ONT.12325	ONT.12325	25	20	101	2	0	1	13.0557	10.0342	8.0635	0.7695	0	0.3496	0.000384198	-4.50358	down
ONT.12384.2	New_mRNA	ONT.12384.2	ENSG00000175054	ATR	11	17	80	1	3	1	5.7445	8.5291	6.3869	0.3847	1.1619	0.3496	0.00673035	-3.21256	down
ONT.12403.1	New_mRNA	ONT.12403.1	ONT.12403	ONT.12403	11	13	26	0	0	0	5.7445	6.5222	2.0757	0	0	0	0.00192716	-5.74755	down
ONT.12424.1	New_mRNA	ONT.12424.1	ONT.12424	ONT.12424	10	8	23	0	0	0	5.2223	4.0137	1.8362	0	0	0	0.00596102	-5.38308	down
ONT.12426.1	New_mRNA	ONT.12426.1	ONT.12426	ONT.12426	11	11	63	0	0	0	5.7445	5.5188	5.0297	0	0	0	0.000577456	-6.04277	down
ONT.12427.1	New_mRNA	ONT.12427.1	ONT.12427	ONT.12427	9	13	33	0	0	0	4.7001	6.5222	2.6346	0	0	0	0.00185905	-5.72768	down
ONT.12428.1	New_mRNA	ONT.12428.1	ONT.12428	ONT.12428	16	15	84	1	0	0	8.3557	7.5257	6.7063	0.3847	0	0	0.00144918	-5.54406	down
ONT.12430.1	New_mRNA	ONT.12430.1	ONT.12430	ONT.12430	32	23	55	2	0	0	16.7113	11.5393	4.391	0.7695	0	0	0.00110932	-5.09402	down
ONT.12457.1	New_mRNA	ONT.12457.1	ONT.12457	ONT.12457	19	19	93	1	2	0	9.9223	9.5325	7.4248	0.3847	0.7746	0	0.000918915	-4.30865	down
ONT.12458.1	New_mRNA	ONT.12458.1	ONT.12458	ONT.12458	8	21	90	2	0	1	4.1778	10.5359	7.1853	0.7695	0	0.3496	0.00376934	-4.03976	down
ONT.12510.3	New_mRNA	ONT.12510.3	ENSG00000163918	RFC4	19	28	139	5	9	3	9.9223	14.0479	11.0973	1.9237	3.4857	1.0488	0.00591838	-2.21804	down
ONT.12620.4	New_mRNA	ONT.12620.4	ENSG00000109805	NCAPG	42	51	160	16	13	9	21.9336	25.5873	12.7738	6.1558	5.0349	3.1465	0.00640612	-1.77625	down
ONT.12667.1	New_mRNA	ONT.12667.1	ONT.12667	ONT.12667	21	19	94	0	0	1	10.9668	9.5325	7.5046	0	0	0.3496	0.000566307	-5.83561	down
ONT.12690.1	New_mRNA	ONT.12690.1	ONT.12690	ONT.12690	101	85	556	5	7	6	52.7451	42.6454	44.3891	1.9237	2.7111	2.0976	2.02318e-13	-4.11624	down
ONT.127.9	New_mRNA	ONT.127.9	ENSG00000133226	SRRM1	13	9	34	0	0	0	6.789	4.5154	2.7144	0	0	0	0.00175606	-5.74538	down
ONT.12700.1	New_mRNA	ONT.12700.1	ONT.12700	ONT.12700	21	21	84	1	2	1	10.9668	10.5359	6.7063	0.3847	0.7746	0.3496	0.000698657	-3.93318	down
ONT.12721.1	New_mRNA	ONT.12721.1	ONT.12721	ONT.12721	17	21	75	1	0	2	8.8779	10.5359	5.9877	0.3847	0	0.6992	0.00152813	-4.18681	down
ONT.12761.5	Known_lncRNA	NONHSAT097977.2(-/NONCODE)	ONT.12761	NONHSAG038728.2(-/NONCODE)	67	87	361	233	223	128	34.9893	43.6488	28.821	89.6437	86.3686	44.7497	0.00769924	1.29234	up
ONT.12778.1	New_mRNA	ONT.12778.1	ONT.12778	ONT.12778	26	22	135	2	2	3	13.578	11.0376	10.7779	0.7695	0.7746	1.0488	0.00013504	-3.49071	down
ONT.12801.1	New_mRNA	ONT.12801.1	ONT.12801	ONT.12801	10	11	44	0	0	0	5.2223	5.5188	3.5128	0	0	0	0.00131496	-5.80684	down
ONT.12803.1	New_mRNA	ONT.12803.1	ONT.12803	ONT.12803	8	7	37	0	0	0	4.1778	3.512	2.9539	0	0	0	0.00503825	-5.40656	down
ONT.12909.1	New_mRNA	ONT.12909.1	ONT.12909	ONT.12909	16	15	102	0	0	0	8.3557	7.5257	8.1433	0	0	0	6.47958e-05	-6.62092	down
ONT.12944.1	New_mRNA	ONT.12944.1	ONT.12944	ONT.12944	14	8	19	0	0	0	7.3112	4.0137	1.5169	0	0	0	0.00410665	-5.57041	down
ONT.12978.1	New_mRNA	ONT.12978.1	ONT.12978	ONT.12978	24	17	78	1	0	0	12.5335	8.5291	6.2272	0.3847	0	0	0.00073543	-5.77293	down
ONT.13005.1	New_mRNA	ONT.13005.1	ONT.13005	ONT.13005	40	36	129	2	1	0	20.8892	18.0616	10.2989	0.7695	0.3873	0	1.57006e-05	-5.14523	down
ONT.13079.1	New_mRNA	ONT.13079.1	ONT.13079	ONT.13079	9	15	88	1	2	0	4.7001	7.5257	7.0256	0.3847	0.7746	0	0.00620034	-3.88698	down
ONT.13339.3	New_mRNA	ONT.13339.3	ENSG00000151292	CSNK1G3	44	35	178	16	9	10	22.9781	17.5599	14.2109	6.1558	3.4857	3.4961	0.00687517	-1.777	down
ONT.13363.2	New_mRNA	ONT.13363.2	ONT.13363	ONT.13363	154	155	623	43	38	36	80.4233	77.7652	49.7381	16.5437	14.7175	12.5859	6.0399e-06	-1.95701	down
ONT.13367.1	New_mRNA	ONT.13367.1	ENSG00000164406	LEAP2	8	12	15	0	0	0	4.1778	6.0205	1.1975	0	0	0	0.00716966	-5.38923	down
ONT.13382.2	New_mRNA	ONT.13382.2	ENSG00000145833	DDX46	551	538	3061	188	251	179	287.748	269.92	244.379	72.3305	97.213	62.5797	6.13189e-05	-1.53248	down
ONT.13393.1	New_mRNA	ONT.13393.1	ONT.13393	ONT.13393	12	15	43	0	1	0	6.2667	7.5257	3.433	0	0.3873	0	0.00623515	-5.08621	down
ONT.13394.1	New_mRNA	ONT.13394.1	ONT.13394	ONT.13394	17	28	88	2	2	0	8.8779	14.0479	7.0256	0.7695	0.7746	0	0.000558667	-4.02673	down
ONT.13428.1	New_mRNA	ONT.13428.1	ONT.13428	ONT.13428	2	2	23	13	11	91	1.0445	1.0034	1.8362	5.0016	4.2603	31.8142	0.000423363	3.605	up
ONT.13429.1	New_mRNA	ONT.13429.1	ONT.13429	ONT.13429	6	6	107	39	42	106	3.1334	3.0103	8.5425	15.0047	16.2667	37.0584	0.00239853	2.3531	up
ONT.13507.5	New_mRNA	ONT.13507.5	ONT.13507	ONT.13507	14	20	91	2	3	1	7.3112	10.0342	7.2651	0.7695	1.1619	0.3496	0.00265211	-3.19337	down
ONT.13511.17	New_mRNA	ONT.13511.17	ENSG00000072571	HMMR	191	39	139	7	30	11	99.7457	19.5667	11.0973	2.6932	11.6191	3.8457	0.00635333	-2.52879	down
ONT.13521.3	New_mRNA	ONT.13521.3	ENSG00000040275	SPDL1	35	33	174	10	13	9	18.278	16.5565	13.8915	3.8474	5.0349	3.1465	0.00792261	-1.75372	down
ONT.13522.2	New_mRNA	ONT.13522.2	ENSG00000204764	RANBP17	22	15	68	1	3	2	11.489	7.5257	5.4289	0.3847	1.1619	0.6992	0.00420676	-3.12714	down
ONT.13670.1	New_mRNA	ONT.13670.1	ONT.13670	ONT.13670	11	15	41	0	0	0	5.7445	7.5257	3.2733	0	0	0	0.000746871	-5.9901	down
ONT.1368.1	New_mRNA	ONT.1368.1	ENSG00000188015	S100A3	171	208	768	563	539	298	89.3011	104.356	61.3144	216.607	208.756	104.183	0.00512949	1.31402	up
ONT.13680.1	New_mRNA	ONT.13680.1	ONT.13680	ONT.13680	10	7	56	0	0	0	5.2223	3.512	4.4708	0	0	0	0.0016184	-5.75914	down
ONT.13752.1	New_mRNA	ONT.13752.1	ONT.13752	ONT.13752	11	12	92	2	1	2	5.7445	6.0205	7.345	0.7695	0.3873	0.6992	0.00898253	-3.14226	down
ONT.13766.1	New_mRNA	ONT.13766.1	ONT.13766	ONT.13766	17	21	100	0	0	0	8.8779	10.5359	7.9836	0	0	0	3.16808e-05	-6.78125	down
ONT.13770.1	New_mRNA	ONT.13770.1	ONT.13770	ONT.13770	15	27	116	1	0	2	7.8334	13.5462	9.261	0.3847	0	0.6992	0.000422113	-4.50136	down
ONT.13863.1	New_mRNA	ONT.13863.1	ONT.13863	ONT.13863	21	21	95	0	0	1	10.9668	10.5359	7.5845	0	0	0.3496	0.000471428	-5.88605	down
ONT.13894.1	New_mRNA	ONT.13894.1	ONT.13894	ONT.13894	11	9	72	0	0	1	5.7445	4.5154	5.7482	0	0	0.3496	0.00620034	-5.0887	down
ONT.13982.1	New_mRNA	ONT.13982.1	ONT.13982	ONT.13982	43	40	115	5	8	3	22.4558	20.0684	9.1812	1.9237	3.0984	1.0488	0.00021165	-2.78612	down
ONT.13993.1	Novel_lncRNA	ONT.13993.1	ONT.13993	ONT.13993	3	3	38	18	26	33	1.5667	1.5051	3.0338	6.9253	10.0699	11.537	0.0048846	2.28073	up
ONT.14049.1	New_mRNA	ONT.14049.1	ONT.14049	ONT.14049	7	11	45	0	0	0	3.6556	5.5188	3.5926	0	0	0	0.00213136	-5.67324	down
ONT.14095.1	New_mRNA	ONT.14095.1	ONT.14095	ONT.14095	17	31	115	1	1	2	8.8779	15.553	9.1812	0.3847	0.3873	0.6992	0.000186262	-4.20506	down
ONT.14098.1	New_mRNA	ONT.14098.1	ONT.14098	ONT.14098	42	46	185	3	8	6	21.9336	23.0787	14.7697	1.1542	3.0984	2.0976	1.30656e-05	-2.93684	down
ONT.14285.1	New_mRNA	ONT.14285.1	ONT.14285	ONT.14285	11	12	141	0	0	1	5.7445	6.0205	11.2569	0	0	0.3496	0.0012885	-5.67787	down
ONT.14332.1	New_mRNA	ONT.14332.1	ONT.14332	ONT.14332	19	16	92	3	1	1	9.9223	8.0274	7.345	1.1542	0.3873	0.3496	0.00160355	-3.4896	down
ONT.14344.4	New_mRNA	ONT.14344.4	ENSG00000014123	UFL1	16	11	96	1	1	3	8.3557	5.5188	7.6643	0.3847	0.3873	1.0488	0.00503825	-3.28715	down
ONT.14379.1	New_mRNA	ONT.14379.1	ONT.14379	ONT.14379	20	22	151	0	0	0	10.4446	11.0376	12.0553	0	0	0	8.00353e-06	-7.11199	down
ONT.14420.1	New_mRNA	ONT.14420.1	ONT.14420	ONT.14420	4	10	30	0	0	0	2.0889	5.0171	2.3951	0	0	0	0.00932927	-5.22715	down
ONT.14430.3	Known_lncRNA	NONHSAT115388.2(-/NONCODE)	ONT.14430	NONHSAG095837.2(-/NONCODE)	27	30	179	81	92	72	14.1002	15.0513	14.2907	31.1637	35.6319	25.1717	0.00942921	1.31661	up
ONT.14495.1	New_mRNA	ONT.14495.1	ONT.14495	ONT.14495	14	17	91	1	1	0	7.3112	8.5291	7.2651	0.3847	0.3873	0	0.00280703	-4.69902	down
ONT.14532.1	New_mRNA	ONT.14532.1	ONT.14532	ONT.14532	27	26	106	4	3	1	14.1002	13.0445	8.4627	1.5389	1.1619	0.3496	0.000274167	-3.27618	down
ONT.14559.1	New_mRNA	ONT.14559.1	ENSG00000197903	HIST1H2BK	541	552	3028	284	286	275	282.526	276.944	241.745	109.265	110.769	96.1419	0.00725663	-1.07365	down
ONT.1463.1	New_mRNA	ONT.1463.1	ONT.1463	ONT.1463	34	32	153	9	10	7	17.7558	16.0547	12.215	3.4626	3.873	2.4472	0.00402615	-1.95916	down
ONT.14666.1	New_mRNA	ONT.14666.1	ONT.14666	ONT.14666	5	9	31	0	0	0	2.6111	4.5154	2.4749	0	0	0	0.0083229	-5.24525	down
ONT.1467.1	Known_lncRNA	ENST00000450589(GAS5-221/Ensembl),NONHSAT227351.1(-/NONCODE)	ONT.1467	ENSG00000234741(GAS5/Ensembl),NONHSAG003504.3(-/NONCODE)	301	279	1905	925	922	1032	157.191	139.977	152.088	355.882	357.093	360.795	6.61612e-05	1.52102	up
ONT.1467.2	Novel_lncRNA	ONT.1467.2	ONT.1467	ONT.1467	395	420	2812	1044	1014	1251	206.28	210.719	224.5	401.665	392.725	437.358	0.00443661	1.20793	up
ONT.14728.1	New_mRNA	ONT.14728.1	ONT.14728	ONT.14728	12	14	112	1	1	5	6.2667	7.024	8.9417	0.3847	0.3873	1.748	0.00932927	-2.8658	down
ONT.14729.1	New_mRNA	ONT.14729.1	ONT.14729	ONT.14729	4	9	40	0	0	0	2.0889	4.5154	3.1935	0	0	0	0.00725663	-5.32272	down
ONT.14757.3	New_mRNA	ONT.14757.3	ENSG00000135316	SYNCRIP	398	322	1272	163	162	100	207.847	161.551	101.552	62.7121	62.7431	34.9607	0.00807844	-1.28085	down
ONT.14881.1	New_mRNA	ONT.14881.1	ONT.14881	ONT.14881	17	22	89	3	3	1	8.8779	11.0376	7.1054	1.1542	1.1619	0.3496	0.00194894	-3.08515	down
ONT.14906.1	New_mRNA	ONT.14906.1	ONT.14906	ONT.14906	12	11	68	0	0	0	6.2667	5.5188	5.4289	0	0	0	0.00042981	-6.12628	down
ONT.1498.8	New_mRNA	ONT.1498.8	ENSG00000047410	TPR	79	61	238	4	6	3	41.2561	30.6044	19.0011	1.5389	2.3238	1.0488	7.86843e-09	-3.91835	down
ONT.15013.1	New_mRNA	ONT.15013.1	ONT.15013	ONT.15013	24	30	134	2	1	2	12.5335	15.0513	10.6981	0.7695	0.3873	0.6992	4.78103e-05	-4.07613	down
ONT.15020.14	New_mRNA	ONT.15020.14	ENSG00000011426	ANLN	37	58	190	16	12	7	19.3225	29.0992	15.1689	6.1558	4.6476	2.4472	0.00189397	-1.99104	down
ONT.15020.4	New_mRNA	ONT.15020.4	ENSG00000011426	ANLN	17	22	125	3	5	2	8.8779	11.0376	9.9796	1.1542	1.9365	0.6992	0.00194679	-2.76154	down
ONT.15089.1	Known_lncRNA	ENST00000452565(GS1-124K5.4-202/Ensembl),NONHSAT121192.2(-/NONCODE)	ONT.15089	ENSG00000237310(GS1-124K5.4/Ensembl),NONHSAG047842.3(-/NONCODE)	12	15	104	52	53	54	6.2667	7.5257	8.303	20.0063	20.5271	18.8788	0.00448944	1.62457	up
ONT.15098.1	New_mRNA	ONT.15098.1	ONT.15098	ONT.15098	48	49	139	10	9	7	25.067	24.5838	11.0973	3.8474	3.4857	2.4472	0.000516862	-2.31687	down
ONT.15154.6	New_mRNA	ONT.15154.6	ENSG00000127914	AKAP9	18	26	94	4	1	3	9.4001	13.0445	7.5046	1.5389	0.3873	1.0488	0.00144218	-3.0246	down
ONT.15154.7	New_mRNA	ONT.15154.7	ENSG00000127914	AKAP9	16	13	76	2	1	1	8.3557	6.5222	6.0676	0.7695	0.3873	0.3496	0.00452832	-3.53715	down
ONT.15163.1	New_mRNA	ONT.15163.1	ONT.15163	ONT.15163	14	6	34	0	0	0	7.3112	3.0103	2.7144	0	0	0	0.00266032	-5.65091	down
ONT.15165.1	New_mRNA	ONT.15165.1	ONT.15165	ONT.15165	8	9	29	0	0	0	4.1778	4.5154	2.3153	0	0	0	0.00512949	-5.40684	down
ONT.15166.4	New_mRNA	ONT.15166.4	ENSG00000004766	VPS50	19	14	50	1	3	1	9.9223	7.024	3.9918	0.3847	1.1619	0.3496	0.00967078	-3.14914	down
ONT.15169.1	New_mRNA	ONT.15169.1	ONT.15169	ONT.15169	8	8	21	0	0	0	4.1778	4.0137	1.6766	0	0	0	0.00922516	-5.21868	down
ONT.15171.1	New_mRNA	ONT.15171.1	ONT.15171	ONT.15171	13	12	76	1	0	1	6.789	6.0205	6.0676	0.3847	0	0.3496	0.00725663	-4.40413	down
ONT.15236.1	New_mRNA	ONT.15236.1	ONT.15236	ONT.15236	26	35	217	5	8	1	13.578	17.5599	17.3245	1.9237	3.0984	0.3496	8.81216e-05	-2.98884	down
ONT.15257.1	New_mRNA	ONT.15257.1	ONT.15257	ONT.15257	44	44	226	6	6	7	22.9781	22.0753	18.043	2.3084	2.3238	2.4472	5.4779e-06	-2.8742	down
ONT.15277.1	New_mRNA	ONT.15277.1	ONT.15277	ONT.15277	7	10	153	0	0	0	3.6556	5.0171	12.215	0	0	0	0.000191476	-6.53825	down
ONT.15277.2	New_mRNA	ONT.15277.2	ONT.15277	ONT.15277	12	17	113	0	0	0	6.2667	8.5291	9.0215	0	0	0	6.70827e-05	-6.6319	down
ONT.15325.3	New_mRNA	ONT.15325.3	ONT.15325	ONT.15325	20	17	37	0	1	0	10.4446	8.5291	2.9539	0	0.3873	0	0.00297949	-5.39905	down
ONT.1537.1	New_mRNA	ONT.1537.1	ENSG00000186007	LEMD1	5	7	44	63	57	161	2.6111	3.512	3.5128	24.2384	22.0763	56.2867	7.05691e-09	3.67113	up
ONT.1537.3	New_mRNA	ONT.1537.3	ENSG00000186007	LEMD1	3	2	16	17	17	42	1.5667	1.0034	1.2774	6.5405	6.5842	14.6835	0.00022423	3.12154	up
ONT.15405.1	New_mRNA	ONT.15405.1	ONT.15405	ONT.15405	8	12	22	0	0	0	4.1778	6.0205	1.7564	0	0	0	0.00460131	-5.48435	down
ONT.1545.1	New_mRNA	ONT.1545.1	ONT.1545	ONT.1545	29	26	279	1	5	1	15.1446	13.0445	22.2744	0.3847	1.9365	0.3496	6.50598e-06	-4.07789	down
ONT.15479.1	New_mRNA	ONT.15479.1	ONT.15479	ONT.15479	10	17	35	0	1	0	5.2223	8.5291	2.7943	0	0.3873	0	0.00817882	-5.00946	down
ONT.15496.1	New_mRNA	ONT.15496.1	ONT.15496	ONT.15496	6	10	24	0	0	0	3.1334	5.0171	1.9161	0	0	0	0.00814794	-5.26446	down
ONT.1557.1	New_mRNA	ONT.1557.1	ONT.1557	ONT.1557	16	38	96	0	0	1	8.3557	19.065	7.6643	0	0	0.3496	0.000253103	-6.13615	down
ONT.1557.2	New_mRNA	ONT.1557.2	ONT.1557	ONT.1557	7	9	20	0	0	0	3.6556	4.5154	1.5967	0	0	0	0.00985199	-5.20019	down
ONT.15600.1	New_mRNA	ONT.15600.1	ONT.15600	ONT.15600	76	79	415	19	9	15	39.6894	39.6352	33.1321	7.31	3.4857	5.2441	1.03427e-06	-2.53389	down
ONT.15664.1	New_mRNA	ONT.15664.1	ONT.15664	ONT.15664	17	10	76	0	0	2	8.8779	5.0171	6.0676	0	0	0.6992	0.00649567	-4.46288	down
ONT.15668.1	New_mRNA	ONT.15668.1	ONT.15668	ONT.15668	9	11	66	0	0	1	4.7001	5.5188	5.2692	0	0	0.3496	0.00716966	-5.02985	down
ONT.15715.1	New_mRNA	ONT.15715.1	ONT.15715	ONT.15715	12	16	79	2	1	0	6.2667	8.0274	6.3071	0.7695	0.3873	0	0.00441755	-3.94577	down
ONT.15727.1	New_mRNA	ONT.15727.1	ONT.15727	ONT.15727	13	14	63	2	1	0	6.789	7.024	5.0297	0.7695	0.3873	0	0.00768937	-3.78988	down
ONT.15730.6	New_mRNA	ONT.15730.6	ENSG00000105821	DNAJC2	28	36	156	13	6	2	14.6224	18.0616	12.4545	5.0016	2.3238	0.6992	0.00321123	-2.25904	down
ONT.15732.7	New_mRNA	ONT.15732.7	ENSG00000164815	ORC5	15	16	61	1	3	1	7.8334	8.0274	4.87	0.3847	1.1619	0.3496	0.00787901	-3.16489	down
ONT.15765.1	New_mRNA	ONT.15765.1	ONT.15765	ONT.15765	9	8	60	0	0	0	4.7001	4.0137	4.7902	0	0	0	0.0014242	-5.80253	down
ONT.15776.1	New_mRNA	ONT.15776.1	ONT.15776	ONT.15776	26	11	100	0	4	0	13.578	5.5188	7.9836	0	1.5492	0	0.00154779	-3.9191	down
ONT.15776.2	New_mRNA	ONT.15776.2	ONT.15776	ONT.15776	13	14	42	0	0	0	6.789	7.024	3.3531	0	0	0	0.000623484	-6.04123	down
ONT.15797.9	Novel_lncRNA	ONT.15797.9	ONT.15797	ONT.15797	36	24	91	6	1	4	18.8002	12.0411	7.2651	2.3084	0.3873	1.3984	0.00112048	-2.87931	down
ONT.15801.1	New_mRNA	ONT.15801.1	ONT.15801	ONT.15801	25	25	90	1	3	0	13.0557	12.5428	7.1853	0.3847	1.1619	0	0.000290076	-4.14729	down
ONT.15811.2	New_mRNA	ONT.15811.2	ONT.15811	ONT.15811	32	40	338	3	2	2	16.7113	20.0684	26.9847	1.1542	0.7746	0.6992	2.26688e-07	-4.40009	down
ONT.15884.1	New_mRNA	ONT.15884.1	ONT.15884	ONT.15884	61	51	383	30	19	20	31.856	25.5873	30.5774	11.5421	7.3588	6.9921	0.00727584	-1.52923	down
ONT.15971.1	New_mRNA	ONT.15971.1	ONT.15971	ONT.15971	15	9	101	0	1	0	7.8334	4.5154	8.0635	0	0.3873	0	0.00223617	-5.45713	down
ONT.16016.2	New_mRNA	ONT.16016.2	ONT.16016	ONT.16016	10	13	76	0	0	0	5.2223	6.5222	6.0676	0	0	0	0.000348557	-6.19226	down
ONT.16091.1	New_mRNA	ONT.16091.1	ONT.16091	ONT.16091	14	10	124	2	0	0	7.3112	5.0171	9.8997	0.7695	0	0	0.00357117	-4.71672	down
ONT.16098.1	New_mRNA	ONT.16098.1	ONT.16098	ONT.16098	60	67	145	7	0	4	31.3337	33.6146	11.5763	2.6932	0	1.3984	1.35975e-06	-3.88121	down
ONT.16133.1	New_mRNA	ONT.16133.1	ONT.16133	ONT.16133	39	24	108	3	2	5	20.3669	12.0411	8.6223	1.1542	0.7746	1.748	0.000250779	-3.12879	down
ONT.16138.1	New_mRNA	ONT.16138.1	ONT.16138	ONT.16138	20	13	128	2	3	6	10.4446	6.5222	10.2191	0.7695	1.1619	2.0976	0.00821076	-2.49289	down
ONT.16266.4	Known_lncRNA	NONHSAT126108.2(-/NONCODE)	ONT.16266	NONHSAG050020.3(-/NONCODE)	1	1	35	17	28	28	0.5222	0.5017	2.7943	6.5405	10.8445	9.789	0.004612	2.64154	up
ONT.16281.1	New_mRNA	ONT.16281.1	ONT.16281	ONT.16281	13	3	35	0	0	0	6.789	1.5051	2.7943	0	0	0	0.00596102	-5.4475	down
ONT.16344.1	New_mRNA	ONT.16344.1	ONT.16344	ONT.16344	18	8	45	1	0	0	9.4001	4.0137	3.5926	0.3847	0	0	0.00705198	-5.07608	down
ONT.16350.1	New_mRNA	ONT.16350.1	ONT.16350	ONT.16350	9	15	57	1	0	0	4.7001	7.5257	4.5507	0.3847	0	0	0.00591838	-5.0987	down
ONT.16350.2	New_mRNA	ONT.16350.2	ONT.16350	ONT.16350	11	12	50	0	0	0	5.7445	6.0205	3.9918	0	0	0	0.000772716	-5.95667	down
ONT.16377.1	New_mRNA	ONT.16377.1	ONT.16377	ONT.16377	8	8	49	0	0	0	4.1778	4.0137	3.912	0	0	0	0.00249678	-5.62435	down
ONT.16414.1	New_mRNA	ONT.16414.1	ONT.16414	ONT.16414	33	36	110	8	5	3	17.2336	18.0616	8.782	3.0779	1.9365	1.0488	0.000850234	-2.56359	down
ONT.16416.1	Novel_lncRNA	ONT.16416.1	ONT.16416	ONT.16416	81	56	515	246	210	229	42.3005	28.0958	41.1158	94.6452	81.3336	80.06	0.00180533	1.43667	up
ONT.16416.3	Novel_lncRNA	ONT.16416.3	ONT.16416	ONT.16416	56	63	389	150	157	225	29.2448	31.6078	31.0564	57.7105	60.8066	78.6616	0.00481334	1.37524	up
ONT.16418.1	New_mRNA	ONT.16418.1	ONT.16418	ONT.16418	32	24	69	1	6	0	16.7113	12.0411	5.5087	0.3847	2.3238	0	0.00125332	-3.38278	down
ONT.16430.1	New_mRNA	ONT.16430.1	ONT.16430	ONT.16430	13	15	29	0	0	1	6.789	7.5257	2.3153	0	0	0.3496	0.00872133	-4.99639	down
ONT.16432.1	New_mRNA	ONT.16432.1	ONT.16432	ONT.16432	172	198	769	11	14	6	89.8234	99.3387	61.3942	4.2321	5.4222	2.0976	9.64118e-18	-4.15355	down
ONT.16432.2	New_mRNA	ONT.16432.2	ONT.16432	ONT.16432	12	10	33	0	0	0	6.2667	5.0171	2.6346	0	0	0	0.00181278	-5.7319	down
ONT.16433.1	New_mRNA	ONT.16433.1	ONT.16433	ONT.16433	57	49	99	1	6	0	29.767	24.5838	7.9038	0.3847	2.3238	0	8.37244e-06	-4.24093	down
ONT.16437.1	New_mRNA	ONT.16437.1	ONT.16437	ONT.16437	22	24	155	1	1	0	11.489	12.0411	12.3746	0.3847	0.3873	0	0.000255361	-5.35001	down
ONT.16447.2	New_mRNA	ONT.16447.2	ENSG00000171045	TSNARE1	53	53	298	128	149	147	27.6781	26.5907	23.7913	49.2463	57.7081	51.3922	0.00443932	1.28903	up
ONT.16607.1	New_mRNA	ONT.16607.1	ONT.16607	ONT.16607	16	13	144	0	2	5	8.3557	6.5222	11.4964	0	0.7746	1.748	0.00354677	-3.12473	down
ONT.16614.1	New_mRNA	ONT.16614.1	ONT.16614	ONT.16614	14	12	128	0	3	1	7.3112	6.0205	10.2191	0	1.1619	0.3496	0.00227139	-3.79208	down
ONT.16638.4	New_mRNA	ONT.16638.4	ENSG00000136824	SMC2	29	26	161	1	4	6	15.1446	13.0445	12.8537	0.3847	1.5492	2.0976	0.000172297	-3.0502	down
ONT.16728.1	Novel_lncRNA	ONT.16728.1	ONT.16728	ONT.16728	37	49	337	234	248	353	19.3225	24.5838	26.9049	90.0284	96.0511	123.411	7.89514e-08	2.37789	up
ONT.16728.4	New_mRNA	ONT.16728.4	ENSG00000148335	NTMT1	10	8	36	49	54	53	5.2223	4.0137	2.8741	18.8521	20.9144	18.5292	2.06282e-06	2.61626	up
ONT.16728.5	New_mRNA	ONT.16728.5	ENSG00000148335	NTMT1	8	7	32	24	31	33	4.1778	3.512	2.5548	9.2337	12.0064	11.537	0.00330945	2.01639	up
ONT.16728.6	Novel_lncRNA	ONT.16728.6	ONT.16728	ONT.16728	12	26	199	102	104	141	6.2667	13.0445	15.8874	39.2431	40.2795	49.2946	0.000220594	2.06314	up
ONT.16728.7	Known_lncRNA	NONHSAT257161.1(-/NONCODE)	ONT.16728	NONHSAG103172.2(-/NONCODE)	46	60	446	283	277	394	24.0225	30.1027	35.607	108.88	107.283	137.745	6.12041e-07	2.22359	up
ONT.16756.1	New_mRNA	ONT.16756.1	ONT.16756	ONT.16756	7	6	60	31	29	46	3.6556	3.0103	4.7902	11.9268	11.2318	16.0819	0.00512949	1.94427	up
ONT.16774.6	New_mRNA	ONT.16774.6	ENSG00000080608	PUM3	129	141	692	37	38	50	67.3675	70.7412	55.2468	14.2353	14.7175	17.4804	7.56235e-05	-1.76643	down
ONT.16815.1	New_mRNA	ONT.16815.1	ONT.16815	ONT.16815	10	13	70	0	0	1	5.2223	6.5222	5.5886	0	0	0.3496	0.00456038	-5.18004	down
ONT.16837.1	New_mRNA	ONT.16837.1	ONT.16837	ONT.16837	5	16	58	89	83	52	2.6111	8.0274	4.6305	34.2416	32.1461	18.1796	7.87022e-07	2.69976	up
ONT.16874.1	New_mRNA	ONT.16874.1	ONT.16874	ONT.16874	7	5	105	0	0	0	3.6556	2.5086	8.3828	0	0	0	0.00114718	-6.02306	down
ONT.16921.1	New_mRNA	ONT.16921.1	ONT.16921	ONT.16921	13	8	33	0	0	0	6.789	4.0137	2.6346	0	0	0	0.0022074	-5.68565	down
ONT.16953.1	New_mRNA	ONT.16953.1	ONT.16953	ONT.16953	7	6	39	0	0	0	3.6556	3.0103	3.1136	0	0	0	0.00688563	-5.3135	down
ONT.17132.6	New_mRNA	ONT.17132.6	ENSG00000130066	SAT1	14	9	96	104	97	123	7.3112	4.5154	7.6643	40.0126	37.5684	43.0017	7.86843e-09	2.81862	up
ONT.1714.1	New_mRNA	ONT.1714.1	ONT.1714	ONT.1714	10	13	64	0	1	0	5.2223	6.5222	5.1095	0	0.3873	0	0.00531638	-5.12673	down
ONT.17214.1	New_mRNA	ONT.17214.1	ONT.17214	ONT.17214	42	36	143	2	1	2	21.9336	18.0616	11.4166	0.7695	0.3873	0.6992	3.67348e-06	-4.46958	down
ONT.17216.1	New_mRNA	ONT.17216.1	ONT.17216	ONT.17216	11	14	72	1	0	1	5.7445	7.024	5.7482	0.3847	0	0.3496	0.00787901	-4.36954	down
ONT.1723.1	New_mRNA	ONT.1723.1	ONT.1723	ONT.1723	5	5	52	0	0	0	2.6111	2.5086	4.1515	0	0	0	0.00785117	-5.32006	down
ONT.17294.2	New_mRNA	ONT.17294.2	ONT.17294	ONT.17294	46	44	358	0	2	1	24.0225	22.0753	28.5814	0	0.7746	0.3496	2.78621e-07	-5.82944	down
ONT.1745.1	New_mRNA	ONT.1745.1	ONT.1745	ONT.1745	7	7	33	0	0	0	3.6556	3.512	2.6346	0	0	0	0.00740548	-5.28154	down
ONT.17487.2	New_mRNA	ONT.17487.2	ENSG00000125676	THOC2	65	55	300	13	13	15	33.9449	27.5941	23.9509	5.0016	5.0349	5.2441	4.59624e-05	-2.19871	down
ONT.176.1	New_mRNA	ONT.176.1	ONT.176	ONT.176	25	31	153	4	3	4	13.0557	15.553	12.215	1.5389	1.1619	1.3984	0.000110636	-3.04342	down
ONT.1781.1	New_mRNA	ONT.1781.1	ENSG00000170312	CDK1	15	21	59	0	1	0	7.8334	10.5359	4.7103	0	0.3873	0	0.00169192	-5.51547	down
ONT.1784.1	New_mRNA	ONT.1784.1	ONT.1784	ONT.1784	11	7	81	0	0	1	5.7445	3.512	6.4668	0	0	0.3496	0.00666012	-5.09351	down
ONT.1844.1	New_mRNA	ONT.1844.1	ONT.1844	ONT.1844	28	25	121	2	2	0	14.6224	12.5428	9.6602	0.7695	0.7746	0	7.8753e-05	-4.3404	down
ONT.1865.2	New_mRNA	ONT.1865.2	ENSG00000138182	KIF20B	26	27	69	4	2	6	13.578	13.5462	5.5087	1.5389	0.7746	2.0976	0.00623032	-2.50558	down
ONT.1865.5	New_mRNA	ONT.1865.5	ENSG00000138182	KIF20B	25	24	72	3	3	2	13.0557	12.0411	5.7482	1.1542	1.1619	0.6992	0.00152813	-3.03043	down
ONT.1867.1	New_mRNA	ONT.1867.1	ONT.1867	ONT.1867	34	32	235	3	1	6	17.7558	16.0547	18.7616	1.1542	0.3873	2.0976	6.0399e-06	-3.56486	down
ONT.1994.1	New_mRNA	ONT.1994.1	ONT.1994	ONT.1994	11	19	46	0	0	1	5.7445	9.5325	3.6725	0	0	0.3496	0.00443661	-5.2232	down
ONT.2014.1	Novel_lncRNA	ONT.2014.1	ONT.2014	ONT.2014	3	8	46	0	0	0	1.5667	4.0137	3.6725	0	0	0	0.00867841	-5.28587	down
ONT.2042.1	New_mRNA	ONT.2042.1	ONT.2042	ONT.2042	24	20	185	1	3	1	12.5335	10.0342	14.7697	0.3847	1.1619	0.3496	6.27776e-05	-4.11061	down
ONT.2053.1	New_mRNA	ONT.2053.1	ONT.2053	ONT.2053	11	10	58	0	0	1	5.7445	5.0171	4.6305	0	0	0.3496	0.00767532	-4.99362	down
ONT.2066.1	New_mRNA	ONT.2066.1	ONT.2066	ONT.2066	67	66	672	5	2	11	34.9893	33.1129	53.6501	1.9237	0.7746	3.8457	3.10029e-09	-3.9453	down
ONT.2092.1	New_mRNA	ONT.2092.1	ONT.2092	ONT.2092	16	16	151	3	1	6	8.3557	8.0274	12.0553	1.1542	0.3873	2.0976	0.00468978	-2.71723	down
ONT.2095.2	Novel_lncRNA	ONT.2095.2	ONT.2095	ONT.2095	16	13	77	2	1	3	8.3557	6.5222	6.1474	0.7695	0.3873	1.0488	0.0082693	-2.95089	down
ONT.2097.1	New_mRNA	ONT.2097.1	ONT.2097	ONT.2097	15	11	54	0	0	0	7.8334	5.5188	4.3112	0	0	0	0.00044995	-6.11499	down
ONT.2124.1	New_mRNA	ONT.2124.1	ONT.2124	ONT.2124	37	28	222	5	8	16	19.3225	14.0479	17.7237	1.9237	3.0984	5.5937	0.006725	-1.97585	down
ONT.2158.1	New_mRNA	ONT.2158.1	ONT.2158	ONT.2158	7	7	40	0	0	0	3.6556	3.512	3.1935	0	0	0	0.00536968	-5.38996	down
ONT.2161.1	New_mRNA	ONT.2161.1	ONT.2161	ONT.2161	6	9	45	0	0	0	3.1334	4.5154	3.5926	0	0	0	0.00370748	-5.5161	down
ONT.2185.1	New_mRNA	ONT.2185.1	ONT.2185	ONT.2185	31	24	100	1	2	0	16.1891	12.0411	7.9836	0.3847	0.7746	0	0.000162978	-4.70531	down
ONT.2201.1	New_mRNA	ONT.2201.1	ONT.2201	ONT.2201	21	21	68	1	5	2	10.9668	10.5359	5.4289	0.3847	1.9365	0.6992	0.00503268	-2.84462	down
ONT.2282.1	New_mRNA	ONT.2282.1	ONT.2282	ONT.2282	22	19	162	3	1	2	11.489	9.5325	12.9335	1.1542	0.3873	0.6992	0.000162978	-3.7005	down
ONT.2357.1	New_mRNA	ONT.2357.1	ONT.2357	ONT.2357	84	89	606	7	7	11	43.8672	44.6523	48.3809	2.6932	2.7111	3.8457	1.61487e-11	-3.62077	down
ONT.2362.1	New_mRNA	ONT.2362.1	ONT.2362	ONT.2362	16	20	95	3	3	1	8.3557	10.0342	7.5845	1.1542	1.1619	0.3496	0.00239454	-3.04754	down
ONT.237.2	Known_lncRNA	NONHSAT002698.2(-/NONCODE)	ONT.237	NONHSAG001191.3(-/NONCODE)	1	0	9	6	11	20	0.5222	0	0.7185	2.3084	4.2603	6.9921	0.00747027	3.32169	up
ONT.238.1	New_mRNA	ONT.238.1	ONT.238	ONT.238	11	12	80	0	0	1	5.7445	6.0205	6.3869	0	0	0.3496	0.00363717	-5.26523	down
ONT.2389.1	New_mRNA	ONT.2389.1	ONT.2389	ONT.2389	14	24	68	2	4	2	7.3112	12.0411	5.4289	0.7695	1.5492	0.6992	0.00785117	-2.73518	down
ONT.2404.1	New_mRNA	ONT.2404.1	ENSG00000187079	TEAD1	69	76	124	18	21	6	36.0338	38.13	9.8997	6.9253	8.1334	2.0976	0.00856475	-1.99343	down
ONT.2424.1	Novel_lncRNA	ONT.2424.1	ONT.2424	ONT.2424	31	27	177	3	1	0	16.1891	13.5462	14.131	1.1542	0.3873	0	1.48218e-05	-4.62717	down
ONT.245.2	New_mRNA	ONT.245.2	ONT.245	ONT.245	116	132	826	23	32	76	60.5786	66.2258	65.9449	8.8489	12.3937	26.5701	0.00725663	-1.69229	down
ONT.2474.2	New_mRNA	ONT.2474.2	ONT.2474	ONT.2474	16	12	59	1	1	0	8.3557	6.0205	4.7103	0.3847	0.3873	0	0.00792261	-4.37692	down
ONT.248.11	Novel_lncRNA	ONT.248.11	ONT.248	ONT.248	13	22	75	0	2	1	6.789	11.0376	5.9877	0	0.7746	0.3496	0.00229831	-4.1123	down
ONT.248.5	New_mRNA	ONT.248.5	ONT.248	ONT.248	33	22	101	6	3	3	17.2336	11.0376	8.0635	2.3084	1.1619	1.0488	0.00131306	-2.70631	down
ONT.2483.1	Novel_lncRNA	ONT.2483.1	ONT.2483	ONT.2483	1	5	20	16	17	20	0.5222	2.5086	1.5967	6.1558	6.5842	6.9921	0.00987072	2.29191	up
ONT.252.1	New_mRNA	ONT.252.1	ONT.252	ONT.252	15	13	44	1	0	0	7.8334	6.5222	3.5128	0.3847	0	0	0.00542406	-5.13683	down
ONT.2591.1	New_mRNA	ONT.2591.1	ONT.2591	ONT.2591	7972	8810	70174	1485	1512	2245	4163.21	4420.07	5602.44	571.334	585.602	784.868	1.96216e-10	-2.59884	down
ONT.2593.1	New_mRNA	ONT.2593.1	ONT.2593	ONT.2593	52	32	124	6	8	5	27.1559	16.0547	9.8997	2.3084	3.0984	1.748	0.000430204	-2.57719	down
ONT.2681.1	New_mRNA	ONT.2681.1	ONT.2681	ONT.2681	19	18	100	4	3	2	9.9223	9.0308	7.9836	1.5389	1.1619	0.6992	0.00348055	-2.73729	down
ONT.2685.3	New_mRNA	ONT.2685.3	ENSG00000214517	PPME1	20	13	63	2	2	2	10.4446	6.5222	5.0297	0.7695	0.7746	0.6992	0.00787901	-2.97726	down
ONT.2697.1	New_mRNA	ONT.2697.1	ONT.2697	ONT.2697	8	4	62	0	0	0	4.1778	2.0068	4.9499	0	0	0	0.00381767	-5.57743	down
ONT.2712.1	New_mRNA	ONT.2712.1	ONT.2712	ONT.2712	20	13	139	1	0	3	10.4446	6.5222	11.0973	0.3847	0	1.0488	0.000726966	-4.00615	down
ONT.2736.3	New_mRNA	ONT.2736.3	ENSG00000166004	CEP295	44	51	219	7	2	6	22.9781	25.5873	17.4842	2.6932	0.7746	2.0976	1.35975e-06	-3.26868	down
ONT.2742.1	New_mRNA	ONT.2742.1	ONT.2742	ONT.2742	24	21	138	5	7	6	12.5335	10.5359	11.0174	1.9237	2.7111	2.0976	0.00759386	-2.08929	down
ONT.281.1	New_mRNA	ONT.281.1	ONT.281	ONT.281	29	38	177	2	5	8	15.1446	19.065	14.131	0.7695	1.9365	2.7969	0.000126582	-2.82615	down
ONT.2842.1	New_mRNA	ONT.2842.1	ONT.2842	ONT.2842	8	15	81	1	0	1	4.1778	7.5257	6.4668	0.3847	0	0.3496	0.00844218	-4.37175	down
ONT.285.2	New_mRNA	ONT.285.2	ONT.285	ONT.285	7	7	51	0	0	0	3.6556	3.512	4.0717	0	0	0	0.00347447	-5.5438	down
ONT.288.1	New_mRNA	ONT.288.1	ONT.288	ONT.288	7	7	31	0	0	0	3.6556	3.512	2.4749	0	0	0	0.00792261	-5.24889	down
ONT.2953.1	New_mRNA	ONT.2953.1	ONT.2953	ONT.2953	19	17	158	3	2	2	9.9223	8.5291	12.6142	1.1542	0.7746	0.6992	0.000483784	-3.36711	down
ONT.2953.2	New_mRNA	ONT.2953.2	ONT.2953	ONT.2953	18	18	114	0	0	1	9.4001	9.0308	9.1014	0	0	0.3496	0.000546993	-5.8505	down
ONT.2986.1	New_mRNA	ONT.2986.1	ONT.2986	ONT.2986	24	26	105	2	1	0	12.5335	13.0445	8.3828	0.7695	0.3873	0	0.00021165	-4.62766	down
ONT.3020.1	New_mRNA	ONT.3020.1	ONT.3020	ONT.3020	5	12	31	0	0	0	2.6111	6.0205	2.4749	0	0	0	0.00521271	-5.43224	down
ONT.3031.1	New_mRNA	ONT.3031.1	ONT.3031	ONT.3031	24	30	135	0	1	2	12.5335	15.0513	10.7779	0	0.3873	0.6992	7.56235e-05	-4.81357	down
ONT.304.1	New_mRNA	ONT.304.1	ONT.304	ONT.304	9	6	24	0	0	0	4.7001	3.0103	1.9161	0	0	0	0.00946604	-5.20336	down
ONT.3172.1	New_mRNA	ONT.3172.1	ONT.3172	ONT.3172	8	11	37	0	0	0	4.1778	5.5188	2.9539	0	0	0	0.00248388	-5.62566	down
ONT.3214.1	New_mRNA	ONT.3214.1	ONT.3214	ONT.3214	23	27	51	0	0	2	12.0113	13.5462	4.0717	0	0	0.6992	0.00162848	-4.93643	down
ONT.322.1	New_mRNA	ONT.322.1	ONT.322	ONT.322	8	10	51	0	0	0	4.1778	5.0171	4.0717	0	0	0	0.00161124	-5.74582	down
ONT.3334.1	New_mRNA	ONT.3334.1	ONT.3334	ONT.3334	21	7	101	1	0	1	10.9668	3.512	8.0635	0.3847	0	0.3496	0.00401433	-4.67721	down
ONT.3381.2	New_mRNA	ONT.3381.2	ONT.3381	ONT.3381	4	9	42	0	0	0	2.0889	4.5154	3.3531	0	0	0	0.00666012	-5.35322	down
ONT.3419.1	Known_lncRNA	ENST00000537269(MIR200CHG-201/Ensembl),NONHSAT026194.2(-/NONCODE)	ONT.3419	ENSG00000257084(MIR200CHG/Ensembl),NONHSAG010352.3(-/NONCODE)	9	5	63	21	41	59	4.7001	2.5086	5.0297	8.0795	15.8794	20.6268	0.00514188	2.06879	up
ONT.3441.1	New_mRNA	ONT.3441.1	ONT.3441	ONT.3441	37	36	224	1	0	0	19.3225	18.0616	17.8834	0.3847	0	0	1.25487e-05	-6.84864	down
ONT.3491.7	New_mRNA	ONT.3491.7	ENSG00000110841	PPFIBP1	19	15	79	4	3	1	9.9223	7.5257	6.3071	1.5389	1.1619	0.3496	0.00792261	-2.70847	down
ONT.3525.1	New_mRNA	ONT.3525.1	ONT.3525	ONT.3525	12	18	90	0	3	3	6.2667	9.0308	7.1853	0	1.1619	1.0488	0.00605121	-3.06681	down
ONT.3568.4	New_mRNA	ONT.3568.4	ENSG00000161813	LARP4	31	24	181	11	9	7	16.1891	12.0411	14.4504	4.2321	3.4857	2.4472	0.00941821	-1.84129	down
ONT.3703.1	New_mRNA	ONT.3703.1	ONT.3703	ONT.3703	22	36	189	1	0	1	11.489	18.0616	15.0891	0.3847	0	0.3496	7.56637e-05	-5.65269	down
ONT.3720.3	New_mRNA	ONT.3720.3	ENSG00000111142	METAP2	38	51	264	16	12	16	19.8447	25.5873	21.0768	6.1558	4.6476	5.5937	0.00319691	-1.75477	down
ONT.3720.6	New_mRNA	ONT.3720.6	ENSG00000111142	METAP2	57	64	485	28	24	30	29.767	32.1095	38.7207	10.7726	9.2953	10.4882	0.00787901	-1.48191	down
ONT.3802.1	New_mRNA	ONT.3802.1	ONT.3802	ONT.3802	16	18	40	0	1	1	8.3557	9.0308	3.1935	0	0.3873	0.3496	0.00787901	-4.41841	down
ONT.3804.1	New_mRNA	ONT.3804.1	ONT.3804	ONT.3804	9	8	27	0	0	0	4.7001	4.0137	2.1556	0	0	0	0.0057088	-5.37916	down
ONT.3807.1	New_mRNA	ONT.3807.1	ONT.3807	ONT.3807	13	9	58	0	0	0	6.789	4.5154	4.6305	0	0	0	0.000689538	-5.99774	down
ONT.389.4	New_mRNA	ONT.389.4	ENSG00000122483	CCDC18	26	25	182	5	5	11	13.578	12.5428	14.5302	1.9237	1.9365	3.8457	0.00512949	-2.12549	down
ONT.3897.2	New_mRNA	ONT.3897.2	ONT.3897	ONT.3897	12	13	69	1	1	0	6.2667	6.5222	5.5087	0.3847	0.3873	0	0.00827226	-4.35441	down
ONT.3905.1	New_mRNA	ONT.3905.1	ONT.3905	ONT.3905	10	6	25	0	0	0	5.2223	3.0103	1.9959	0	0	0	0.00774531	-5.28868	down
ONT.3979.1	New_mRNA	ONT.3979.1	ONT.3979	ONT.3979	25	30	237	1	1	4	13.0557	15.0513	18.9212	0.3847	0.3873	1.3984	8.00009e-06	-4.16571	down
ONT.3982.1	New_mRNA	ONT.3982.1	ONT.3982	ONT.3982	9	10	83	0	0	0	4.7001	5.0171	6.6264	0	0	0	0.000530313	-6.10756	down
ONT.3987.3	New_mRNA	ONT.3987.3	ENSG00000004700	RECQL	19	21	108	1	3	4	9.9223	10.5359	8.6223	0.3847	1.1619	1.3984	0.00143634	-3.00685	down
ONT.3987.4	New_mRNA	ONT.3987.4	ENSG00000004700	RECQL	32	26	136	8	4	6	16.7113	13.0445	10.8578	3.0779	1.5492	2.0976	0.00189397	-2.30575	down
ONT.3987.7	New_mRNA	ONT.3987.7	ENSG00000004700	RECQL	33	30	192	6	10	13	17.2336	15.0513	15.3286	2.3084	3.873	4.5449	0.00707101	-1.87189	down
ONT.3990.1	New_mRNA	ONT.3990.1	ONT.3990	ONT.3990	14	18	21	0	1	0	7.3112	9.0308	1.6766	0	0.3873	0	0.00822549	-5.09139	down
ONT.3991.1	New_mRNA	ONT.3991.1	ONT.3991	ONT.3991	32	27	47	0	0	0	16.7113	13.5462	3.7523	0	0	0	2.58559e-05	-6.99574	down
ONT.4007.1	New_mRNA	ONT.4007.1	ONT.4007	ONT.4007	9	13	58	0	0	0	4.7001	6.5222	4.6305	0	0	0	0.000690654	-5.99278	down
ONT.4039.1	New_mRNA	ONT.4039.1	ONT.4039	ONT.4039	38	34	148	1	0	2	19.8447	17.0582	11.8158	0.3847	0	0.6992	1.32442e-05	-5.13672	down
ONT.4073.1	New_mRNA	ONT.4073.1	ONT.4073	ONT.4073	41	40	437	7	5	9	21.4114	20.0684	34.8885	2.6932	1.9365	3.1465	3.52922e-06	-3.07726	down
ONT.4089.1	New_mRNA	ONT.4089.1	ONT.4089	ONT.4089	20	21	84	2	1	2	10.4446	10.5359	6.7063	0.7695	0.3873	0.6992	0.000944144	-3.58257	down
ONT.4103.1	New_mRNA	ONT.4103.1	ONT.4103	ONT.4103	18	14	39	0	1	0	9.4001	7.024	3.1136	0	0.3873	0	0.00438816	-5.24372	down
ONT.4200.1	New_mRNA	ONT.4200.1	ONT.4200	ONT.4200	9	9	63	1	0	0	4.7001	4.5154	5.0297	0.3847	0	0	0.00946604	-4.91775	down
ONT.4201.1	New_mRNA	ONT.4201.1	ONT.4201	ONT.4201	13	12	66	1	0	1	6.789	6.0205	5.2692	0.3847	0	0.3496	0.0088918	-4.32132	down
ONT.4236.1	New_mRNA	ONT.4236.1	ONT.4236	ONT.4236	40	36	151	12	14	4	20.8892	18.0616	12.0553	4.6168	5.4222	1.3984	0.00764162	-1.8971	down
ONT.4251.2	New_mRNA	ONT.4251.2	ONT.4251	ONT.4251	16	4	17	0	0	0	8.3557	2.0068	1.3572	0	0	0	0.00749222	-5.44099	down
ONT.4252.1	New_mRNA	ONT.4252.1	ONT.4252	ONT.4252	29	28	190	1	3	1	15.1446	14.0479	15.1689	0.3847	1.1619	0.3496	9.62578e-06	-4.32948	down
ONT.4259.1	New_mRNA	ONT.4259.1	ONT.4259	ONT.4259	14	19	92	0	2	0	7.3112	9.5325	7.345	0	0.7746	0	0.00239454	-4.75847	down
ONT.4282.1	New_mRNA	ONT.4282.1	ONT.4282	ONT.4282	30	31	193	2	3	1	15.6669	15.553	15.4084	0.7695	1.1619	0.3496	5.60725e-06	-4.13317	down
ONT.4284.1	New_mRNA	ONT.4284.1	ONT.4284	ONT.4284	26	27	97	0	2	0	13.578	13.5462	7.7441	0	0.7746	0	0.000430204	-5.23538	down
ONT.4353.2	New_mRNA	ONT.4353.2	ENSG00000111011	RSRC2	10	12	40	0	0	0	5.2223	6.0205	3.1935	0	0	0	0.00134087	-5.80776	down
ONT.4412.1	New_mRNA	ONT.4412.1	ONT.4412	ONT.4412	6	7	31	0	0	0	3.1334	3.512	2.4749	0	0	0	0.00967874	-5.17968	down
ONT.442.1	New_mRNA	ONT.442.1	ONT.442	ONT.442	12	11	114	1	0	1	6.2667	5.5188	9.1014	0.3847	0	0.3496	0.00436407	-4.61698	down
ONT.4431.1	New_mRNA	ONT.4431.1	ONT.4431	ONT.4431	21	17	37	2	0	0	10.9668	8.5291	2.9539	0.7695	0	0	0.00666012	-4.54376	down
ONT.4432.1	New_mRNA	ONT.4432.1	ONT.4432	ONT.4432	40	34	109	2	2	1	20.8892	17.0582	8.7022	0.7695	0.7746	0.3496	1.52257e-05	-4.31462	down
ONT.4459.2	New_mRNA	ONT.4459.2	ONT.4459	ONT.4459	42	46	354	0	1	6	21.9336	23.0787	28.2621	0	0.3873	2.0976	7.89514e-08	-4.56075	down
ONT.4480.1	New_mRNA	ONT.4480.1	ONT.4480	ONT.4480	7	9	49	0	0	0	3.6556	4.5154	3.912	0	0	0	0.00253228	-5.62273	down
ONT.4483.1	New_mRNA	ONT.4483.1	ONT.4483	ONT.4483	8	7	28	0	0	0	4.1778	3.512	2.2354	0	0	0	0.00774531	-5.26712	down
ONT.4500.1	New_mRNA	ONT.4500.1	ONT.4500	ONT.4500	23	30	85	1	1	2	12.0113	15.0513	6.7861	0.3847	0.3873	0.6992	0.000235892	-4.16984	down
ONT.4515.1	New_mRNA	ONT.4515.1	ONT.4515	ONT.4515	12	11	37	0	0	0	6.2667	5.5188	2.9539	0	0	0	0.00131306	-5.82286	down
ONT.4526.1	New_mRNA	ONT.4526.1	ONT.4526	ONT.4526	12	10	43	0	0	0	6.2667	5.0171	3.433	0	0	0	0.0011802	-5.84331	down
ONT.4536.1	New_mRNA	ONT.4536.1	ONT.4536	ONT.4536	14	9	22	0	0	0	7.3112	4.5154	1.7564	0	0	0	0.00290021	-5.65853	down
ONT.4606.10	New_mRNA	ONT.4606.10	ENSG00000120694	HSPH1	71	79	217	24	15	1	37.0783	39.6352	17.3245	9.2337	5.8095	0.3496	0.00206254	-2.36765	down
ONT.4611.12	New_mRNA	ONT.4611.12	ENSG00000244754	N4BP2L2	24	30	167	6	3	3	12.5335	15.0513	13.3327	2.3084	1.1619	1.0488	0.000168548	-2.94187	down
ONT.4611.14	New_mRNA	ONT.4611.14	ENSG00000244754	N4BP2L2	17	21	72	1	2	0	8.8779	10.5359	5.7482	0.3847	0.7746	0	0.00164954	-4.18273	down
ONT.4613.1	New_mRNA	ONT.4613.1	ONT.4613	ONT.4613	9	13	19	0	0	0	4.7001	6.5222	1.5169	0	0	0	0.00405569	-5.5601	down
ONT.4642.1	New_mRNA	ONT.4642.1	ONT.4642	ONT.4642	14	15	90	0	1	0	7.3112	7.5257	7.1853	0	0.3873	0	0.00152813	-5.52677	down
ONT.4652.1	New_mRNA	ONT.4652.1	ONT.4652	ONT.4652	37	17	148	9	7	6	19.3225	8.5291	11.8158	3.4626	2.7111	2.0976	0.00977101	-2.00442	down
ONT.4706.1	New_mRNA	ONT.4706.1	ONT.4706	ONT.4706	17	15	77	0	0	0	8.8779	7.5257	6.1474	0	0	0	0.000102272	-6.48755	down
ONT.4737.1	New_mRNA	ONT.4737.1	ONT.4737	ONT.4737	13	9	60	0	1	0	6.789	4.5154	4.7902	0	0.3873	0	0.00664805	-5.05515	down
ONT.475.1	New_mRNA	ONT.475.1	ONT.475	ONT.475	17	17	63	2	1	2	8.8779	8.5291	5.0297	0.7695	0.3873	0.6992	0.00484044	-3.26456	down
ONT.4925.1	New_mRNA	ONT.4925.1	ONT.4925	ONT.4925	9	19	76	1	0	1	4.7001	9.5325	6.0676	0.3847	0	0.3496	0.00591838	-4.49488	down
ONT.4930.2	New_mRNA	ONT.4930.2	ENSG00000100650	SRSF5	20	15	71	3	0	4	10.4446	7.5257	5.6684	1.1542	0	1.3984	0.00828379	-2.85827	down
ONT.4930.5	New_mRNA	ONT.4930.5	ENSG00000100650	SRSF5	61	75	407	13	14	14	31.856	37.6283	32.4934	5.0016	5.4222	4.8945	1.35975e-06	-2.4746	down
ONT.5018.1	New_mRNA	ONT.5018.1	ONT.5018	ONT.5018	11	5	35	0	0	0	5.7445	2.5086	2.7943	0	0	0	0.00496792	-5.44201	down
ONT.5159.1	New_mRNA	ONT.5159.1	ENSG00000165525	NEMF	20	28	129	3	7	8	10.4446	14.0479	10.2989	1.1542	2.7111	2.7969	0.00900094	-2.09495	down
ONT.5204.1	New_mRNA	ONT.5204.1	ONT.5204	ONT.5204	15	10	73	1	0	1	7.8334	5.0171	5.8281	0.3847	0	0.3496	0.00787901	-4.38167	down
ONT.5214.1	New_mRNA	ONT.5214.1	ONT.5214	ONT.5214	16	19	79	0	0	0	8.3557	9.5325	6.3071	0	0	0	7.12647e-05	-6.58208	down
ONT.5367.1	New_mRNA	ONT.5367.1	ONT.5367	ONT.5367	19	14	66	3	3	1	9.9223	7.024	5.2692	1.1542	1.1619	0.3496	0.00987072	-2.78311	down
ONT.5396.1	New_mRNA	ONT.5396.1	ONT.5396	ONT.5396	11	5	31	0	0	0	5.7445	2.5086	2.4749	0	0	0	0.00601939	-5.38375	down
ONT.5508.1	New_mRNA	ONT.5508.1	ONT.5508	ONT.5508	66	54	254	5	5	8	34.4671	27.0924	20.2785	1.9237	1.9365	2.7969	1.09222e-07	-3.30434	down
ONT.5550.1	Novel_lncRNA	ONT.5550.1	ONT.5550	ONT.5550	35	40	336	133	114	146	18.278	20.0684	26.825	51.17	44.1525	51.0426	0.00820247	1.38502	up
ONT.5556.1	New_mRNA	ONT.5556.1	ONT.5556	ONT.5556	4	10	50	0	0	0	2.0889	5.0171	3.9918	0	0	0	0.00411807	-5.52387	down
ONT.5777.1	New_mRNA	ONT.5777.1	ONT.5777	ONT.5777	38	39	76	9	6	1	19.8447	19.5667	6.0676	3.4626	2.3238	0.3496	0.00311594	-2.5918	down
ONT.5808.1	New_mRNA	ONT.5808.1	ONT.5808	ONT.5808	14	11	86	0	0	0	7.3112	5.5188	6.8659	0	0	0	0.000199868	-6.34078	down
ONT.5878.1	New_mRNA	ONT.5878.1	ONT.5878	ONT.5878	17	21	91	2	1	0	8.8779	10.5359	7.2651	0.7695	0.3873	0	0.000985553	-4.29546	down
ONT.6045.1	New_mRNA	ONT.6045.1	ONT.6045	ONT.6045	4	11	50	0	0	0	2.0889	5.5188	3.9918	0	0	0	0.00350626	-5.57738	down
ONT.606.5	New_mRNA	ONT.606.5	ENSG00000117523	PRRC2C	115	130	591	56	48	28	60.0563	65.2224	47.1833	21.5453	18.5905	9.789	0.00152813	-1.5379	down
ONT.6139.1	New_mRNA	ONT.6139.1	ONT.6139	ONT.6139	17	15	121	1	0	1	8.8779	7.5257	9.6602	0.3847	0	0.3496	0.00144305	-4.89818	down
ONT.6259.1	New_mRNA	ONT.6259.1	ONT.6259	ONT.6259	6	8	27	0	0	0	3.1334	4.0137	2.1556	0	0	0	0.00977888	-5.17933	down
ONT.647.1	New_mRNA	ONT.647.1	ONT.647	ONT.647	9	9	30	0	0	0	4.7001	4.5154	2.3951	0	0	0	0.00410665	-5.48082	down
ONT.6606.1	New_mRNA	ONT.6606.1	ONT.6606	ONT.6606	19	24	112	2	2	3	9.9223	12.0411	8.9417	0.7695	0.7746	1.0488	0.000537102	-3.28611	down
ONT.6698.1	New_mRNA	ONT.6698.1	ONT.6698	ONT.6698	9	5	57	0	0	0	4.7001	2.5086	4.5507	0	0	0	0.00293668	-5.62243	down
ONT.6708.1	New_mRNA	ONT.6708.1	ONT.6708	ONT.6708	20	26	102	2	5	1	10.4446	13.0445	8.1433	0.7695	1.9365	0.3496	0.0008709	-3.11896	down
ONT.6833.1	New_mRNA	ONT.6833.1	ONT.6833	ONT.6833	23	31	60	1	0	1	12.0113	15.553	4.7902	0.3847	0	0.3496	0.000955405	-5.07851	down
ONT.6911.1	New_mRNA	ONT.6911.1	ONT.6911	ONT.6911	63	76	361	33	28	17	32.9004	38.13	28.821	12.6963	10.8445	5.9433	0.00531179	-1.51286	down
ONT.6918.1	New_mRNA	ONT.6918.1	ONT.6918	ONT.6918	6	9	74	0	0	0	3.1334	4.5154	5.9079	0	0	0	0.00138098	-5.85693	down
ONT.6967.1	New_mRNA	ONT.6967.1	ONT.6967	ONT.6967	10	14	39	0	0	1	5.2223	7.024	3.1136	0	0	0.3496	0.00944788	-4.92231	down
ONT.7063.1	New_mRNA	ONT.7063.1	ONT.7063	ONT.7063	20	12	114	3	2	2	10.4446	6.0205	9.1014	1.1542	0.7746	0.6992	0.00272125	-3.05875	down
ONT.713.1	New_mRNA	ONT.713.1	ONT.713	ONT.713	26	17	107	0	2	1	13.578	8.5291	8.5425	0	0.7746	0.3496	0.00042981	-4.49289	down
ONT.7192.1	New_mRNA	ONT.7192.1	ONT.7192	ONT.7192	40	44	193	2	3	3	20.8892	22.0753	15.4084	0.7695	1.1619	1.0488	5.50137e-07	-3.99895	down
ONT.7218.1	New_mRNA	ONT.7218.1	ONT.7218	ONT.7218	8	21	57	0	0	0	4.1778	10.5359	4.5507	0	0	0	0.000348557	-6.23969	down
ONT.7259.1	New_mRNA	ONT.7259.1	ONT.7259	ONT.7259	19	15	66	3	2	1	9.9223	7.5257	5.2692	1.1542	0.7746	0.3496	0.00623515	-3.03277	down
ONT.7284.1	New_mRNA	ONT.7284.1	ONT.7284	ONT.7284	28	22	105	8	5	4	14.6224	11.0376	8.3828	3.0779	1.9365	1.3984	0.00856475	-2.12482	down
ONT.7296.11	New_mRNA	ONT.7296.11	ENSG00000131747	TOP2A	138	104	408	27	30	9	72.0676	52.1779	32.5733	10.3879	11.6191	3.1465	2.12594e-05	-2.38201	down
ONT.7296.22	New_mRNA	ONT.7296.22	ENSG00000131747	TOP2A	122	81	235	29	22	14	63.7119	40.6386	18.7616	11.1574	8.5207	4.8945	0.00114718	-2.02196	down
ONT.7296.29	New_mRNA	ONT.7296.29	ENSG00000131747	TOP2A	36	31	124	8	8	3	18.8002	15.553	9.8997	3.0779	3.0984	1.0488	0.00159026	-2.33746	down
ONT.7296.3	New_mRNA	ONT.7296.3	ENSG00000131747	TOP2A	107	90	461	39	32	26	55.8785	45.154	36.8046	15.0047	12.3937	9.0898	0.000628848	-1.64859	down
ONT.7296.4	New_mRNA	ONT.7296.4	ENSG00000131747	TOP2A	207	227	894	64	74	27	108.101	113.888	71.3738	24.6232	28.6604	9.4394	5.271e-05	-1.9796	down
ONT.7296.5	New_mRNA	ONT.7296.5	ENSG00000131747	TOP2A	134	128	398	38	25	12	69.9787	64.219	31.7749	14.62	9.6826	4.1953	4.61869e-05	-2.27098	down
ONT.7296.6	New_mRNA	ONT.7296.6	ENSG00000131747	TOP2A	197	204	674	57	49	25	102.879	102.349	53.8098	21.93	18.9778	8.7402	1.24755e-05	-2.11496	down
ONT.7296.7	New_mRNA	ONT.7296.7	ENSG00000131747	TOP2A	42	42	92	7	9	0	21.9336	21.0719	7.345	2.6932	3.4857	0	0.00145557	-2.75408	down
ONT.7296.9	New_mRNA	ONT.7296.9	ENSG00000131747	TOP2A	67	58	99	11	17	3	34.9893	29.0992	7.9038	4.2321	6.5842	1.0488	0.00467468	-2.30562	down
ONT.7384.2	New_mRNA	ONT.7384.2	ENSG00000141293	SKAP1	4	4	38	17	23	38	2.0889	2.0068	3.0338	6.5405	8.908	13.2851	0.00725663	2.16728	up
ONT.7428.1	New_mRNA	ONT.7428.1	ONT.7428	ONT.7428	20	18	77	2	2	0	10.4446	9.0308	6.1474	0.7695	0.7746	0	0.00147954	-3.80199	down
ONT.7455.1	New_mRNA	ONT.7455.1	ONT.7455	ONT.7455	84	87	542	35	42	38	43.8672	43.6488	43.2713	13.4658	16.2667	13.2851	0.00650464	-1.3509	down
ONT.7481.3	New_mRNA	ONT.7481.3	ENSG00000108654	DDX5	36	44	141	13	13	5	18.8002	22.0753	11.2569	5.0016	5.0349	1.748	0.0078792	-1.8678	down
ONT.7560.1	New_mRNA	ONT.7560.1	ONT.7560	ONT.7560	19	14	87	1	1	0	9.9223	7.024	6.9458	0.3847	0.3873	0	0.00252603	-4.73079	down
ONT.7626.4	New_mRNA	ONT.7626.4	ENSG00000101745	ANKRD12	18	19	115	2	3	4	9.4001	9.5325	9.1812	0.7695	1.1619	1.3984	0.00230638	-2.80957	down
ONT.769.1	New_mRNA	ONT.769.1	ONT.769	ONT.769	11	27	125	1	1	8	5.7445	13.5462	9.9796	0.3847	0.3873	2.7969	0.00884424	-2.69698	down
ONT.7699.1	New_mRNA	ONT.7699.1	ONT.7699	ONT.7699	23	13	68	0	2	1	12.0113	6.5222	5.4289	0	0.7746	0.3496	0.00258425	-4.10342	down
ONT.7825.1	New_mRNA	ONT.7825.1	ONT.7825	ONT.7825	13	13	97	0	0	0	6.789	6.5222	7.7441	0	0	0	0.000131217	-6.44875	down
ONT.7851.1	New_mRNA	ONT.7851.1	ENSG00000064687	ABCA7	11	7	35	33	31	26	5.7445	3.512	2.7943	12.6963	12.0064	9.0898	0.00787901	1.82543	up
ONT.7931.3	New_mRNA	ONT.7931.3	ONT.7931	ONT.7931	31	22	104	10	4	3	16.1891	11.0376	8.303	3.8474	1.5492	1.0488	0.00897959	-2.18444	down
ONT.801.1	New_mRNA	ONT.801.1	ONT.801	ONT.801	8	12	29	0	0	0	4.1778	6.0205	2.3153	0	0	0	0.00319691	-5.57622	down
ONT.8057.2	New_mRNA	ONT.8057.2	ONT.8057	ONT.8057	8	20	178	2	4	2	4.1778	10.0342	14.2109	0.7695	1.5492	0.6992	0.00297949	-3.09135	down
ONT.8284.1	New_mRNA	ONT.8284.1	ONT.8284	ONT.8284	17	24	89	4	2	2	8.8779	12.0411	7.1054	1.5389	0.7746	0.6992	0.00224076	-2.93507	down
ONT.8297.2	New_mRNA	ONT.8297.2	ENSG00000170889	RPS9	17	20	109	123	125	51	8.8779	10.0342	8.7022	47.3226	48.4129	17.83	2.18353e-05	2.25034	up
ONT.8542.1	New_mRNA	ONT.8542.1	ONT.8542	ONT.8542	11	8	17	0	0	0	5.7445	4.0137	1.3572	0	0	0	0.00725663	-5.36048	down
ONT.8688.5	Known_lncRNA	ENST00000598518(IGFL2-AS1-203/Ensembl),NONHSAT066856.2(-/NONCODE)	ONT.8688	ENSG00000268621(IGFL2-AS1/Ensembl),NONHSAG026072.2(-/NONCODE)	8	11	71	51	42	46	4.1778	5.5188	5.6684	19.6216	16.2667	16.0819	0.000838449	1.94822	up
ONT.8688.8	Known_lncRNA	ENST00000599817(IGFL2-AS1-205/Ensembl),NONHSAT066858.2(-/NONCODE)	ONT.8688	ENSG00000268621(IGFL2-AS1/Ensembl),NONHSAG026072.2(-/NONCODE)	19	18	196	117	109	145	9.9223	9.0308	15.6479	45.0142	42.216	50.693	2.25486e-05	2.17609	up
ONT.8855.3	New_mRNA	ONT.8855.3	ONT.8855	ONT.8855	8	12	59	0	0	1	4.1778	6.0205	4.7103	0	0	0.3496	0.00841842	-4.95896	down
ONT.8875.1	New_mRNA	ONT.8875.1	ONT.8875	ONT.8875	10	9	89	0	0	1	5.2223	4.5154	7.1054	0	0	0.3496	0.00483627	-5.19922	down
ONT.8954.1	New_mRNA	ONT.8954.1	ONT.8954	ONT.8954	18	13	23	0	1	0	9.4001	6.5222	1.8362	0	0.3873	0	0.00827226	-5.07383	down
ONT.8959.1	New_mRNA	ONT.8959.1	ONT.8959	ONT.8959	23	17	114	0	1	0	12.0113	8.5291	9.1014	0	0.3873	0	0.000412844	-5.94177	down
ONT.8967.1	New_mRNA	ONT.8967.1	ONT.8967	ONT.8967	46	49	206	10	7	6	24.0225	24.5838	16.4463	3.8474	2.7111	2.0976	2.12594e-05	-2.63034	down
ONT.8974.2	New_mRNA	ONT.8974.2	ENSG00000170802	FOXN2	18	26	75	3	3	2	9.4001	13.0445	5.9877	1.1542	1.1619	0.6992	0.00258024	-2.92796	down
ONT.8992.1	New_mRNA	ONT.8992.1	ONT.8992	ONT.8992	23	29	137	3	0	0	12.0113	14.5496	10.9376	1.1542	0	0	9.82374e-05	-4.79819	down
ONT.9033.1	New_mRNA	ONT.9033.1	ONT.9033	ONT.9033	30	26	270	1	0	0	15.6669	13.0445	21.5558	0.3847	0	0	2.35676e-05	-6.76238	down
ONT.904.1	New_mRNA	ONT.904.1	ONT.904	ONT.904	13	13	40	0	1	0	6.789	6.5222	3.1935	0	0.3873	0	0.00752589	-5.01938	down
ONT.9049.1	New_mRNA	ONT.9049.1	ONT.9049	ONT.9049	11	12	40	0	0	0	5.7445	6.0205	3.1935	0	0	0	0.00115351	-5.85362	down
ONT.9078.3	New_mRNA	ONT.9078.3	ENSG00000115350	POLE4	11	7	69	33	29	57	5.7445	3.512	5.5087	12.6963	11.2318	19.9276	0.00940641	1.80651	up
ONT.9086.1	New_mRNA	ONT.9086.1	ONT.9086	ONT.9086	19	14	105	0	0	0	9.9223	7.024	8.3828	0	0	0	4.93465e-05	-6.69149	down
ONT.9094.5	New_mRNA	ONT.9094.5	ENSG00000168906	MAT2A	79	69	156	6	9	2	41.2561	34.618	12.4545	2.3084	3.4857	0.6992	1.35975e-06	-3.47264	down
ONT.9100.1	New_mRNA	ONT.9100.1	ONT.9100	ONT.9100	15	24	134	4	2	5	7.8334	12.0411	10.6981	1.5389	0.7746	1.748	0.00272858	-2.65305	down
ONT.9168.1	New_mRNA	ONT.9168.1	ONT.9168	ONT.9168	9	7	65	0	0	0	4.7001	3.512	5.1894	0	0	0	0.00145343	-5.81153	down
ONT.9208.1	New_mRNA	ONT.9208.1	ONT.9208	ONT.9208	24	13	81	2	0	0	12.5335	6.5222	6.4668	0.7695	0	0	0.00227806	-4.80228	down
ONT.9306.1	New_mRNA	ONT.9306.1	ONT.9306	ONT.9306	28	20	102	0	0	0	14.6224	10.0342	8.1433	0	0	0	1.24115e-05	-7.01413	down
ONT.9307.1	New_mRNA	ONT.9307.1	ONT.9307	ONT.9307	18	30	189	0	0	1	9.4001	15.0513	15.0891	0	0	0.3496	8.77341e-05	-6.39755	down
ONT.9312.1	New_mRNA	ONT.9312.1	ONT.9312	ONT.9312	9	8	20	0	0	0	4.7001	4.0137	1.5967	0	0	0	0.00820247	-5.27184	down
ONT.95.1	New_mRNA	ONT.95.1	ENSG00000127472	PLA2G5	8	6	33	29	30	42	4.1778	3.0103	2.6346	11.1574	11.6191	14.6835	0.000595229	2.25696	up
ONT.95.2	New_mRNA	ONT.95.2	ENSG00000127472	PLA2G5	6	7	26	28	22	39	3.1334	3.512	2.0757	10.7726	8.5207	13.6347	0.00119422	2.28898	up
ONT.95.3	New_mRNA	ONT.95.3	ENSG00000127472	PLA2G5	28	25	229	165	127	226	14.6224	12.5428	18.2825	63.4816	49.1875	79.0112	2.53597e-06	2.31105	up
ONT.9546.1	New_mRNA	ONT.9546.1	ONT.9546	ONT.9546	18	13	72	3	1	0	9.4001	6.5222	5.7482	1.1542	0.3873	0	0.00456038	-3.57692	down
ONT.9628.1	New_mRNA	ONT.9628.1	ONT.9628	ONT.9628	18	19	68	0	0	0	9.4001	9.5325	5.4289	0	0	0	7.69733e-05	-6.56742	down
ONT.9631.1	New_mRNA	ONT.9631.1	ONT.9631	ONT.9631	25	28	140	2	1	3	13.0557	14.0479	11.1771	0.7695	0.3873	1.0488	5.26134e-05	-3.81719	down
ONT.9639.7	New_mRNA	ONT.9639.7	ENSG00000115816	CEBPZ	197	171	562	59	46	14	102.879	85.7926	44.8681	22.6995	17.8159	4.8945	0.000368056	-2.10902	down
ONT.9669.2	New_mRNA	ONT.9669.2	ENSG00000068784	SRBD1	43	41	160	10	9	10	22.4558	20.5701	12.7738	3.8474	3.4857	3.4961	0.00139685	-2.0538	down
ONT.9673.1	New_mRNA	ONT.9673.1	ONT.9673	ONT.9673	10	13	17	0	0	0	5.2223	6.5222	1.3572	0	0	0	0.00392888	-5.59221	down
ONT.9673.3	New_mRNA	ONT.9673.3	ONT.9673	ONT.9673	26	30	153	2	0	1	13.578	15.0513	12.215	0.7695	0	0.3496	4.52763e-05	-4.91986	down
ONT.9699.1	New_mRNA	ONT.9699.1	ONT.9699	ONT.9699	11	15	75	0	0	0	5.7445	7.5257	5.9877	0	0	0	0.000234446	-6.28564	down
ONT.9700.1	New_mRNA	ONT.9700.1	ONT.9700	ONT.9700	15	20	68	0	1	0	7.8334	10.0342	5.4289	0	0.3873	0	0.00147122	-5.5474	down
ONT.9714.1	New_mRNA	ONT.9714.1	ONT.9714	ONT.9714	9	9	28	0	0	0	4.7001	4.5154	2.2354	0	0	0	0.00449731	-5.45281	down
ONT.9757.2	New_mRNA	ONT.9757.2	ONT.9757	ONT.9757	31	29	238	1	3	0	16.1891	14.5496	19.0011	0.3847	1.1619	0	5.13962e-06	-4.83901	down
ONT.9791.1	New_mRNA	ONT.9791.1	ONT.9791	ONT.9791	19	20	66	0	0	0	9.9223	10.0342	5.2692	0	0	0	6.88106e-05	-6.60932	down
ONT.9803.1	New_mRNA	ONT.9803.1	ENSG00000042493	CAPG	168	170	668	435	452	419	87.7345	85.2908	53.3307	167.361	175.061	146.485	0.000422113	1.40437	up
ONT.9827.1	New_mRNA	ONT.9827.1	ENSG00000174501	ANKRD36C	19	24	104	5	5	0	9.9223	12.0411	8.303	1.9237	1.9365	0	0.003097	-2.7516	down
ONT.9827.2	New_mRNA	ONT.9827.2	ENSG00000174501	ANKRD36C	23	28	56	1	2	1	12.0113	14.0479	4.4708	0.3847	0.7746	0.3496	0.000857899	-3.99575	down
ONT.9842.1	New_mRNA	ONT.9842.1	ONT.9842	ONT.9842	31	30	282	1	1	1	16.1891	15.0513	22.5139	0.3847	0.3873	0.3496	5.13962e-06	-5.37527	down
ONT.9885.1	New_mRNA	ONT.9885.1	ONT.9885	ONT.9885	75	63	880	10	5	31	39.1672	31.6078	70.2561	3.8474	1.9365	10.8378	0.00013307	-2.79796	down
ONT.9899.1	New_mRNA	ONT.9899.1	ONT.9899	ONT.9899	15	13	38	0	1	0	7.8334	6.5222	3.0338	0	0.3873	0	0.00657534	-5.08277	down
ONT.9901.1	New_mRNA	ONT.9901.1	ONT.9901	ONT.9901	9	7	37	0	0	0	4.7001	3.512	2.9539	0	0	0	0.00420676	-5.46613	down
ONT.9955.1	New_mRNA	ONT.9955.1	ONT.9955	ONT.9955	14	22	103	0	0	0	7.3112	11.0376	8.2232	0	0	0	3.91083e-05	-6.74859	down
ONT.9955.2	New_mRNA	ONT.9955.2	ONT.9955	ONT.9955	31	34	212	2	1	2	16.1891	17.0582	16.9253	0.7695	0.3873	0.6992	2.53597e-06	-4.49897	down
ONT.9956.1	New_mRNA	ONT.9956.1	ONT.9956	ONT.9956	11	9	28	0	0	0	5.7445	4.5154	2.2354	0	0	0	0.00326031	-5.56796	down
ONT.9957.1	New_mRNA	ONT.9957.1	ONT.9957	ONT.9957	26	22	70	0	2	0	13.578	11.0376	5.5886	0	0.7746	0	0.00114718	-5.00569	down
ONT.9960.1	New_mRNA	ONT.9960.1	ONT.9960	ONT.9960	60	62	105	5	3	1	31.3337	31.1061	8.3828	1.9237	1.1619	0.3496	2.28663e-06	-4.05561	down
