# Supplementary material for: TMEM120B strengthens breast cancer cell stemness and accelerates chemotherapy resistance via β1-integrin/FAK-TAZ-mTOR signaling axis by binding to MYH9
Source: Breast Cancer Res. 2024 Mar 19;26:48. doi: 10.1186/s13058-024-01802-z (PMC10949598; doi:10.1186/s13058-024-01802-z)
Supplement: Supplementary file 5 — Additional file 5: Candidates for TMEM120B binding partner [file 13058_2024_1802_MOESM5_ESM.xlsx]

## Sheet: Protein Peptide Information
Accession	Gene Name	Description	Mass	Score	Matches	Sequences	emPAI	Coverage
tr|A0A024R1N1|A0A024R1N1_HUMAN	MYH9	Myosin, heavy polypeptide 9, non-muscle, isoform CRA_a OS=Homo sapiens OX=9606 GN=MYH9 PE=3 SV=1	227646	14967	714(488)	108(84)	10.71	51%	A0A024R1N1_uniprot
	Peptide	Unique	Matches	Modification	Observed	Mr(expt)	Mr(calc)	ppm	Miss	Score	Expect	Rank	Query
	R->.<-QGFPNR.V		2	Gln->pyro-Glu (N-term Q)	351.1739	700.3332	700.3293	5.63	0	(15)	0.76	1	11
	K.LMATLR.N		4		352.7105	703.4064	703.4051	1.92	0	(38)	0.011	1	52
	R.QGFPNR.V		1		359.6840	717.3534	717.3558	-3.33	0	35	0.016	1	110
	K.L->M<-ATLR.N		5	Oxidation (M)	360.7083	719.4021	719.4000	2.99	0	40	0.012	1	136
	R.S->M<-AVAAR.K		1	Oxidation (M)	361.1855	720.3565	720.3588	-3.18	0	2	39	8	144
	R.ELDDTR.A		6		374.6770	747.3395	747.3399	-0.51	0	8	5.9	1	344
	R.QAQQER.D		2		380.1923	758.3701	758.3671	3.95	0	4	13	2	441
	K.LE->M<-DLK.D		1	Oxidation (M)	382.6981	763.3816	763.3786	4.00	0	28	0.091	1	492
	K.KLLEDR.I		1		387.2297	772.4449	772.4443	0.77	1	36	0.1	1	537
	K.YLYVDK.N		4		400.7143	799.4140	799.4116	3.05	0	40	0.0038	1	764
	R.TVGQLYK.E		1		404.7330	807.4514	807.4491	2.97	0	31	0.033	1	842
	K.GALALEEK.R		2		415.7362	829.4579	829.4545	4.14	0	29	0.25	1	1111
	K.SVHELEK.S		1		421.2235	840.4325	840.4341	-1.89	0	22	0.2	1	1181
	K.DQGELER.Q	U	5		423.7007	845.3867	845.3879	-1.36	0	45	0.0013	1	1297
	R.GELANEVK.V		1		430.2307	858.4467	858.4447	2.42	0	27	0.13	1	1411
	K->.<-QTLENER.G		1	Gln->pyro-Glu (N-term Q)	436.7093	871.4041	871.4035	0.62	0	39	0.0038	1	1551
	K.KLEMDLK.D		1		438.7499	875.4853	875.4786	7.68	1	24	0.23	1	1612
	K.ADEWLMK.N		3		446.7167	891.4189	891.4160	3.20	0	44	0.0022	1	1743
	K.KLE->M<-DLK.D		2	Oxidation (M)	446.7463	891.4780	891.4735	5.03	1	(13)	3.1	1	1747
	R.EEILAQAK.E		4		451.2548	900.4951	900.4916	3.86	0	33	0.088	1	1846
	R.VEEEAAQK.N		20		452.2259	902.4372	902.4345	2.96	0	38	0.016	1	1892
	K.ASITALEAK.I		1		452.2622	902.5099	902.5073	2.95	0	9	11	2	1903
	K.ADEWL->M<-K.N		5	Oxidation (M)	454.7123	907.4101	907.4109	-0.95	0	(10)	3.6	1	1946
	K.FVSELWK.D		10		454.7494	907.4843	907.4803	4.34	0	35	0.014	1	1969
	K->.<-QRQELEK.T		1	Gln->pyro-Glu (N-term Q)	457.2406	912.4666	912.4665	0.12	1	22	0.26	1	2037
	K.DLEGLSQR.H		11		459.2393	916.4640	916.4614	2.87	0	50	0.00083	1	2105
	R.VEEEEER.C		1		460.2035	918.3924	918.3930	-0.71	0	20	0.16	1	2117
	R.VVFQEFR.Q		8		462.7521	923.4896	923.4865	3.35	0	53	0.00025	1	2178
	R.VRTELADK.V		1		466.2640	930.5135	930.5134	0.04	1	15	2.6	1	2266
	K->.<-QACVLMIK.A		2	Gln->pyro-Glu (N-term Q)	473.2502	944.4859	944.4823	3.79	0	43	0.0043	1	2488
	R.QQQLTAMK.V		1		474.2535	946.4925	946.4906	1.99	0	34	0.03	1	2518
	R.NTNPNFVR.C		4		481.2478	960.4810	960.4777	3.40	0	21	0.6	1	2722
	K.QACVLMIK.A		2		481.7632	961.5118	961.5089	3.04	0	(9)	8.6	1	2738
	R.QQQLTA->M<-K.V		1	Oxidation (M)	482.2495	962.4845	962.4855	-1.01	0	(4)	39	1	2752
	R.NWQWWR.L		8		488.2350	974.4553	974.4511	4.35	0	26	0.12	1	2875
	R.CIIPNHEK.K		1		505.7591	1009.5036	1009.5015	2.07	0	18	0.69	1	3332
	K.LQEMEGTVK.S		1		517.7640	1033.5134	1033.5114	1.96	0	(21)	0.57	1	3642
	K.VAAYDKLEK.T		1		518.7869	1035.5593	1035.5600	-0.70	1	43	0.0028	1	3652
	K.VKPLLQVSR.Q		5		520.3353	1038.6560	1038.6550	1.00	0	20	0.093	1	3669
	R.LEVNLQAMK.A		3		523.2913	1044.5681	1044.5637	4.17	0	(58)	0.00014	1	3742
	R.ALEEAMEQK.A		4		524.7543	1047.4941	1047.4906	3.33	0	45	0.0017	1	3769
	K.LQE->M<-EGTVK.S		1	Oxidation (M)	525.7613	1049.5080	1049.5063	1.64	0	32	0.039	1	3790
	R.LEVNLQA->M<-K.A		5	Oxidation (M)	531.2886	1060.5627	1060.5587	3.84	0	60	7.6e-005	1	3930
	R.ALEEA->M<-EQK.A		2	Oxidation (M)	532.7492	1063.4839	1063.4855	-1.57	0	(17)	0.89	1	3965
	K.FDQLLAEEK.T		6		546.7841	1091.5536	1091.5499	3.39	0	38	0.011	1	4304
	R.DLGEELEALK.T		7		558.7960	1115.5774	1115.5710	5.72	0	52	0.00051	1	4659
	R.TEMEDLMSSK.D		6		585.7563	1169.4980	1169.4944	3.10	0	55	3.8e-005	1	5476
	R.TEMEDL->M<-SSK.D		4	Oxidation (M)	593.7518	1185.4891	1185.4893	-0.18	0	(26)	0.024	1	5689
	R.TE->M<-EDLMSSK.D		1	Oxidation (M)	593.7529	1185.4912	1185.4893	1.58	0	(14)	0.42	1	5691
	K.ALELDSNLYR.I		9		597.3142	1192.6139	1192.6088	4.28	0	63	4.4e-005	1	5787
	R.TE->M<-EDL->M<-SSK.D		5	2 Oxidation (M)	601.7495	1201.4845	1201.4842	0.19	0	(36)	0.0018	1	5940
	R.ALEQQVEEMK.T		6		602.7994	1203.5843	1203.5805	3.18	0	49	0.00068	1	5973
	K.TDLLLEPYNK.Y	U	8		603.3271	1204.6396	1204.6339	4.73	0	50	0.0007	1	6009
	R.ASREEILAQAK.E		1		608.3403	1214.6660	1214.6619	3.41	1	7	15	1	6166
	R.ALEQQVEE->M<-K.T		8	Oxidation (M)	610.7952	1219.5759	1219.5754	0.40	0	(46)	0.0013	1	6228
	K.KFDQLLAEEK.T		3		407.5564	1219.6475	1219.6448	2.17	1	(36)	0.019	1	6237
	K.KFDQLLAEEK.T		3		610.8324	1219.6502	1219.6448	4.45	1	69	9.3e-006	1	6240
	R.AGVLAHLEEER.D		8		612.3237	1222.6329	1222.6306	1.91	0	56	0.00019	1	6277
	R.AGVLAHLEEER.D		6		408.5527	1222.6362	1222.6306	4.59	0	(47)	0.0015	1	6290
	R.EQLEEEEEAK.H		1		617.2792	1232.5438	1232.5408	2.43	0	25	0.071	1	6479
	K.THEAQIQEMR.Q		1		621.7993	1241.5840	1241.5822	1.39	0	(45)	0.0013	1	6630
	K.THEAQIQEMR.Q		1		414.8688	1241.5847	1241.5822	1.97	0	48	0.00066	1	6631
	R.EMEAELEDER.K		5		625.7645	1249.5145	1249.5132	1.05	0	66	2e-006	1	6780
	K.KEEELQAALAR.V		9		629.3433	1256.6720	1256.6724	-0.35	1	63	3.5e-005	1	6910
	K.KEEELQAALAR.V		5		419.8988	1256.6745	1256.6724	1.65	1	(47)	0.0014	1	6916
	K.THEAQIQE->M<-R.Q		2	Oxidation (M)	420.1993	1257.5761	1257.5772	-0.84	0	(37)	0.0064	1	6926
	K.THEAQIQE->M<-R.Q		2	Oxidation (M)	629.7953	1257.5761	1257.5772	-0.81	0	(48)	0.00052	1	6927
	R.E->M<-EAELEDER.K		5	Oxidation (M)	633.7622	1265.5097	1265.5081	1.29	0	(46)	0.00018	1	7048
	K.RDLGEELEALK.T		1		636.8341	1271.6535	1271.6721	-14.58	1	27	0.15	1	7136
	R.YEILTPNSIPK.G		6		637.8548	1273.6950	1273.6918	2.57	0	38	0.0096	1	7158
	K.VEAQLQELQVK.F		3		642.8640	1283.7133	1283.7085	3.78	0	67	9.7e-006	1	7291
	K.ADFCIIHYAGK.V		6		432.2137	1293.6193	1293.6176	1.33	0	(26)	0.14	1	7410
	K.ADFCIIHYAGK.V		4		647.8175	1293.6204	1293.6176	2.21	0	51	0.00049	1	7411
	K.EQADFAIEALAK.A	U	11		653.3402	1304.6659	1304.6612	3.58	0	63	3.6e-005	1	7571
	R->.<-QLEEAEEEAQR.A		6	Gln->pyro-Glu (N-term Q)	657.7969	1313.5793	1313.5735	4.44	0	(44)	0.00073	1	7676
	K.LDPHLVLDQLR.C		4		659.8785	1317.7425	1317.7405	1.55	0	(43)	0.0021	1	7760
	K.LDPHLVLDQLR.C		12		440.2557	1317.7452	1317.7405	3.59	0	43	0.0019	1	7770
	R.QLEEAEEEAQR.A		9		666.3074	1330.6002	1330.6000	0.11	0	62	2.2e-005	1	7909
	R.QLEEAEEEAQR.A		1		444.5413	1330.6020	1330.6000	1.51	0	(25)	0.11	1	7911
	K.HEAMITDLEER.L		3		672.3194	1342.6242	1342.6187	4.14	0	75	1.1e-006	1	8025
	R.DELADEIANSSGK.G		12		674.8161	1347.6176	1347.6154	1.69	0	77	1.2e-006	1	8076
	K.HEA->M<-ITDLEER.L		6	Oxidation (M)	680.3154	1358.6163	1358.6136	1.99	0	(42)	0.0018	1	8213
	R.EMEAELEDERK.Q		1		460.2103	1377.6090	1377.6082	0.60	1	(31)	0.023	1	8489
	R.EMEAELEDERK.Q		4		689.8139	1377.6132	1377.6082	3.70	1	43	0.0015	1	8490
	K.DMFQETMEAMR.I	U	1		694.7892	1387.5638	1387.5570	4.89	0	46	0.00012	1	8601
	R.E->M<-EAELEDERK.Q		2	Oxidation (M)	697.8096	1393.6047	1393.6031	1.17	1	(41)	0.0017	1	8696
	R.E->M<-EAELEDERK.Q		2	Oxidation (M)	465.5423	1393.6052	1393.6031	1.50	1	(35)	0.0066	1	8697
	K.DMFQET->M<-EAMR.I	U	1	Oxidation (M)	702.7863	1403.5579	1403.5519	4.28	0	(12)	0.2	1	8830
	K.KVEAQLQELQVK.F		6		706.9106	1411.8066	1411.8035	2.24	1	89	4.3e-008	1	8947
	K.KVEAQLQELQVK.F		2		471.6096	1411.8069	1411.8035	2.47	1	(32)	0.021	1	8948
	K.DMFQET->M<-EA->M<-R.I	U	1	2 Oxidation (M)	710.7828	1419.5511	1419.5469	3.01	0	(20)	0.021	1	9069
	K.D->M<-FQETMEA->M<-R.I	U	2	2 Oxidation (M)	710.7839	1419.5533	1419.5469	4.56	0	(16)	0.054	1	9070
	K.D->M<-FQET->M<-EA->M<-R.I	U	1	3 Oxidation (M)	718.7779	1435.5412	1435.5418	-0.38	0	(2)	1.3	1	9326
	K.RQLEEAEEEAQR.A		2		744.3596	1486.7046	1486.7011	2.31	1	68	7.5e-006	1	10161
	K.RQLEEAEEEAQR.A		2		496.5762	1486.7069	1486.7011	3.85	1	(57)	0.00012	1	10162
	K.IAQLEEQLDNETK.E		3		510.9282	1529.7629	1529.7573	3.69	0	(46)	0.0018	1	10777
	K.IAQLEEQLDNETK.E		9		765.8896	1529.7647	1529.7573	4.88	0	84	2.5e-007	1	10783
	K.DKADFCIIHYAGK.V		1		769.3790	1536.7435	1536.7395	2.62	1	58	0.0001	1	10961
	K.DKADFCIIHYAGK.V		1		513.2563	1536.7470	1536.7395	4.92	1	(10)	6.5	1	10963
	K.DKADFCIIHYAGK.V		2		385.1941	1536.7474	1536.7395	5.13	1	(25)	0.21	1	10964
	R.KKVEAQLQELQVK.F		2		770.9578	1539.9010	1539.8984	1.66	2	96	5.6e-009	1	11000
	R.KKVEAQLQELQVK.F		1		385.9831	1539.9033	1539.8984	3.15	2	(22)	0.16	1	11001
	R.KKVEAQLQELQVK.F		3		514.3094	1539.9063	1539.8984	5.15	2	(35)	0.0062	1	11003
	R->.<-QRYEILTPNSIPK.G		2	Gln->pyro-Glu (N-term Q)	771.4217	1540.8289	1540.8249	2.61	1	38	0.0098	1	11010
	R.EDQSILCTGESGAGK.T		7		776.3534	1550.6922	1550.6882	2.57	0	61	5.2e-005	1	11195
	K.ITDVIIGFQACCR.G		6		776.8878	1551.7611	1551.7538	4.71	0	58	0.00011	1	11220
	R.QRYEILTPNSIPK.G		1		779.9352	1557.8558	1557.8515	2.79	1	(36)	0.015	1	11286
	R.QRYEILTPNSIPK.G		1		520.2935	1557.8587	1557.8515	4.67	1	(24)	0.23	1	11287
	R.ELEDATETADAMNR.E		8		783.3377	1564.6607	1564.6675	-4.30	0	95	3.9e-009	1	11392
	R.ELEDATETADAMNR.E		2		522.5648	1564.6726	1564.6675	3.29	0	(21)	0.094	1	11398
	K.YAEERDRAEAEAR.E		1		522.5814	1564.7223	1564.7229	-0.43	2	5	55	1	11408
	K.VSHLLGINVTDFTR.G	U	5		786.4338	1570.8531	1570.8468	4.06	0	67	1.4e-005	1	11541
	K.VSHLLGINVTDFTR.G	U	6		524.6253	1570.8541	1570.8468	4.68	0	(60)	6.4e-005	1	11544
	R.ELEDATETADA->M<-NR.E		13	Oxidation (M)	791.3401	1580.6656	1580.6624	2.04	0	(65)	3.9e-006	1	11735
	R.ELEDATETADA->M<-NR.E		1	Oxidation (M)	527.8959	1580.6658	1580.6624	2.14	0	(14)	0.48	1	11736
	K.NKHEAMITDLEER.L		3		529.2609	1584.7610	1584.7566	2.78	1	62	3.3e-005	1	11792
	K.NKHEAMITDLEER.L		2		397.1977	1584.7617	1584.7566	3.22	1	(24)	0.23	1	11794
	R.NTDQASMPDNTAAQK.V		1		531.2397	1590.6974	1590.6944	1.91	0	(13)	1	1	11885
	R.NTDQASMPDNTAAQK.V		2		796.3563	1590.6980	1590.6944	2.25	0	(63)	1.1e-005	1	11886
	K.NKHEA->M<-ITDLEER.L		4	Oxidation (M)	801.3847	1600.7548	1600.7515	2.10	1	(49)	0.00054	1	12050
	K.NKHEA->M<-ITDLEER.L		3	Oxidation (M)	534.5933	1600.7580	1600.7515	4.04	1	(33)	0.023	1	12052
	R.NTDQAS->M<-PDNTAAQK.V		4	Oxidation (M)	804.3524	1606.6902	1606.6893	0.54	0	74	5.6e-007	1	12132
	K->.<-QELEEICHDLEAR.V		1	Gln->pyro-Glu (N-term Q)	812.8699	1623.7252	1623.7199	3.28	0	69	3.5e-006	1	12433
	R.FLSNGHVTIPGQQDK.D	U	2		820.9240	1639.8335	1639.8318	1.00	0	50	0.001	1	12684
	R.FLSNGHVTIPGQQDK.D	U	3		547.6194	1639.8363	1639.8318	2.73	0	(21)	0.69	1	12686
	K.QELEEICHDLEAR.V		1		821.3824	1640.7503	1640.7464	2.41	0	(36)	0.0074	1	12694
	K.QELEEICHDLEAR.V		1		547.9260	1640.7561	1640.7464	5.88	0	(10)	3.7	1	12695
	K.NFINNPLAQADWAAK.K		2		558.2874	1671.8404	1671.8369	2.11	0	(45)	0.0025	1	13066
	K.NFINNPLAQADWAAK.K		3		836.9283	1671.8421	1671.8369	3.15	0	100	8.6e-009	1	13067
	R.TEMEDLMSSKDDVGK.S		1		842.8754	1683.7363	1683.7331	1.88	1	(58)	2.9e-005	1	13164
	R.TEMEDL->M<-SSKDDVGK.S		1	Oxidation (M)	850.8713	1699.7280	1699.7281	-0.03	1	(61)	8.3e-006	1	13352
	R.TEMEDL->M<-SSKDDVGK.S		1	Oxidation (M)	567.5855	1699.7345	1699.7281	3.80	1	(10)	1.2	1	13353
	R->.<-QLLQANPILEAFGNAK.T		2	Gln->pyro-Glu (N-term Q)	855.4711	1708.9277	1708.9148	7.56	0	(59)	5.5e-005	1	13453
	K->.<-QTLENERGELANEVK.V		2	Gln->pyro-Glu (N-term Q)	856.9277	1711.8408	1711.8377	1.83	1	42	0.0045	1	13488
	R.TE->M<-EDL->M<-SSKDDVGK.S		2	2 Oxidation (M)	858.8696	1715.7246	1715.7230	0.94	1	63	5.1e-006	1	13533
	R.TE->M<-EDL->M<-SSKDDVGK.S		1	2 Oxidation (M)	572.9161	1715.7264	1715.7230	2.00	1	(48)	0.00018	1	13534
	R.QLLQANPILEAFGNAK.T		1		863.9812	1725.9478	1725.9413	3.78	0	62	2.6e-005	1	13650
	R.QLLQANPILEAFGNAK.T		2		576.3234	1725.9483	1725.9413	4.01	0	(58)	7.8e-005	1	13651
	K.NLPIYSEEIVEMYK.G		2		864.4338	1726.8530	1726.8487	2.48	0	87	1.2e-007	1	13654
	K.NLPIYSEEIVEMYK.G		1		576.6252	1726.8537	1726.8487	2.89	0	(68)	1e-005	1	13656
	K.NLPIYSEEIVE->M<-YK.G		8	Oxidation (M)	872.4310	1742.8475	1742.8436	2.22	0	(63)	5.4e-005	1	13825
	K.NLPIYSEEIVE->M<-YK.G		4	Oxidation (M)	581.9571	1742.8496	1742.8436	3.43	0	(59)	0.00016	1	13827
	K.KQELEEICHDLEAR.V		3		885.4321	1768.8497	1768.8414	4.72	1	84	2.5e-007	1	14125
	K.KQELEEICHDLEAR.V		5		590.6245	1768.8517	1768.8414	5.85	1	(80)	6.2e-007	1	14128
	K.ANLQIDQINTDLNLER.S		5		935.4897	1868.9649	1868.9592	3.09	0	92	4.1e-008	1	15166
	K.ANLQIDQINTDLNLER.S		7		623.9959	1868.9659	1868.9592	3.60	0	(62)	4.6e-005	1	15167
	K.EEVGEEAIVELVENGKK.V		2		624.6616	1870.9629	1870.9523	5.61	1	63	4.8e-005	1	15186
	K.EEVGEEAIVELVENGKK.V		1		936.4890	1870.9633	1870.9523	5.88	1	(37)	0.022	1	15187
	R.HEMPPHIYAITDTAYR.S	U	3		957.9639	1913.9132	1913.9094	1.98	0	(42)	0.021	1	15618
	R.HEMPPHIYAITDTAYR.S	U	8		638.9811	1913.9214	1913.9094	6.28	0	72	2.1e-005	1	15625
	K.TELEDTLDSTAAQQELR.S		12		960.4656	1918.9167	1918.9120	2.49	0	125	1.9e-011	1	15692
	K.TELEDTLDSTAAQQELR.S		5		640.6502	1918.9286	1918.9120	8.68	0	(86)	3.8e-007	1	15702
	R.HE->M<-PPHIYAITDTAYR.S	U	3	Oxidation (M)	965.9618	1929.9090	1929.9043	2.44	0	(54)	0.0018	1	15822
	R.HE->M<-PPHIYAITDTAYR.S	U	2	Oxidation (M)	483.4849	1929.9105	1929.9043	3.18	0	(25)	1.4	1	15823
	R.HE->M<-PPHIYAITDTAYR.S	U	2	Oxidation (M)	644.3120	1929.9142	1929.9043	5.12	0	(42)	0.026	1	15826
	R.LQQELDDLLVDLDHQR.Q		11		650.6702	1948.9889	1948.9854	1.77	0	(97)	1.4e-008	1	16041
	R.LQQELDDLLVDLDHQR.Q		2		975.5018	1948.9891	1948.9854	1.90	0	118	1.1e-010	1	16044
	K.TQLEELEDELQATEDAK.L		4		654.6457	1960.9152	1960.9113	2.03	0	(70)	4.1e-006	1	16196
	K.TQLEELEDELQATEDAK.L		5		981.4655	1960.9165	1960.9113	2.66	0	108	7.2e-010	1	16200
	R.TFHIFYYLLSGAGEHLK.T	U	1		499.7648	1995.0302	1995.0254	2.40	0	(41)	0.0053	1	16567
	R.TFHIFYYLLSGAGEHLK.T	U	2		666.0179	1995.0320	1995.0254	3.29	0	(42)	0.0048	1	16568
	R.TFHIFYYLLSGAGEHLK.T	U	1		998.5266	1995.0387	1995.0254	6.64	0	68	1.1e-005	1	16569
	K.KANLQIDQINTDLNLER.S		2		999.5360	1997.0575	1997.0541	1.67	1	77	1e-006	1	16582
	K.KANLQIDQINTDLNLER.S		1		666.6940	1997.0603	1997.0541	3.07	1	(1)	40	1	16583
	R.IIGLDQVAGMSETALPGAFK.T		3		1009.5404	2017.0663	2017.0554	5.39	0	114	2.3e-010	1	16740
	R.IIGLDQVAGMSETALPGAFK.T		2		673.3640	2017.0700	2017.0554	7.25	0	(55)	0.0002	1	16741
	R.IIGLDQVAG->M<-SETALPGAFK.T		2	Oxidation (M)	1017.5339	2033.0533	2033.0503	1.48	0	(89)	1.3e-007	1	16845
	R.IIGLDQVAG->M<-SETALPGAFK.T		1	Oxidation (M)	678.6937	2033.0592	2033.0503	4.34	0	(64)	3.7e-005	1	16846
	K.SMEAEMIQLQEELAAAER.A		2		1024.9871	2047.9596	2047.9554	2.05	0	(103)	2e-009	1	16970
	K.SMEAEMIQLQEELAAAER.A		1		683.6608	2047.9605	2047.9554	2.50	0	(76)	1e-006	1	16971
	K.S->M<-EAEMIQLQEELAAAER.A		1	Oxidation (M)	1032.9847	2063.9549	2063.9503	2.25	0	(122)	2.3e-011	1	17063
	K.S->M<-EAEMIQLQEELAAAER.A		1	Oxidation (M)	688.9924	2063.9553	2063.9503	2.42	0	(78)	6.4e-007	1	17064
	K.SMEAE->M<-IQLQEELAAAER.A		1	Oxidation (M)	1032.9858	2063.9571	2063.9503	3.31	0	(118)	7.3e-011	1	17065
	K.SMEAE->M<-IQLQEELAAAER.A		1	Oxidation (M)	688.9949	2063.9630	2063.9503	6.14	0	(77)	7.8e-007	1	17066
	K.RHEMPPHIYAITDTAYR.S	U	2		691.0158	2070.0254	2070.0105	7.21	1	(15)	2.4	1	17109
	R->.<-QAQQERDELADEIANSSGK.G		1	Gln->pyro-Glu (N-term Q)	1036.4900	2070.9654	2070.9454	9.68	1	21	0.41	1	17119
	K.S->M<-EAE->M<-IQLQEELAAAER.A		2	2 Oxidation (M)	1040.9829	2079.9513	2079.9452	2.91	0	128	5.8e-012	1	17186
	K.S->M<-EAE->M<-IQLQEELAAAER.A		4	2 Oxidation (M)	694.3251	2079.9534	2079.9452	3.93	0	(70)	4e-006	1	17189
	K.RHE->M<-PPHIYAITDTAYR.S	U	1	Oxidation (M)	696.3447	2086.0122	2086.0054	3.24	1	50	0.00068	1	17224
	K.RHE->M<-PPHIYAITDTAYR.S	U	1	Oxidation (M)	522.5105	2086.0129	2086.0054	3.59	1	(37)	0.013	1	17225
	R.QAQQERDELADEIANSSGK.G		3		696.9959	2087.9659	2087.9719	-2.88	1	(9)	5.2	1	17240
	K.NMDPLNDNIATLLHQSSDK.F		2		709.3467	2125.0182	2125.0110	3.41	0	(61)	5e-005	1	17421
	K.NMDPLNDNIATLLHQSSDK.F		1		1063.5165	2125.0184	2125.0110	3.51	0	104	2.8e-009	1	17422
	K.N->M<-DPLNDNIATLLHQSSDK.F		2	Oxidation (M)	1071.5116	2141.0086	2141.0059	1.30	0	(75)	3.7e-006	1	17511
	K.N->M<-DPLNDNIATLLHQSSDK.F		7	Oxidation (M)	714.6783	2141.0130	2141.0059	3.33	0	(70)	1.2e-005	1	17513
	K.VEDMAELTCLNEASVLHNLK.E		1		1143.5605	2285.1065	2285.1031	1.49	0	125	4.7e-011	1	18286
	K.VEDMAELTCLNEASVLHNLK.E		1		762.7107	2285.1104	2285.1031	3.19	0	(87)	3.3e-007	1	18287
	K.VED->M<-AELTCLNEASVLHNLK.E		2	Oxidation (M)	768.0432	2301.1078	2301.0981	4.24	0	(65)	2e-005	1	18339
	K.VED->M<-AELTCLNEASVLHNLK.E		1	Oxidation (M)	1151.5623	2301.1100	2301.0981	5.18	0	(75)	2.1e-006	1	18340
	K.MQQNIQELEEQLEEEESAR.Q		2		1167.0355	2332.0565	2332.0488	3.29	0	124	1.3e-011	1	18490
	K.MQQNIQELEEQLEEEESAR.Q		1		778.3613	2332.0620	2332.0488	5.65	0	(80)	3.4e-007	1	18491
	K.->M<-QQNIQELEEQLEEEESAR.Q		5	Oxidation (M)	1175.0309	2348.0472	2348.0437	1.48	0	(112)	1.8e-010	1	18548
	K.->M<-QQNIQELEEQLEEEESAR.Q		6	Oxidation (M)	783.6901	2348.0484	2348.0437	1.97	0	(78)	3.8e-007	1	18550
	R.INFDVNGYIVGANIETYLLEK.S	U	1		1193.1174	2384.2203	2384.2263	-2.53	0	55	0.00023	1	18646
	K.KMQQNIQELEEQLEEEESAR.Q		3		821.0579	2460.1518	2460.1438	3.25	1	(73)	2.4e-006	1	18879
	K.LQQLFNHTMFILEQEEYQR.E		1		1234.1118	2466.2091	2466.2002	3.62	0	105	1.9e-009	1	18902
	K.LQQLFNHTMFILEQEEYQR.E		1		617.5606	2466.2131	2466.2002	5.25	0	(30)	0.068	1	18903
	K.LQQLFNHTMFILEQEEYQR.E		1		823.0789	2466.2148	2466.2002	5.92	0	(70)	6.7e-006	1	18904
	R.IAQLEEELEEEQGNTELINDR.L		9		1236.5920	2471.1695	2471.1663	1.31	0	149	1.4e-013	1	18915
	R.IAQLEEELEEEQGNTELINDR.L		9		824.7308	2471.1707	2471.1663	1.77	0	(102)	7e-009	1	18917
	R.IAQLEEELEEEQGNTELINDR.L		1		618.8010	2471.1747	2471.1663	3.42	0	(19)	1.5	1	18923
	K.K->M<-QQNIQELEEQLEEEESAR.Q		2	Oxidation (M)	826.3887	2476.1444	2476.1387	2.29	1	96	9.1e-009	1	18948
	K.LQQLFNHT->M<-FILEQEEYQR.E		1	Oxidation (M)	1242.1083	2482.2020	2482.1951	2.80	0	(91)	4.2e-008	1	18965
	K.LQQLFNHT->M<-FILEQEEYQR.E		1	Oxidation (M)	828.4095	2482.2066	2482.1951	4.65	0	(69)	7.5e-006	1	18966
	K.LQQLFNHT->M<-FILEQEEYQR.E		1	Oxidation (M)	621.5593	2482.2080	2482.1951	5.20	0	(35)	0.017	1	18967
	K.LEGDSTDLSDQIAELQAQIAELK.M		2		829.7561	2486.2465	2486.2388	3.10	0	64	2.7e-005	1	18995
	K.DFSALESQLQDTQELLQEENR.Q		1		624.0495	2492.1689	2492.1667	0.90	0	(66)	1.6e-005	1	19022
	K.DFSALESQLQDTQELLQEENR.Q		2		1247.0923	2492.1700	2492.1667	1.35	0	135	1.8e-012	1	19023
	K.DFSALESQLQDTQELLQEENR.Q		3		831.7324	2492.1754	2492.1667	3.52	0	(85)	2e-007	1	19028
	K.LQLQEQLQAETELCAEAEELR.A		3		1251.1122	2500.2098	2500.2115	-0.67	0	22	0.88	1	19048
	R.KLEGDSTDLSDQIAELQAQIAELK.M		1		1308.1685	2614.3224	2614.3337	-4.34	1	118	1.1e-010	1	19493
	R.KLEGDSTDLSDQIAELQAQIAELK.M		1		654.5914	2614.3366	2614.3337	1.11	1	(74)	2.4e-006	1	19496
	R.KLEGDSTDLSDQIAELQAQIAELK.M		4		872.4529	2614.3370	2614.3337	1.26	1	(87)	1.2e-007	1	19497
	R.RKLEGDSTDLSDQIAELQAQIAELK.M		1		693.6186	2770.4453	2770.4348	3.77	2	(45)	0.0025	1	19900
	R.RKLEGDSTDLSDQIAELQAQIAELK.M		1		924.4893	2770.4461	2770.4348	4.09	2	61	7.1e-005	1	19902
	R.FLSNGHVTIPGQQDKDMFQETMEAMR.I	U	1		753.3540	3009.3869	3009.3783	2.86	1	64	3.5e-005	1	20345
	K.NMDPLNDNIATLLHQSSDKFVSELWK.D		1		754.6293	3014.4880	3014.4807	2.40	1	43	0.02	1	20350
	R.DLGEELEALKTELEDTLDSTAAQQELR.S		1		1509.2459	3016.4771	3016.4724	1.58	1	70	7.6e-006	1	20352
	R.DLGEELEALKTELEDTLDSTAAQQELR.S		2		1006.5020	3016.4842	3016.4724	3.92	1	(64)	3.2e-005	1	20354
	R.DLGEELEALKTELEDTLDSTAAQQELR.S		1		755.1289	3016.4863	3016.4724	4.61	1	(51)	0.00063	1	20355
	K.N->M<-DPLNDNIATLLHQSSDKFVSELWK.D		1	Oxidation (M)	758.6286	3030.4853	3030.4757	3.18	1	(29)	0.62	1	20379
	R.FLSNGHVTIPGQQDKD->M<-FQET->M<-EAMR.I	U	1	2 Oxidation (M)	761.3539	3041.3867	3041.3681	6.09	1	(6)	6	1	20399
	R.FLSNGHVTIPGQQDKD->M<-FQET->M<-EA->M<-R.I	U	1	3 Oxidation (M)	765.3478	3057.3623	3057.3631	-0.26	1	(13)	1	1	20433
	R.FLSNGHVTIPGQQDKD->M<-FQET->M<-EA->M<-R.I	U	1	3 Oxidation (M)	1020.1315	3057.3728	3057.3631	3.18	1	(2)	17	1	20434
	R.ALEQQVEEMKTQLEELEDELQATEDAK.L		1		787.6317	3146.4975	3146.4812	5.17	1	(54)	0.00017	1	20517
	R.ALEQQVEE->M<-KTQLEELEDELQATEDAK.L		1	Oxidation (M)	1055.1679	3162.4817	3162.4761	1.77	1	83	1.9e-007	1	20531
tr|Q1KLZ0|Q1KLZ0_HUMAN	PS1TP5BP1	HCG15971, isoform CRA_a OS=Homo sapiens OX=9606 GN=PS1TP5BP1 PE=1 SV=1	42052	11990	538(388)	28(25)	183.65	84%	Q1KLZ0_uniprot
	Peptide	Unique	Matches	Modification	Observed	Mr(expt)	Mr(calc)	ppm	Miss	Score	Expect	Rank	Query
	K.CDVDIR.K		1		389.1825	776.3505	776.3487	2.34	0	55	0.00011	1	561
	K.IIAPPER.K		17		398.2407	794.4669	794.4650	2.44	0	50	0.00029	1	735
	K.RGILTLK.Y		8		400.7714	799.5282	799.5280	0.34	1	37	0.005	1	767
	K.CDVDIRK.D		1		453.2296	904.4447	904.4436	1.13	1	26	0.18	1	1920
	K.IIAPPERK.Y		1		462.2884	922.5622	922.5600	2.39	1	35	0.0071	1	2168
	K.AGFAGDDAPR.A		13		488.7287	975.4429	975.4410	1.95	0	50	0.00036	1	2904
	R.DLTDYLMK.I		16		499.7491	997.4837	997.4790	4.74	0	37	0.0085	1	3198
	R.DLTDYL->M<-K.I		32	Oxidation (M)	507.7460	1013.4774	1013.4739	3.40	0	(33)	0.016	1	3376
	R.GYSFTTTAER.E		19		566.7690	1131.5235	1131.5197	3.42	0	54	0.00015	1	4897
	K.EITALAPSTMK.I		13		581.3149	1160.6153	1160.6111	3.66	0	(53)	0.00037	1	5329
	R.HQGVMVGMGQK.D		1		391.1962	1170.5669	1170.5638	2.62	0	(38)	0.0077	1	5496
	R.HQGVMVGMGQK.D		1		586.2909	1170.5673	1170.5638	3.03	0	(40)	0.0047	1	5497
	K.EITALAPST->M<-K.I		21	Oxidation (M)	589.3111	1176.6076	1176.6060	1.40	0	53	0.00041	1	5562
	K.EITALAPST->M<-K.I		2	Oxidation (M)	393.2107	1176.6102	1176.6060	3.60	0	(23)	0.38	1	5575
	R.HQGVMVG->M<-GQK.D		1	Oxidation (M)	396.5268	1186.5585	1186.5587	-0.22	0	(29)	0.094	1	5703
	R.HQGVMVG->M<-GQK.D		2	Oxidation (M)	594.2866	1186.5586	1186.5587	-0.12	0	48	0.001	1	5704
	R.HQGV->M<-VGMGQK.D		2	Oxidation (M)	396.5276	1186.5609	1186.5587	1.88	0	(40)	0.008	1	5705
	R.HQGV->M<-VGMGQK.D		1	Oxidation (M)	594.2881	1186.5617	1186.5587	2.56	0	(40)	0.0069	1	5706
	K.DSYVGDEAQSK.R		1		400.1789	1197.5148	1197.5150	-0.09	0	(19)	0.23	1	5848
	K.DSYVGDEAQSK.R		16		599.7653	1197.5160	1197.5150	0.85	0	45	0.00062	1	5851
	R.AVFPSIVGRPR.H		11		400.2412	1197.7019	1197.6982	3.06	0	(37)	0.0087	1	5887
	R.AVFPSIVGRPR.H		3		599.8587	1197.7028	1197.6982	3.86	0	45	0.0014	1	5889
	R.HQGV->M<-VG->M<-GQK.D		6	2 Oxidation (M)	602.2836	1202.5527	1202.5536	-0.77	0	(38)	0.011	1	5949
	R.HQGV->M<-VG->M<-GQK.D		3	2 Oxidation (M)	401.8591	1202.5555	1202.5536	1.53	0	(36)	0.017	1	5953
	K.DSYVGDEAQSKR.G		3		677.8159	1353.6172	1353.6161	0.82	1	55	0.00013	1	8152
	K.DSYVGDEAQSKR.G		1		452.2133	1353.6180	1353.6161	1.40	1	(36)	0.011	1	8153
	K->.<-QEYDESGPSIVHR.K		20	Gln->pyro-Glu (N-term Q)	750.3429	1498.6712	1498.6688	1.61	0	82	1.8e-007	1	10319
	K.IWHHTFYNELR.V		13		758.3796	1514.7446	1514.7419	1.81	0	(43)	0.0084	1	10555
	K.IWHHTFYNELR.V		13		505.9228	1514.7467	1514.7419	3.21	0	51	0.0011	1	10567
	K.IWHHTFYNELR.V		11		379.6940	1514.7469	1514.7419	3.32	0	(28)	0.23	1	10568
	K.QEYDESGPSIVHR.K		5		758.8570	1515.6994	1515.6954	2.67	0	(78)	6.4e-007	1	10595
	K.QEYDESGPSIVHR.K		16		506.2410	1515.7012	1515.6954	3.83	0	(66)	1.2e-005	1	10601
	R.DLTDYLMKILTER.G		1		537.6222	1609.8447	1609.8385	3.87	1	9	8.2	1	12188
	R.LDLAGRDLTDYLMK.I		1		541.9532	1622.8377	1622.8338	2.45	1	22	0.58	1	12416
	R.LDLAGRDLTDYL->M<-K.I		2	Oxidation (M)	547.2852	1638.8338	1638.8287	3.14	1	(14)	2.6	1	12649
	K.SYELPDGQVITIGNER.F		27		895.9517	1789.8888	1789.8846	2.31	0	101	6.3e-009	1	14362
	K.SYELPDGQVITIGNER.F		21		597.6373	1789.8900	1789.8846	2.99	0	(73)	3.5e-006	1	14367
	K.YPIEHGIVTNWDDMEK.I		4		973.9523	1945.8901	1945.8880	1.08	0	110	2.3e-009	1	16016
	K.YPIEHGIVTNWDDMEK.I		3		649.6403	1945.8990	1945.8880	5.63	0	(58)	0.00059	1	16022
	R.VAPEEHPVLLTEAPLNPK.A		12		652.0281	1953.0626	1953.0571	2.81	0	(43)	0.0023	1	16091
	R.VAPEEHPVLLTEAPLNPK.A		11		977.5388	1953.0631	1953.0571	3.07	0	65	1.4e-005	1	16093
	R.VAPEEHPVLLTEAPLNPK.A		4		489.2734	1953.0647	1953.0571	3.87	0	(29)	0.047	1	16095
	K.YPIEHGIVTNWDD->M<-EK.I		7	Oxidation (M)	654.9697	1961.8872	1961.8829	2.17	0	(48)	0.0056	1	16209
	K.YPIEHGIVTNWDD->M<-EK.I		4	Oxidation (M)	981.9551	1961.8957	1961.8829	6.53	0	(44)	0.012	1	16219
	K.DLYANTVLSGGTTMYPGIADR.M		22		1108.0410	2214.0675	2214.0627	2.17	0	(130)	6.8e-012	1	17898
	K.DLYANTVLSGGTTMYPGIADR.M		9		739.0315	2214.0726	2214.0627	4.50	0	(96)	1.6e-008	1	17908
	K.DLYANTVLSGGTT->M<-YPGIADR.M		12	Oxidation (M)	744.3612	2230.0618	2230.0576	1.88	0	(86)	1.6e-007	1	17992
	K.DLYANTVLSGGTT->M<-YPGIADR.M		15	Oxidation (M)	1116.0398	2230.0650	2230.0576	3.33	0	145	2.3e-013	1	18002
	R.VAPEEHPVLLTEAPLNPKANR.E		1		574.5680	2294.2429	2294.2382	2.01	1	32	0.02	1	18317
	R.KDLYANTVLSGGTTMYPGIADR.M		2		1172.0903	2342.1661	2342.1576	3.62	1	119	2.5e-010	1	18532
	R.KDLYANTVLSGGTTMYPGIADR.M		5		781.7301	2342.1685	2342.1576	4.63	1	(94)	8.3e-008	1	18535
	R.KDLYANTVLSGGTT->M<-YPGIADR.M		2	Oxidation (M)	1180.0887	2358.1629	2358.1526	4.41	1	(55)	0.00065	1	18581
	R.KDLYANTVLSGGTT->M<-YPGIADR.M		8	Oxidation (M)	787.0617	2358.1633	2358.1526	4.56	1	(94)	7.9e-008	1	18583
	R.KDLYANTVLSGGTT->M<-YPGIADR.M		1	Oxidation (M)	590.5482	2358.1635	2358.1526	4.66	1	(31)	0.16	1	18584
	K.LCYVALDFEQEMATAASSSSLEK.S		19		1275.5933	2549.1720	2549.1665	2.14	0	123	2e-011	1	19252
	K.LCYVALDFEQEMATAASSSSLEK.S		17		850.7324	2549.1754	2549.1665	3.50	0	(91)	2.9e-008	1	19262
	K.LCYVALDFEQE->M<-ATAASSSSLEK.S		14	Oxidation (M)	856.0592	2565.1558	2565.1614	-2.21	0	(68)	6.5e-006	1	19323
	K.LCYVALDFEQE->M<-ATAASSSSLEK.S		14	Oxidation (M)	1283.5920	2565.1695	2565.1614	3.15	0	(122)	2.8e-011	1	19333
	K.EKLCYVALDFEQEMATAASSSSLEK.S		1		936.4449	2806.3128	2806.3041	3.13	1	72	2.9e-006	1	19997
	K.EKLCYVALDFEQE->M<-ATAASSSSLEK.S		2	Oxidation (M)	941.7746	2822.3020	2822.2990	1.06	1	(21)	0.34	1	20054
	R.TTGIVMDSGDGVTHTVPIYEGYALPHAILR.L		2		1061.8784	3182.6134	3182.6071	2.00	0	(46)	0.0013	1	20542
	R.TTGIVMDSGDGVTHTVPIYEGYALPHAILR.L		2		637.5308	3182.6177	3182.6071	3.35	0	(32)	0.039	1	20543
	R.TTGIVMDSGDGVTHTVPIYEGYALPHAILR.L		1		1592.3187	3182.6229	3182.6071	4.98	0	75	1.9e-006	1	20545
	R.TTGIVMDSGDGVTHTVPIYEGYALPHAILR.L		3		796.6630	3182.6230	3182.6071	5.00	0	(48)	0.00086	1	20546
	R.TTGIV->M<-DSGDGVTHTVPIYEGYALPHAILR.L		2	Oxidation (M)	1067.2108	3198.6106	3198.6020	2.71	0	(70)	7e-006	1	20561
	R.TTGIV->M<-DSGDGVTHTVPIYEGYALPHAILR.L		2	Oxidation (M)	640.7299	3198.6132	3198.6020	3.52	0	(35)	0.019	1	20563
	R.TTGIV->M<-DSGDGVTHTVPIYEGYALPHAILR.L		2	Oxidation (M)	800.6630	3198.6227	3198.6020	6.49	0	(59)	7e-005	1	20565
	R.CPEALFQPSFLGMESCGIHETTFNSIMK.C		1		1616.2350	3230.4554	3230.4545	0.29	0	51	0.00094	1	20599
	R.CPEALFQPSFLGMESCGIHETTFNSIMK.C		2		1077.8280	3230.4622	3230.4545	2.38	0	(48)	0.0019	1	20600
	R.CPEALFQPSFLGMESCGIHETTFNSI->M<-K.C		1	Oxidation (M)	1083.1577	3246.4513	3246.4494	0.58	0	(38)	0.016	1	20627
	R.CPEALFQPSFLG->M<-ESCGIHETTFNSIMK.C		1	Oxidation (M)	812.6226	3246.4614	3246.4494	3.68	0	(48)	0.0019	1	20629
	R.CPEALFQPSFLG->M<-ESCGIHETTFNSIMK.C		1	Oxidation (M)	1624.2394	3246.4642	3246.4494	4.56	0	(39)	0.014	1	20630
	R.CPEALFQPSFLG->M<-ESCGIHETTFNSI->M<-K.C		1	2 Oxidation (M)	1088.4896	3262.4470	3262.4443	0.83	0	(42)	0.0053	1	20655
	R.CPEALFQPSFLG->M<-ESCGIHETTFNSI->M<-K.C		1	2 Oxidation (M)	816.6203	3262.4521	3262.4443	2.38	0	(20)	0.76	1	20656
	K.->M<-TQI->M<-FETFNTPA->M<-YVAIQAVLSLYASGR.T		1	3 Oxidation (M)	1101.2082	3300.6029	3300.5869	4.86	0	52	0.00033	1	20688
sp|P35580|MYH10_HUMAN	MYH10	Myosin-10 OS=Homo sapiens OX=9606 GN=MYH10 PE=1 SV=3	229827	7829	406(266)	109(78)	6.93	52%	P35580_uniprot
	Peptide	Unique	Matches	Modification	Observed	Mr(expt)	Mr(calc)	ppm	Miss	Score	Expect	Rank	Query
	R->.<-QGFPNR.I		2	Gln->pyro-Glu (N-term Q)	351.1739	700.3332	700.3293	5.63	0	(15)	0.76	1	11
	K.LMATLR.N		4		352.7105	703.4064	703.4051	1.92	0	(38)	0.011	1	52
	R.WLVHR.I	U	1		355.7089	709.4032	709.4024	1.12	0	10	3.7	1	68
	K.VLQQVK.A	U	1		357.7284	713.4422	713.4436	-1.89	0	17	0.99	1	74
	R.QGFPNR.I		1		359.6840	717.3534	717.3558	-3.33	0	35	0.016	1	110
	K.L->M<-ATLR.N		5	Oxidation (M)	360.7083	719.4021	719.4000	2.99	0	40	0.012	1	136
	K.DEELLK.V	U	2		373.7011	745.3875	745.3858	2.40	0	6	59	3	317
	K.SALLDEK.R	U	1		388.2146	774.4147	774.4123	3.10	0	19	1.4	1	547
	R.TVGQLYK.E		1		404.7330	807.4514	807.4491	2.97	0	31	0.033	1	842
	R.YLFVDR.A	U	4		406.7195	811.4245	811.4228	2.01	0	38	0.0062	1	878
	K.KMEIDLK.D	U	1		438.7499	875.4853	875.4786	7.68	1	12	4.2	3	1612
	K.ADEWLMK.N		3		446.7167	891.4189	891.4160	3.20	0	44	0.0022	1	1743
	K.K->M<-EIDLK.D	U	2	Oxidation (M)	446.7463	891.4780	891.4735	5.03	1	(7)	14	2	1747
	R.FVAELWK.D	U	2		446.7510	891.4874	891.4854	2.22	0	29	0.11	1	1750
	K.ATISALEAK.I	U	1		452.2622	902.5099	902.5073	2.95	0	29	0.1	1	1903
	K.ADEWL->M<-K.N		5	Oxidation (M)	454.7123	907.4101	907.4109	-0.95	0	(10)	3.6	1	1946
	K.QQQLSALK.V	U	1		458.2642	914.5138	914.5185	-5.12	0	12	5.8	1	2073
	R.TGLEDPER.Y	U	1		458.7235	915.4325	915.4298	3.02	0	39	0.0044	1	2085
	R.VEEEEER.N		1		460.2035	918.3924	918.3930	-0.71	0	20	0.16	1	2117
	R.DEIFAQSK.E	U	1		469.2372	936.4599	936.4552	4.94	0	21	0.54	1	2362
	R.IVFQEFR.Q		2		469.7594	937.5043	937.5022	2.30	0	48	0.00066	1	2387
	R.LRVELAEK.A	U	1		479.2910	956.5675	956.5654	2.14	1	13	4.1	1	2660
	R.HGFEAASIK.E	U	1		480.2524	958.4902	958.4872	3.12	0	9	10	1	2688
	R.NTNPNFVR.C		4		481.2478	960.4810	960.4777	3.40	0	21	0.6	1	2722
	R.ALEEALEAK.E		1		487.2662	972.5178	972.5127	5.21	0	30	0.072	1	2855
	R.QEEELQAK.D	U	1		487.7435	973.4725	973.4716	0.93	0	9	8	1	2870
	R.NQILQNEK.K	U	1		493.7682	985.5218	985.5192	2.58	0	10	6.9	1	3035
	K.LQELEGAVK.S	U	4		493.7806	985.5467	985.5444	2.37	0	39	0.011	1	3042
	R.GGPISFSSSR.S	U	2		497.7525	993.4904	993.4880	2.44	0	4	25	1	3138
	K.LVWIPSER.H	U	3		500.2870	998.5595	998.5549	4.59	0	25	0.16	1	3231
	R.CIIPNHEK.R		1		505.7591	1009.5036	1009.5015	2.07	0	18	0.69	1	3332
	K.VKPLLQVTR.Q		2		351.8987	1052.6744	1052.6706	3.59	0	48	0.00013	1	3837
	K.VKPLLQVTR.Q		2		527.3445	1052.6745	1052.6706	3.72	0	(28)	0.012	1	3838
	R.EQEVAELKK.A	U	1		358.5332	1072.5778	1072.5764	1.28	1	11	7.8	1	4061
	K.FDQLLAEEK.S		6		546.7841	1091.5536	1091.5499	3.39	0	38	0.011	1	4304
	R.LEVN->M<-QA->M<-K.A	U	1	2 Oxidation (M)	548.2620	1094.5095	1094.5100	-0.46	0	36	0.008	1	4354
	K.EEELQGALAR.G	U	1		558.2900	1114.5654	1114.5618	3.23	0	20	0.52	1	4627
	R.ADMEDLMSSK.D	U	2		563.7441	1125.4737	1125.4682	4.93	0	29	0.017	1	4806
	K.KLVWIPSER.H	U	1		376.5588	1126.6547	1126.6499	4.29	1	(22)	0.29	1	4815
	K.KLVWIPSER.H	U	2		564.3375	1126.6605	1126.6499	9.44	1	38	0.0069	1	4817
	R.DLSEELEALK.T	U	4		573.8001	1145.5857	1145.5815	3.60	0	52	0.0013	1	5113
	R.KHQQLLEEK.N	U	1		384.8838	1151.6296	1151.6298	-0.18	1	24	0.24	1	5205
	R.KHQQLLEEK.N	U	1		576.8229	1151.6312	1151.6298	1.19	1	(22)	0.43	1	5207
	K.AMVNKDDIQK.M	U	1		387.8702	1160.5886	1160.5859	2.31	1	(18)	1.3	1	5324
	K.AMVNKDDIQK.M	U	1		581.3020	1160.5894	1160.5859	3.02	1	20	0.83	1	5325
	K.A->M<-VNKDDIQK.M	U	1	Oxidation (M)	393.2018	1176.5835	1176.5809	2.26	1	(10)	7.6	1	5559
	K.DHNIPGELER.Q	U	4		590.2924	1178.5702	1178.5680	1.86	0	33	0.028	1	5611
	K.DLEAQIEAANK.A	U	8		601.3094	1200.6043	1200.5986	4.80	0	56	0.00016	1	5932
	R.ALELDPNLYR.I		4		602.3254	1202.6362	1202.6295	5.58	0	63	4.5e-005	1	5965
	K.VEGELEEMER.K	U	6		610.7769	1219.5392	1219.5390	0.11	0	45	0.00065	1	6222
	K.KFDQLLAEEK.S		3		407.5564	1219.6475	1219.6448	2.17	1	(36)	0.019	1	6237
	K.KFDQLLAEEK.S		3		610.8324	1219.6502	1219.6448	4.45	1	69	9.3e-006	1	6240
	R.AGVLAHLEEER.D		8		612.3237	1222.6329	1222.6306	1.91	0	56	0.00019	1	6277
	R.AGVLAHLEEER.D		6		408.5527	1222.6362	1222.6306	4.59	0	(47)	0.0015	1	6290
	R.ELEAELEDER.K	U	2		616.7881	1231.5616	1231.5568	3.94	0	50	0.00024	1	6456
	R.ALEQQVEEMR.T	U	3		616.8024	1231.5903	1231.5867	2.97	0	66	1.3e-005	1	6458
	K.VEGELEE->M<-ER.K	U	1	Oxidation (M)	618.7778	1235.5411	1235.5340	5.79	0	(35)	0.0066	1	6525
	K.KEEELQGALAR.G	U	1		415.2276	1242.6610	1242.6568	3.38	1	(52)	0.00054	1	6653
	K.KEEELQGALAR.G	U	2		622.3378	1242.6610	1242.6568	3.40	1	63	4.2e-005	1	6654
	R.ALEQQVEE->M<-R.T	U	3	Oxidation (M)	624.7991	1247.5836	1247.5816	1.62	0	(55)	0.00012	1	6729
	R.ASRDEIFAQSK.E	U	1		626.3199	1250.6253	1250.6255	-0.11	1	26	0.17	1	6812
	K.LDAQVQELHAK.V	U	1		626.3397	1250.6649	1250.6619	2.41	0	48	0.00097	1	6816
	K.LDAQVQELHAK.V	U	1		417.8959	1250.6659	1250.6619	3.19	0	(19)	0.78	1	6817
	K.NHEAQIQD->M<-R.Q	U	1	Oxidation (M)	629.2841	1256.5537	1256.5568	-2.45	0	9	2.4	1	6895
	R.YEILTPNAIPK.G		3		629.8594	1257.7042	1257.6969	5.85	0	28	0.22	1	6941
	K.EQADFAVEALAK.A		2		646.3314	1290.6483	1290.6456	2.12	0	48	0.0011	1	7376
	K.ADFCIIHYAGK.V		6		432.2137	1293.6193	1293.6176	1.33	0	(26)	0.14	1	7410
	K.ADFCIIHYAGK.V		4		647.8175	1293.6204	1293.6176	2.21	0	51	0.00049	1	7411
	K.EIFMQVEDER.R	U	1		648.3037	1294.5929	1294.5863	5.05	0	(40)	0.0035	1	7428
	R.QLEEAEEEATR.A	U	6		652.8026	1303.5907	1303.5891	1.17	0	56	0.00016	1	7553
	R.KDHNIPGELER.Q	U	1		654.3406	1306.6666	1306.6629	2.81	1	37	0.013	1	7610
	R.KDHNIPGELER.Q	U	2		436.5631	1306.6675	1306.6629	3.50	1	(34)	0.03	1	7612
	K.EIF->M<-QVEDER.R	U	1	Oxidation (M)	656.3004	1310.5863	1310.5813	3.84	0	42	0.0016	1	7648
	K.LDPHLVLDQLR.C		4		659.8785	1317.7425	1317.7405	1.55	0	(43)	0.0021	1	7760
	K.LDPHLVLDQLR.C		12		440.2557	1317.7452	1317.7405	3.59	0	43	0.0019	1	7770
	R.ELEAELEDERK.Q	U	3		680.8371	1359.6596	1359.6517	5.82	1	39	0.014	1	8243
	K.QEV->M<-ISDLEER.L	U	1	Oxidation (M)	682.8229	1363.6312	1363.6289	1.68	0	9	35	1	8307
	R.HGFEAASIKEER.G	U	1		687.3451	1372.6757	1372.6735	1.64	1	(34)	0.087	1	8424
	R.HGFEAASIKEER.G	U	1		458.5666	1372.6779	1372.6735	3.24	1	68	3.9e-005	1	8425
	K.KLDAQVQELHAK.V	U	2		460.5947	1378.7622	1378.7568	3.88	1	(35)	0.014	1	8501
	K.KLDAQVQELHAK.V	U	1		690.3928	1378.7710	1378.7568	10.2	1	38	0.0059	1	8503
	K->.<-QVLALQSQLADTK.K	U	2	Gln->pyro-Glu (N-term Q)	699.3894	1396.7642	1396.7562	5.77	0	61	3.7e-005	1	8735
	K.QVLALQSQLADTK.K	U	3		707.9033	1413.7921	1413.7827	6.62	0	(59)	7.5e-005	1	8962
	K.SDLLLEGFNNYR.F	U	2		480.9110	1439.7113	1439.7045	4.74	0	(35)	0.018	1	9422
	K.SDLLLEGFNNYR.F	U	4		720.8630	1439.7114	1439.7045	4.82	0	55	0.00018	1	9424
	K.EIFMQVEDERR.H	U	1		484.5705	1450.6896	1450.6874	1.48	1	9	7	1	9606
	K.VIQYLAHVASSHK.G	U	5		363.9552	1451.7918	1451.7885	2.30	0	(27)	0.091	1	9627
	K.VIQYLAHVASSHK.G	U	5		726.9034	1451.7923	1451.7885	2.65	0	57	9.4e-005	1	9630
	K.VIQYLAHVASSHK.G	U	9		484.9384	1451.7934	1451.7885	3.41	0	(56)	0.00011	1	9633
	K.RQLEEAEEEATR.A	U	1		730.8525	1459.6904	1459.6902	0.11	1	88	8.3e-008	1	9758
	R.KKLDAQVQELHAK.V	U	1		377.7207	1506.8537	1506.8518	1.26	2	14	1.2	1	10468
	K.IGQLEEQLEQEAK.E	U	8		757.8900	1513.7653	1513.7624	1.97	0	72	3.6e-006	1	10526
	R.ELDDATEANEGLSR.E	U	6		760.3463	1518.6781	1518.6798	-1.12	0	85	7.9e-008	1	10630
	K.VVSSVLQFGNISFK.K	U	1		762.9282	1523.8418	1523.8348	4.58	0	87	9.2e-008	1	10708
	K.VVSSVLQFGNISFK.K	U	1		508.9549	1523.8428	1523.8348	5.22	0	(48)	0.00064	1	10709
	R->.<-QRYEILTPNAIPK.G		1	Gln->pyro-Glu (N-term Q)	763.4244	1524.8342	1524.8300	2.76	1	40	0.0051	1	10715
	K->.<-QVLALQSQLADTKK.K	U	1	Gln->pyro-Glu (N-term Q)	763.4335	1524.8524	1524.8512	0.81	1	51	0.00034	1	10716
	K.DKADFCIIHYAGK.V		1		769.3790	1536.7435	1536.7395	2.62	1	58	0.0001	1	10961
	K.DKADFCIIHYAGK.V		1		513.2563	1536.7470	1536.7395	4.92	1	(10)	6.5	1	10963
	K.DKADFCIIHYAGK.V		2		385.1941	1536.7474	1536.7395	5.13	1	(25)	0.21	1	10964
	R.QRYEILTPNAIPK.G		1		771.9351	1541.8556	1541.8565	-0.63	1	(9)	5.9	1	11022
	K.QVLALQSQLADTKK.K	U	1		514.9687	1541.8842	1541.8777	4.25	1	(34)	0.012	1	11023
	K.QVLALQSQLADTKK.K	U	1		771.9507	1541.8868	1541.8777	5.92	1	(44)	0.0013	1	11024
	R.EDQSILCTGESGAGK.T		7		776.3534	1550.6922	1550.6882	2.57	0	61	5.2e-005	1	11195
	R.YAEERDRAEAEAR.E		1		522.5814	1564.7223	1564.7229	-0.43	2	5	55	1	11408
	K.KVIQYLAHVASSHK.G	U	2		395.9785	1579.8849	1579.8834	0.90	1	37	0.0057	1	11717
	K.KVIQYLAHVASSHK.G	U	3		527.6363	1579.8872	1579.8834	2.40	1	(31)	0.027	1	11718
	R.NKQEVMISDLEER.L	U	2		795.8951	1589.7756	1589.7719	2.34	1	47	0.0013	1	11873
	R.NKQEVMISDLEER.L	U	1		530.9327	1589.7764	1589.7719	2.84	1	(43)	0.0036	1	11874
	R.NKQEV->M<-ISDLEER.L	U	1	Oxidation (M)	803.8908	1605.7669	1605.7668	0.09	1	(36)	0.024	1	12123
	R.NKQEV->M<-ISDLEER.L	U	2	Oxidation (M)	536.2642	1605.7708	1605.7668	2.51	1	(16)	2.5	1	12124
	K.QELEEILHDLESR.V	U	1		537.6075	1609.8006	1609.7947	3.66	0	65	1.9e-005	1	12186
	R.IAECSSQLAEEEEK.A	U	4		811.8654	1621.7162	1621.7141	1.29	0	81	2.2e-007	1	12392
	R.NTDQASMPENTVAQK.L	U	1		817.3781	1632.7415	1632.7413	0.13	0	(32)	0.018	1	12540
	K.VDDDLGTIESLEEAK.K	U	6		817.3967	1632.7788	1632.7730	3.54	0	44	0.0024	1	12546
	R.AVIYNPATQADWTAK.K	U	4		824.9222	1647.8299	1647.8257	2.59	0	55	0.0003	1	12768
	R.AVIYNPATQADWTAK.K	U	1		550.2853	1647.8342	1647.8257	5.18	0	(37)	0.018	1	12770
	R.NTDQAS->M<-PENTVAQK.L	U	2	Oxidation (M)	825.3757	1648.7368	1648.7363	0.33	0	75	7.7e-007	1	12775
	R.AD->M<-EDL->M<-SSKDDVGK.N	U	1	2 Oxidation (M)	836.8569	1671.6992	1671.6968	1.45	1	44	0.00039	1	13061
	R.AD->M<-EDL->M<-SSKDDVGK.N	U	1	2 Oxidation (M)	558.2419	1671.7040	1671.6968	4.32	1	(27)	0.024	1	13062
	R.FLSNGYIPIPGQQDK.D	U	3		838.9406	1675.8665	1675.8570	5.72	0	43	0.0035	1	13111
	K.LKEIFMQVEDERR.H	U	1		423.9760	1691.8749	1691.8665	5.01	2	16	1.7	1	13257
	K.NSLQEQQEEEEEAR.K	U	2		859.8767	1717.7387	1717.7390	-0.17	0	97	3.7e-009	1	13561
	K.LCHLLGMNVMEFTR.A	U	1		574.2850	1719.8331	1719.8259	4.19	0	53	0.00039	1	13585
	R->.<-QLLQANPILESFGNAK.T	U	2	Gln->pyro-Glu (N-term Q)	863.4649	1724.9152	1724.9097	3.21	0	(41)	0.0042	1	13631
	K.KQELEEILHDLESR.V	U	1		869.9544	1737.8943	1737.8897	2.64	1	115	2.5e-010	1	13771
	K.KQELEEILHDLESR.V	U	1		435.4815	1737.8971	1737.8897	4.24	1	(47)	0.0014	1	13772
	K.KQELEEILHDLESR.V	U	2		580.3065	1737.8976	1737.8897	4.53	1	(70)	6.5e-006	1	13773
	R.QLLQANPILESFGNAK.T	U	1		871.9790	1741.9434	1741.9362	4.13	0	76	1.6e-006	1	13813
	R.QLLQANPILESFGNAK.T	U	1		581.6556	1741.9449	1741.9362	4.97	0	(55)	0.00022	1	13814
	K.LCHLLG->M<-NV->M<-EFTR.A	U	1	2 Oxidation (M)	584.9484	1751.8235	1751.8157	4.42	0	(18)	0.78	1	13940
	K.NLPIYSENIIEMYR.G	U	1		877.9470	1753.8794	1753.8709	4.86	0	73	3.5e-006	1	13972
	K.KVDDDLGTIESLEEAK.K	U	3		587.9664	1760.8775	1760.8680	5.39	1	(58)	0.00016	1	14026
	K.KVDDDLGTIESLEEAK.K	U	2		881.4461	1760.8777	1760.8680	5.51	1	119	1.5e-010	1	14027
	K.NLPIYSENIIE->M<-YR.G	U	3	Oxidation (M)	885.9417	1769.8689	1769.8658	1.75	0	(60)	8.1e-005	1	14139
	K.NLPIYSENIIE->M<-YR.G	U	1	Oxidation (M)	590.9638	1769.8694	1769.8658	2.06	0	(6)	18	1	14140
	R.HATALEELSEQLEQAK.R	U	3		599.6429	1795.9068	1795.8952	6.49	0	72	5.5e-006	1	14472
	K.NSLQEQQEEEEEARK.N	U	1		923.9246	1845.8346	1845.8340	0.31	1	93	1.6e-008	1	15010
	K.NSLQEQQEEEEEARK.N	U	1		616.2866	1845.8380	1845.8340	2.18	1	(47)	0.00066	1	15011
	K.KKVDDDLGTIESLEEAK.K	U	3		630.6626	1888.9660	1888.9629	1.62	2	(18)	1.2	1	15336
	K.KKVDDDLGTIESLEEAK.K	U	1		945.4918	1888.9690	1888.9629	3.20	2	85	2.1e-007	1	15338
	R.HE->M<-PPHIYAISESAYR.C	U	4	Oxidation (M)	639.6382	1915.8927	1915.8886	2.12	0	70	5.8e-006	1	15654
	K.TELEDTLDTTAAQQELR.T	U	3		967.4746	1932.9345	1932.9276	3.59	0	118	1.3e-010	1	15850
	K.TELEDTLDTTAAQQELR.T	U	2		645.3212	1932.9417	1932.9276	7.28	0	(57)	0.00017	1	15853
	R.LQQELDDLTVDLDHQR.Q	U	2		969.4838	1936.9531	1936.9490	2.10	0	106	1.8e-009	1	15892
	R.LQQELDDLTVDLDHQR.Q	U	7		646.6597	1936.9574	1936.9490	4.30	0	(96)	1.8e-008	1	15896
	R.TFHIFYQLLSGAGEHLK.S	U	1		491.0134	1960.0244	1960.0207	1.89	0	39	0.0077	1	16192
	R.TFHIFYQLLSGAGEHLK.S	U	1		654.3492	1960.0257	1960.0207	2.57	0	(38)	0.0097	1	16193
	R.TQLEELEDELQATEDAK.L		4		654.6457	1960.9152	1960.9113	2.03	0	(70)	4.1e-006	1	16196
	R.TQLEELEDELQATEDAK.L		5		981.4655	1960.9165	1960.9113	2.66	0	108	7.2e-010	1	16200
	R.ELQAQIAELQEDFESEK.A	U	1		1003.9833	2005.9520	2005.9480	2.01	0	58	8.4e-005	1	16632
	R.ELQAQIAELQEDFESEK.A	U	1		669.6594	2005.9564	2005.9480	4.21	0	(32)	0.036	1	16633
	K.SLEAEILQLQEELASSER.A	U	2		1023.0244	2044.0341	2044.0324	0.87	0	(95)	1.9e-008	1	16939
	K.SLEAEILQLQEELASSER.A	U	3		682.3527	2044.0362	2044.0324	1.85	0	103	3.4e-009	1	16942
	K.LQNELDNVSTLLEEAEKK.G	U	1		1037.0416	2072.0687	2072.0637	2.43	1	112	4.6e-010	1	17128
	K.LQNELDNVSTLLEEAEKK.G	U	1		691.6981	2072.0725	2072.0637	4.27	1	(89)	8.2e-008	1	17129
	R.IVGLDQVTGMTETAFGSAYK.T	U	1		1044.5206	2087.0267	2087.0245	1.05	0	123	3.4e-011	1	17231
	R.IVGLDQVTGMTETAFGSAYK.T	U	1		696.6836	2087.0289	2087.0245	2.12	0	(69)	8.9e-006	1	17232
	R.IVGLDQVTG->M<-TETAFGSAYK.T	U	2	Oxidation (M)	1052.5205	2103.0265	2103.0194	3.34	0	(112)	3.8e-010	1	17311
	K.NMDPLNDNVATLLHQSSDR.F	U	1		1070.5143	2139.0140	2139.0015	5.86	0	(54)	0.00037	1	17494
	K.N->M<-DPLNDNVATLLHQSSDR.F	U	1	Oxidation (M)	1078.5073	2155.0001	2154.9964	1.72	0	(67)	7.8e-006	1	17589
	K.N->M<-DPLNDNVATLLHQSSDR.F	U	3	Oxidation (M)	719.3419	2155.0039	2154.9964	3.50	0	71	2.9e-006	1	17591
	K.MQAHIQDLEEQLDEEEGAR.Q	U	1		1121.0099	2240.0052	2240.0015	1.67	0	112	2.3e-010	1	18075
	K.MQAHIQDLEEQLDEEEGAR.Q	U	2		747.6779	2240.0118	2240.0015	4.58	0	(86)	1.1e-007	1	18077
	K.->M<-QAHIQDLEEQLDEEEGAR.Q	U	1	Oxidation (M)	1129.0079	2256.0013	2255.9964	2.17	0	(93)	1.1e-008	1	18151
	K.->M<-QAHIQDLEEQLDEEEGAR.Q	U	3	Oxidation (M)	753.0104	2256.0093	2255.9964	5.72	0	(72)	1.5e-006	1	18154
	K.VEDMAELTCLNEASVLHNLK.D		1		1143.5605	2285.1065	2285.1031	1.49	0	125	4.7e-011	1	18286
	K.VEDMAELTCLNEASVLHNLK.D		1		762.7107	2285.1104	2285.1031	3.19	0	(87)	3.3e-007	1	18287
	K.VED->M<-AELTCLNEASVLHNLK.D		2	Oxidation (M)	768.0432	2301.1078	2301.0981	4.24	0	(65)	2e-005	1	18339
	K.VED->M<-AELTCLNEASVLHNLK.D		1	Oxidation (M)	1151.5623	2301.1100	2301.0981	5.18	0	(75)	2.1e-006	1	18340
	K.NILAEQLQAETELFAEAEEMR.A	U	1		1218.0924	2434.1703	2434.1685	0.71	0	140	5.4e-013	1	18785
	K.NILAEQLQAETELFAEAEEMR.A	U	2		812.3992	2434.1759	2434.1685	3.01	0	(117)	1.2e-010	1	18787
	K.NILAEQLQAETELFAEAEE->M<-R.A	U	1	Oxidation (M)	817.7281	2450.1624	2450.1635	-0.41	0	(44)	0.0047	1	18835
	K.LQQLFNHTMFILEQEEYQR.E		1		1234.1118	2466.2091	2466.2002	3.62	0	105	1.9e-009	1	18902
	K.LQQLFNHTMFILEQEEYQR.E		1		617.5606	2466.2131	2466.2002	5.25	0	(30)	0.068	1	18903
	K.LQQLFNHTMFILEQEEYQR.E		1		823.0789	2466.2148	2466.2002	5.92	0	(70)	6.7e-006	1	18904
	K.LQQLFNHT->M<-FILEQEEYQR.E		1	Oxidation (M)	1242.1083	2482.2020	2482.1951	2.80	0	(91)	4.2e-008	1	18965
	K.LQQLFNHT->M<-FILEQEEYQR.E		1	Oxidation (M)	828.4095	2482.2066	2482.1951	4.65	0	(69)	7.5e-006	1	18966
	K.LQQLFNHT->M<-FILEQEEYQR.E		1	Oxidation (M)	621.5593	2482.2080	2482.1951	5.20	0	(35)	0.017	1	18967
	R.IAQLEEELEEEQSNMELLNDR.F	U	1		1266.5947	2531.1749	2531.1696	2.08	0	144	2.7e-013	1	19175
	R.IAQLEEELEEEQSNMELLNDR.F	U	1		844.7328	2531.1765	2531.1696	2.72	0	(109)	7.9e-010	1	19176
	R.IAQLEEELEEEQSN->M<-ELLNDR.F	U	1	Oxidation (M)	850.0639	2547.1699	2547.1646	2.08	0	(50)	0.0011	1	19230
	R.IAQLEEELEEEQSN->M<-ELLNDR.F	U	1	Oxidation (M)	1274.5934	2547.1722	2547.1646	3.00	0	(66)	2.8e-005	1	19231
	R.DLSEELEALKTELEDTLDTTAAQQELR.T	U	1		1531.2579	3060.5013	3060.4986	0.89	1	(52)	0.00034	1	20452
	R.DLSEELEALKTELEDTLDTTAAQQELR.T	U	1		1021.1763	3060.5070	3060.4986	2.74	1	76	1.3e-006	1	20453
	R.DLSEELEALKTELEDTLDTTAAQQELR.T	U	1		766.1366	3060.5173	3060.4986	6.11	1	(68)	1e-005	1	20454
sp|Q6S8J3|POTEE_HUMAN	POTEE	POTE ankyrin domain family member E OS=Homo sapiens OX=9606 GN=POTEE PE=2 SV=3	122882	6344	240(175)	13(8)	0.60	15%	Q6S8J3_uniprot
	Peptide	Unique	Matches	Modification	Observed	Mr(expt)	Mr(calc)	ppm	Miss	Score	Expect	Rank	Query
	K.KPFGLR.S		1		359.2287	716.4428	716.4333	13.2	0	3	17	1	106
	K.RGILTLK.Y		8		400.7714	799.5282	799.5280	0.34	1	37	0.005	1	767
	K.AGFAGDDAPR.A		13		488.7287	975.4429	975.4410	1.95	0	50	0.00036	1	2904
	K.LTSEEESQR.F		1		539.7616	1077.5086	1077.4938	13.8	0	1	54	3	4113
	R.AVFPSIVGRPR.Q		11		400.2412	1197.7019	1197.6982	3.06	0	(37)	0.0087	1	5887
	R.AVFPSIVGRPR.Q		3		599.8587	1197.7028	1197.6982	3.86	0	45	0.0014	1	5889
	K->.<-QEYDESGPSIVHR.K		20	Gln->pyro-Glu (N-term Q)	750.3429	1498.6712	1498.6688	1.61	0	82	1.8e-007	1	10319
	K.IWHHTFYNELR.V		13		758.3796	1514.7446	1514.7419	1.81	0	(43)	0.0084	1	10555
	K.IWHHTFYNELR.V		13		505.9228	1514.7467	1514.7419	3.21	0	51	0.0011	1	10567
	K.IWHHTFYNELR.V		11		379.6940	1514.7469	1514.7419	3.32	0	(28)	0.23	1	10568
	K.QEYDESGPSIVHR.K		5		758.8570	1515.6994	1515.6954	2.67	0	(78)	6.4e-007	1	10595
	K.QEYDESGPSIVHR.K		16		506.2410	1515.7012	1515.6954	3.83	0	(66)	1.2e-005	1	10601
	K.SYELPDGQVITIGNER.F		27		895.9517	1789.8888	1789.8846	2.31	0	101	6.3e-009	1	14362
	K.SYELPDGQVITIGNER.F		21		597.6373	1789.8900	1789.8846	2.99	0	(73)	3.5e-006	1	14367
	R.VAPEEHPILLTEAPLNPK.A		5		656.7006	1967.0799	1967.0727	3.62	0	23	0.19	1	16262
	K.YPMEHGIITNWDDMEK.I		1		660.3019	1977.8840	1977.8601	12.1	0	11	26	1	16377
	K.LCYVALDFEQEMATAASSSSLEK.S		19		1275.5933	2549.1720	2549.1665	2.14	0	123	2e-011	1	19252
	K.LCYVALDFEQEMATAASSSSLEK.S		17		850.7324	2549.1754	2549.1665	3.50	0	(91)	2.9e-008	1	19262
	K.LCYVALDFEQE->M<-ATAASSSSLEK.S		14	Oxidation (M)	856.0592	2565.1558	2565.1614	-2.21	0	(68)	6.5e-006	1	19323
	K.LCYVALDFEQE->M<-ATAASSSSLEK.S		14	Oxidation (M)	1283.5920	2565.1695	2565.1614	3.15	0	(122)	2.8e-011	1	19333
	K.EKLCYVALDFEQEMATAASSSSLEK.S		1		936.4449	2806.3128	2806.3041	3.13	1	72	2.9e-006	1	19997
	K.EKLCYVALDFEQE->M<-ATAASSSSLEK.S		2	Oxidation (M)	941.7746	2822.3020	2822.2990	1.06	1	(21)	0.34	1	20054
	R.CPEALFQPCFLGMESCGIHETTFNSIMK.S		2		1102.1655	3303.4748	3303.4531	6.55	0	(6)	4.8	1	20692
	R.CPEALFQPCFLGMESCGIHETTFNSIMK.S		2		826.8768	3303.4780	3303.4531	7.52	0	15	0.63	1	20693
tr|A0A0S2Z3G9|A0A0S2Z3G9_HUMAN	ACTN4	Actinin alpha 4 isoform 1 (Fragment) OS=Homo sapiens OX=9606 GN=ACTN4 PE=2 SV=1	105245	3692	191(133)	51(40)	7.28	59%	A0A0S2Z3G9_uniprot
	Peptide	Unique	Matches	Modification	Observed	Mr(expt)	Mr(calc)	ppm	Miss	Score	Expect	Rank	Query
	K.YLDIPK.M		4		374.7163	747.4181	747.4167	1.95	0	24	0.3	1	347
	K.VQQLVPK.R	U	2		406.2562	810.4978	810.4963	1.86	0	17	0.31	1	872
	R.LDHLAEK.F		2		413.2274	824.4402	824.4392	1.18	0	33	0.019	1	1061
	K.ALDFIASK.G		5		432.7477	863.4808	863.4752	6.44	0	44	0.0022	1	1454
	R.EAILAIHK.E	U	2		447.7749	893.5353	893.5334	2.12	0	29	0.028	1	1761
	R.IAESNHIK.L	U	1		456.2499	910.4853	910.4872	-2.12	0	9	6.5	1	2019
	K->.<-QQSNEHLR.R	U	1	Gln->pyro-Glu (N-term Q)	497.7381	993.4616	993.4628	-1.22	0	8	6.2	1	3137
	R.TIPWLEDR.V		3		515.2747	1028.5349	1028.5291	5.64	0	34	0.023	1	3588
	K.NFITAEELR.R	U	1		546.7895	1091.5644	1091.5611	3.05	0	38	0.011	1	4306
	K.STLPDADRER.E	U	1		387.1939	1158.5598	1158.5629	-2.66	1	27	0.094	1	5269
	K.STLPDADRER.E	U	1		580.2882	1158.5619	1158.5629	-0.89	1	(23)	0.29	1	5270
	R.DHALLEEQSK.Q	U	1		390.5320	1168.5742	1168.5724	1.55	0	(10)	9.8	1	5464
	R.DHALLEEQSK.Q	U	1		585.2951	1168.5756	1168.5724	2.79	0	45	0.0034	1	5465
	K.EGLLLWCQR.K		4		587.8064	1173.5982	1173.5965	1.53	0	32	0.055	1	5530
	R.DLLLDPAWEK.Q		3		600.3226	1198.6307	1198.6234	6.12	0	39	0.0076	1	5903
	K.ASIHEAWTDGK.E		1		607.7967	1213.5789	1213.5727	5.12	0	30	0.048	1	6137
	K.LASDLLEWIR.R		2		608.3425	1214.6704	1214.6659	3.70	0	70	6.6e-006	1	6167
	K.DGLAFNALIHR.H		6		409.5607	1225.6604	1225.6567	2.96	0	(46)	0.0013	1	6335
	K.DGLAFNALIHR.H		3		613.8378	1225.6610	1225.6567	3.47	0	58	9.2e-005	1	6338
	R.DYETATLSDIK.A	U	4		628.3097	1254.6048	1254.5979	5.49	0	67	8.7e-006	1	6879
	K.SFSTALYGESDL.-	U	3		645.2992	1288.5838	1288.5823	1.18	0	14	1.3	1	7344
	R.HRPELIEYDK.L		2		650.3406	1298.6667	1298.6619	3.74	0	55	0.00022	1	7500
	R.HRPELIEYDK.L		3		433.8964	1298.6673	1298.6619	4.22	0	(33)	0.032	1	7501
	K.HTNYTMEHIR.V		1		434.5407	1300.6003	1300.5982	1.59	0	(43)	0.0017	1	7519
	K.HTNYT->M<-EHIR.V		1	Oxidation (M)	439.8714	1316.5925	1316.5932	-0.53	0	54	0.00042	1	7750
	K.HTNYT->M<-EHIR.V		1	Oxidation (M)	659.3041	1316.5936	1316.5932	0.34	0	(36)	0.027	1	7751
	K.RDHALLEEQSK.Q	U	1		442.5641	1324.6704	1324.6735	-2.30	1	(52)	0.00037	1	7862
	K.RDHALLEEQSK.Q	U	1		663.3427	1324.6707	1324.6735	-2.07	1	58	9.3e-005	1	7863
	K.GISQEQMQEFR.A	U	2		676.8193	1351.6240	1351.6190	3.67	0	73	2.2e-006	1	8130
	K.GISQEQ->M<-QEFR.A	U	6	Oxidation (M)	684.8164	1367.6181	1367.6140	3.07	0	(41)	0.0042	1	8345
	K.LMLLLEVISGER.L		2		686.9004	1371.7863	1371.7795	4.96	0	65	1.5e-005	1	8414
	K.LMLLLEVISGER.L		1		458.2697	1371.7872	1371.7795	5.59	0	(42)	0.0032	1	8416
	R.VGWEQLLTTIAR.T		1		462.9295	1385.7667	1385.7667	-0.02	0	(30)	0.052	1	8589
	R.VGWEQLLTTIAR.T		2		693.8929	1385.7712	1385.7667	3.26	0	35	0.02	1	8590
	K.TFTAWCNSHLR.K		2		696.8278	1391.6410	1391.6405	0.37	0	60	4e-005	1	8668
	K.GYEEWLLNEIR.R		2		711.3584	1420.7022	1420.6986	2.54	0	(40)	0.0086	1	9098
	K.GYEEWLLNEIR.R		1		474.5751	1420.7035	1420.6986	3.40	0	40	0.0081	1	9099
	R.TINEVENQILTR.D		7		715.3882	1428.7618	1428.7572	3.20	0	86	1.6e-007	1	9197
	R.TINEVENQILTR.D		3		477.2620	1428.7641	1428.7572	4.77	0	(57)	0.00013	1	9202
	K.->M<-TLGMIWTIILR.F		1	Oxidation (M)	732.4107	1462.8069	1462.8040	1.96	0	15	1.4	1	9831
	R.TIPWLEDRVPQK.T		1		494.6091	1480.8056	1480.8038	1.19	1	6	13	1	10096
	K.NVNVQNFHISWK.D		2		743.3852	1484.7558	1484.7524	2.28	0	83	3.8e-007	1	10132
	K.NVNVQNFHISWK.D		2		495.9264	1484.7574	1484.7524	3.36	0	(26)	0.2	1	10134
	K.AGTQIENIDEDFR.D		3		754.3566	1506.6987	1506.6950	2.44	0	66	9.8e-006	1	10448
	K.LVSIGAEEIVDGNAK.M		7		757.9107	1513.8069	1513.7988	5.35	0	75	2.2e-006	1	10540
	R.FAIQDISVEETSAK.E		2		385.1941	1536.7474	1536.7671	-12.86	0	(11)	4.7	2	10964
	R.FAIQDISVEETSAK.E		3		769.3953	1536.7760	1536.7671	5.75	0	68	1.1e-005	1	10967
	R.ELPPDQAEYCIAR.M		10		781.3723	1560.7299	1560.7242	3.67	0	55	0.00014	1	11324
	R.HRPELIEYDKLR.K		1		392.9686	1567.8452	1567.8470	-1.18	1	15	1.7	1	11495
	K.CQLEINFNTLQTK.L		2		804.9074	1607.8003	1607.7977	1.58	0	76	1.9e-006	1	12165
	K.ACLISLGYDVENDR.Q	U	1		812.8879	1623.7612	1623.7563	3.05	0	83	1.2e-006	1	12435
	K.HEAFESDLAAHQDR.V		1		542.5834	1624.7285	1624.7230	3.39	0	(34)	0.014	1	12445
	K.HEAFESDLAAHQDR.V		1		813.3740	1624.7335	1624.7230	6.47	0	50	0.00031	1	12446
	R.KAGTQIENIDEDFR.D		1		545.9394	1634.7965	1634.7900	3.99	1	(32)	0.043	1	12578
	R.KAGTQIENIDEDFR.D		1		818.4078	1634.8010	1634.7900	6.74	1	71	4.7e-006	1	12579
	K.VLAGDKNFITAEELR.R	U	1		559.3094	1674.9063	1674.8941	7.33	1	31	0.06	1	13100
	R.ETTDTDTADQVIASFK.V	U	2		871.4120	1740.8094	1740.8054	2.31	0	75	1.5e-006	1	13799
	R.ETTDTDTADQVIASFK.V	U	3		581.2779	1740.8118	1740.8054	3.70	0	(17)	0.91	1	13801
	R.KHEAFESDLAAHQDR.V		2		585.2806	1752.8201	1752.8179	1.23	1	(56)	0.00014	1	13952
	R.KHEAFESDLAAHQDR.V		2		877.4175	1752.8205	1752.8179	1.48	1	61	4e-005	1	13953
	R.KHEAFESDLAAHQDR.V		2		439.2136	1752.8251	1752.8179	4.11	1	(55)	0.00016	1	13956
	K.MLDAEDIVNTARPDEK.A		2		908.9406	1815.8665	1815.8672	-0.39	0	(66)	1.3e-005	1	14678
	K.MLDAEDIVNTARPDEK.A		4		606.2974	1815.8704	1815.8672	1.75	0	(47)	0.0011	1	14679
	K.->M<-LDAEDIVNTARPDEK.A		4	Oxidation (M)	916.9388	1831.8631	1831.8622	0.52	0	91	3.7e-008	1	14877
	K.->M<-LDAEDIVNTARPDEK.A		5	Oxidation (M)	611.6304	1831.8693	1831.8622	3.88	0	(45)	0.0015	1	14883
	R.KDDPVTNLNNAFEVAEK.Y		2		952.4726	1902.9306	1902.9323	-0.87	1	96	1.6e-008	1	15477
	R.KDDPVTNLNNAFEVAEK.Y		4		635.3191	1902.9354	1902.9323	1.65	1	(75)	2e-006	1	15481
	K.LSGSNPYTTVTPQIINSK.W	U	3		960.5091	1919.0036	1919.0000	1.89	0	82	4.4e-007	1	15704
	K.LSGSNPYTTVTPQIINSK.W	U	2		640.6776	1919.0108	1919.0000	5.64	0	(30)	0.062	1	15708
	K.AGTQIENIDEDFRDGLK.L		1		960.9694	1919.9243	1919.9225	0.95	1	62	9.5e-005	1	15712
	K.AGTQIENIDEDFRDGLK.L		3		640.9829	1919.9269	1919.9225	2.31	1	(46)	0.0038	1	15714
	R.ISIEMNGTLEDQLSHLK.Q	U	1		643.3337	1926.9792	1926.9720	3.72	0	103	3.3e-009	1	15792
	R.ISIE->M<-NGTLEDQLSHLK.Q	U	1	Oxidation (M)	972.4963	1942.9780	1942.9670	5.68	0	(9)	9.6	1	16000
	R.ISIE->M<-NGTLEDQLSHLK.Q	U	2	Oxidation (M)	648.6672	1942.9797	1942.9670	6.56	0	(78)	1.2e-006	1	16001
	K.AIMTYVSSFYHAFSGAQK.A		1		669.9949	2006.9630	2006.9560	3.46	0	(56)	0.00025	1	16641
	K.AIMTYVSSFYHAFSGAQK.A		1		1004.4922	2006.9698	2006.9560	6.88	0	89	8.4e-008	1	16642
	K.AI->M<-TYVSSFYHAFSGAQK.A		1	Oxidation (M)	1012.4829	2022.9513	2022.9509	0.16	0	(51)	0.00085	1	16773
	K.AI->M<-TYVSSFYHAFSGAQK.A		1	Oxidation (M)	675.3264	2022.9572	2022.9509	3.10	0	(64)	4e-005	1	16774
	R.KAGTQIENIDEDFRDGLK.L		2		513.0140	2048.0268	2048.0174	4.58	2	30	0.068	1	16973
	R.ASFNHFDKDHGGALGPEEFK.A	U	1		1102.0144	2202.0142	2202.0130	0.55	1	(12)	2.5	1	17814
	R.ASFNHFDKDHGGALGPEEFK.A	U	2		735.0143	2202.0210	2202.0130	3.62	1	32	0.032	1	17817
	R.ASFNHFDKDHGGALGPEEFK.A	U	1		441.4118	2202.0225	2202.0130	4.29	1	(6)	11	1	17818
	R.ASFNHFDKDHGGALGPEEFK.A	U	3		551.5130	2202.0229	2202.0130	4.48	1	(31)	0.038	1	17819
	R.VEQIAAIAQELNELDYYDSHNVNTR.C	U	1		1453.2007	2904.3868	2904.3889	-0.73	0	142	4.6e-013	1	20169
	R.VEQIAAIAQELNELDYYDSHNVNTR.C	U	1		969.1396	2904.3971	2904.3889	2.82	0	(104)	2.9e-009	1	20170
	R.VEQIAAIAQELNELDYYDSHNVNTR.C	U	1		727.1075	2904.4011	2904.3889	4.17	0	(55)	0.00024	1	20171
sp|A5A3E0|POTEF_HUMAN	POTEF	POTE ankyrin domain family member F OS=Homo sapiens OX=9606 GN=POTEF PE=1 SV=2	123020	3631	171(120)	11(7)	0.41	13%	A5A3E0_uniprot
	Peptide	Unique	Matches	Modification	Observed	Mr(expt)	Mr(calc)	ppm	Miss	Score	Expect	Rank	Query
	K.KPFGLR.S		1		359.2287	716.4428	716.4333	13.2	0	3	17	1	106
	K.RGILTLK.Y		8		400.7714	799.5282	799.5280	0.34	1	37	0.005	1	767
	K.AGFAGDDAPR.A		13		488.7287	975.4429	975.4410	1.95	0	50	0.00036	1	2904
	K.LTSEEESQR.F		1		539.7616	1077.5086	1077.4938	13.8	0	1	54	3	4113
	R.AVFPSIVGRPR.Q		11		400.2412	1197.7019	1197.6982	3.06	0	(37)	0.0087	1	5887
	R.AVFPSIVGRPR.Q		3		599.8587	1197.7028	1197.6982	3.86	0	45	0.0014	1	5889
	K->.<-QEYDESGPSIVHR.K		20	Gln->pyro-Glu (N-term Q)	750.3429	1498.6712	1498.6688	1.61	0	82	1.8e-007	1	10319
	K.IWHHTFYNELR.V		13		758.3796	1514.7446	1514.7419	1.81	0	(43)	0.0084	1	10555
	K.IWHHTFYNELR.V		13		505.9228	1514.7467	1514.7419	3.21	0	51	0.0011	1	10567
	K.IWHHTFYNELR.V		11		379.6940	1514.7469	1514.7419	3.32	0	(28)	0.23	1	10568
	K.QEYDESGPSIVHR.K		5		758.8570	1515.6994	1515.6954	2.67	0	(78)	6.4e-007	1	10595
	K.QEYDESGPSIVHR.K		16		506.2410	1515.7012	1515.6954	3.83	0	(66)	1.2e-005	1	10601
	K.SYELPDGQVITIGNER.F		27		895.9517	1789.8888	1789.8846	2.31	0	101	6.3e-009	1	14362
	K.SYELPDGQVITIGNER.F		21		597.6373	1789.8900	1789.8846	2.99	0	(73)	3.5e-006	1	14367
	K.YPMEHGIITNWDDMEK.I		1		660.3019	1977.8840	1977.8601	12.1	0	11	26	1	16377
	K.LCYVALDFEQEMATVASSSSLEK.S	U	1		860.0760	2577.2061	2577.1978	3.23	0	34	0.02	1	19384
	K.LCYVALDFEQE->M<-ATVASSSSLEK.S	U	2	Oxidation (M)	1297.5957	2593.1768	2593.1927	-6.13	0	(7)	5.4	1	19426
	R.CPEALFQPCFLGMESCGIHETTFNSIMK.S		2		1102.1655	3303.4748	3303.4531	6.55	0	(6)	4.8	1	20692
	R.CPEALFQPCFLGMESCGIHETTFNSIMK.S		2		826.8768	3303.4780	3303.4531	7.52	0	15	0.63	1	20693
sp|P68133|ACTS_HUMAN	ACTA1	Actin, alpha skeletal muscle OS=Homo sapiens OX=9606 GN=ACTA1 PE=1 SV=1	42366	3583	336(172)	21(17)	13.91	58%	P68133_uniprot
	Peptide	Unique	Matches	Modification	Observed	Mr(expt)	Mr(calc)	ppm	Miss	Score	Expect	Rank	Query
	K.CDIDIR.K		3		396.1902	790.3658	790.3643	1.81	0	12	3.2	1	699
	K.IIAPPER.K		17		398.2407	794.4669	794.4650	2.44	0	50	0.00029	1	735
	K.RGILTLK.Y		8		400.7714	799.5282	799.5280	0.34	1	37	0.005	1	767
	K.IIAPPERK.Y		1		462.2884	922.5622	922.5600	2.39	1	35	0.0071	1	2168
	K.AGFAGDDAPR.A		13		488.7287	975.4429	975.4410	1.95	0	50	0.00036	1	2904
	R.DLTDYLMK.I		16		499.7491	997.4837	997.4790	4.74	0	37	0.0085	1	3198
	R.DLTDYL->M<-K.I		32	Oxidation (M)	507.7460	1013.4774	1013.4739	3.40	0	(33)	0.016	1	3376
	R.GYSFVTTAER.E		2		565.7795	1129.5444	1129.5404	3.56	0	42	0.0032	1	4858
	K.EITALAPSTMK.I		13		581.3149	1160.6153	1160.6111	3.66	0	(53)	0.00037	1	5329
	R.HQGVMVGMGQK.D		1		391.1962	1170.5669	1170.5638	2.62	0	(38)	0.0077	1	5496
	R.HQGVMVGMGQK.D		1		586.2909	1170.5673	1170.5638	3.03	0	(40)	0.0047	1	5497
	K.EITALAPST->M<-K.I		21	Oxidation (M)	589.3111	1176.6076	1176.6060	1.40	0	53	0.00041	1	5562
	K.EITALAPST->M<-K.I		2	Oxidation (M)	393.2107	1176.6102	1176.6060	3.60	0	(23)	0.38	1	5575
	R.HQGVMVG->M<-GQK.D		1	Oxidation (M)	396.5268	1186.5585	1186.5587	-0.22	0	(29)	0.094	1	5703
	R.HQGVMVG->M<-GQK.D		2	Oxidation (M)	594.2866	1186.5586	1186.5587	-0.12	0	48	0.001	1	5704
	R.HQGV->M<-VGMGQK.D		2	Oxidation (M)	396.5276	1186.5609	1186.5587	1.88	0	(40)	0.008	1	5705
	R.HQGV->M<-VGMGQK.D		1	Oxidation (M)	594.2881	1186.5617	1186.5587	2.56	0	(40)	0.0069	1	5706
	K.DSYVGDEAQSK.R		1		400.1789	1197.5148	1197.5150	-0.09	0	(19)	0.23	1	5848
	K.DSYVGDEAQSK.R		16		599.7653	1197.5160	1197.5150	0.85	0	45	0.00062	1	5851
	R.AVFPSIVGRPR.H		11		400.2412	1197.7019	1197.6982	3.06	0	(37)	0.0087	1	5887
	R.AVFPSIVGRPR.H		3		599.8587	1197.7028	1197.6982	3.86	0	45	0.0014	1	5889
	R.HQGV->M<-VG->M<-GQK.D		6	2 Oxidation (M)	602.2836	1202.5527	1202.5536	-0.77	0	(38)	0.011	1	5949
	R.HQGV->M<-VG->M<-GQK.D		3	2 Oxidation (M)	401.8591	1202.5555	1202.5536	1.53	0	(36)	0.017	1	5953
	K.DSYVGDEAQSKR.G		3		677.8159	1353.6172	1353.6161	0.82	1	55	0.00013	1	8152
	K.DSYVGDEAQSKR.G		1		452.2133	1353.6180	1353.6161	1.40	1	(36)	0.011	1	8153
	K->.<-QEYDEAGPSIVHR.K		2	Gln->pyro-Glu (N-term Q)	742.3469	1482.6792	1482.6739	3.54	0	62	2.1e-005	1	10104
	K.QEYDEAGPSIVHR.K		1		500.9085	1499.7035	1499.7005	2.05	0	(51)	0.00038	1	10354
	K.IWHHTFYNELR.V		13		758.3796	1514.7446	1514.7419	1.81	0	(43)	0.0084	1	10555
	K.IWHHTFYNELR.V		13		505.9228	1514.7467	1514.7419	3.21	0	51	0.0011	1	10567
	K.IWHHTFYNELR.V		11		379.6940	1514.7469	1514.7419	3.32	0	(28)	0.23	1	10568
	R.DLTDYLMKILTER.G		1		537.6222	1609.8447	1609.8385	3.87	1	9	8.2	1	12188
	R.LDLAGRDLTDYLMK.I		1		541.9532	1622.8377	1622.8338	2.45	1	22	0.58	1	12416
	R.LDLAGRDLTDYL->M<-K.I		2	Oxidation (M)	547.2852	1638.8338	1638.8287	3.14	1	(14)	2.6	1	12649
	K.SYELPDGQVITIGNER.F		27		895.9517	1789.8888	1789.8846	2.31	0	101	6.3e-009	1	14362
	K.SYELPDGQVITIGNER.F		21		597.6373	1789.8900	1789.8846	2.99	0	(73)	3.5e-006	1	14367
	R.VAPEEHPTLLTEAPLNPK.A		2		978.5258	1955.0371	1955.0364	0.37	0	(28)	0.078	1	16123
	R.VAPEEHPTLLTEAPLNPK.A		2		652.6879	1955.0420	1955.0364	2.86	0	43	0.0026	1	16125
	K.YPIEHGIITNWDDMEK.I		12		654.3089	1959.9049	1959.9036	0.63	0	(34)	0.024	1	16163
	K.YPIEHGIITNWDDMEK.I		12		980.9614	1959.9083	1959.9036	2.38	0	44	0.003	1	16171
	K.YPIEHGIITNWDD->M<-EK.I		9	Oxidation (M)	988.9567	1975.8988	1975.8986	0.12	0	(38)	0.0095	1	16331
	K.YPIEHGIITNWDD->M<-EK.I		24	Oxidation (M)	659.6445	1975.9118	1975.8986	6.68	0	(29)	0.07	1	16360
	K.DLYANNVMSGGTTMYPGIADR.M		1		1123.5292	2245.0438	2245.0143	13.1	0	(19)	0.51	1	18096
	K.DLYANNVMSGGTT->M<-YPGIADR.M		1	Oxidation (M)	754.6852	2261.0339	2261.0093	10.9	0	36	0.012	1	18187
	K.LCYVALDFENE->M<-ATAASSSSLEK.S		1	Oxidation (M)	1276.5892	2551.1639	2551.1458	7.11	0	22	0.23	1	19284
sp|P68032|ACTC_HUMAN	ACTC1	Actin, alpha cardiac muscle 1 OS=Homo sapiens OX=9606 GN=ACTC1 PE=1 SV=1	42334	3580	335(171)	21(16)	12.92	58%	P68032_uniprot
	Peptide	Unique	Matches	Modification	Observed	Mr(expt)	Mr(calc)	ppm	Miss	Score	Expect	Rank	Query
	K.CDIDIR.K		3		396.1902	790.3658	790.3643	1.81	0	12	3.2	1	699
	K.IIAPPER.K		17		398.2407	794.4669	794.4650	2.44	0	50	0.00029	1	735
	K.RGILTLK.Y		8		400.7714	799.5282	799.5280	0.34	1	37	0.005	1	767
	K.IIAPPERK.Y		1		462.2884	922.5622	922.5600	2.39	1	35	0.0071	1	2168
	K.AGFAGDDAPR.A		13		488.7287	975.4429	975.4410	1.95	0	50	0.00036	1	2904
	R.DLTDYLMK.I		16		499.7491	997.4837	997.4790	4.74	0	37	0.0085	1	3198
	R.DLTDYL->M<-K.I		32	Oxidation (M)	507.7460	1013.4774	1013.4739	3.40	0	(33)	0.016	1	3376
	R.GYSFVTTAER.E		2		565.7795	1129.5444	1129.5404	3.56	0	42	0.0032	1	4858
	K.EITALAPSTMK.I		13		581.3149	1160.6153	1160.6111	3.66	0	(53)	0.00037	1	5329
	R.HQGVMVGMGQK.D		1		391.1962	1170.5669	1170.5638	2.62	0	(38)	0.0077	1	5496
	R.HQGVMVGMGQK.D		1		586.2909	1170.5673	1170.5638	3.03	0	(40)	0.0047	1	5497
	K.EITALAPST->M<-K.I		21	Oxidation (M)	589.3111	1176.6076	1176.6060	1.40	0	53	0.00041	1	5562
	K.EITALAPST->M<-K.I		2	Oxidation (M)	393.2107	1176.6102	1176.6060	3.60	0	(23)	0.38	1	5575
	R.HQGVMVG->M<-GQK.D		1	Oxidation (M)	396.5268	1186.5585	1186.5587	-0.22	0	(29)	0.094	1	5703
	R.HQGVMVG->M<-GQK.D		2	Oxidation (M)	594.2866	1186.5586	1186.5587	-0.12	0	48	0.001	1	5704
	R.HQGV->M<-VGMGQK.D		2	Oxidation (M)	396.5276	1186.5609	1186.5587	1.88	0	(40)	0.008	1	5705
	R.HQGV->M<-VGMGQK.D		1	Oxidation (M)	594.2881	1186.5617	1186.5587	2.56	0	(40)	0.0069	1	5706
	K.DSYVGDEAQSK.R		1		400.1789	1197.5148	1197.5150	-0.09	0	(19)	0.23	1	5848
	K.DSYVGDEAQSK.R		16		599.7653	1197.5160	1197.5150	0.85	0	45	0.00062	1	5851
	R.AVFPSIVGRPR.H		11		400.2412	1197.7019	1197.6982	3.06	0	(37)	0.0087	1	5887
	R.AVFPSIVGRPR.H		3		599.8587	1197.7028	1197.6982	3.86	0	45	0.0014	1	5889
	R.HQGV->M<-VG->M<-GQK.D		6	2 Oxidation (M)	602.2836	1202.5527	1202.5536	-0.77	0	(38)	0.011	1	5949
	R.HQGV->M<-VG->M<-GQK.D		3	2 Oxidation (M)	401.8591	1202.5555	1202.5536	1.53	0	(36)	0.017	1	5953
	K.DSYVGDEAQSKR.G		3		677.8159	1353.6172	1353.6161	0.82	1	55	0.00013	1	8152
	K.DSYVGDEAQSKR.G		1		452.2133	1353.6180	1353.6161	1.40	1	(36)	0.011	1	8153
	K->.<-QEYDEAGPSIVHR.K		2	Gln->pyro-Glu (N-term Q)	742.3469	1482.6792	1482.6739	3.54	0	62	2.1e-005	1	10104
	K.QEYDEAGPSIVHR.K		1		500.9085	1499.7035	1499.7005	2.05	0	(51)	0.00038	1	10354
	K.IWHHTFYNELR.V		13		758.3796	1514.7446	1514.7419	1.81	0	(43)	0.0084	1	10555
	K.IWHHTFYNELR.V		13		505.9228	1514.7467	1514.7419	3.21	0	51	0.0011	1	10567
	K.IWHHTFYNELR.V		11		379.6940	1514.7469	1514.7419	3.32	0	(28)	0.23	1	10568
	R.DLTDYLMKILTER.G		1		537.6222	1609.8447	1609.8385	3.87	1	9	8.2	1	12188
	R.LDLAGRDLTDYLMK.I		1		541.9532	1622.8377	1622.8338	2.45	1	22	0.58	1	12416
	R.LDLAGRDLTDYL->M<-K.I		2	Oxidation (M)	547.2852	1638.8338	1638.8287	3.14	1	(14)	2.6	1	12649
	K.SYELPDGQVITIGNER.F		27		895.9517	1789.8888	1789.8846	2.31	0	101	6.3e-009	1	14362
	K.SYELPDGQVITIGNER.F		21		597.6373	1789.8900	1789.8846	2.99	0	(73)	3.5e-006	1	14367
	R.VAPEEHPTLLTEAPLNPK.A		2		978.5258	1955.0371	1955.0364	0.37	0	(28)	0.078	1	16123
	R.VAPEEHPTLLTEAPLNPK.A		2		652.6879	1955.0420	1955.0364	2.86	0	43	0.0026	1	16125
	K.YPIEHGIITNWDDMEK.I		12		654.3089	1959.9049	1959.9036	0.63	0	(34)	0.024	1	16163
	K.YPIEHGIITNWDDMEK.I		12		980.9614	1959.9083	1959.9036	2.38	0	44	0.003	1	16171
	K.YPIEHGIITNWDD->M<-EK.I		9	Oxidation (M)	988.9567	1975.8988	1975.8986	0.12	0	(38)	0.0095	1	16331
	K.YPIEHGIITNWDD->M<-EK.I		24	Oxidation (M)	659.6445	1975.9118	1975.8986	6.68	0	(29)	0.07	1	16360
	K.DLYANNVLSGGTT->M<-YPGIADR.M		1	Oxidation (M)	1122.5383	2243.0621	2243.0528	4.13	0	24	0.17	1	18090
	K.LCYVALDFENE->M<-ATAASSSSLEK.S		1	Oxidation (M)	1276.5892	2551.1639	2551.1458	7.11	0	22	0.23	1	19284
tr|V9HWE1|V9HWE1_HUMAN	HEL113	Vimentin OS=Homo sapiens OX=9606 GN=HEL113 PE=2 SV=1	53676	3162	213(128)	35(29)	16.39	58%	V9HWE1_uniprot
	Peptide	Unique	Matches	Modification	Observed	Mr(expt)	Mr(calc)	ppm	Miss	Score	Expect	Rank	Query
	R.SSVPGVR.L	U	1		351.2013	700.3880	700.3868	1.67	0	24	0.39	1	13
	R.NNDALR.Q		12		351.6800	701.3454	701.3456	-0.37	0	32	0.027	1	26
	R.FANYIDK.V	U	5		435.7225	869.4305	869.4283	2.54	0	55	0.00016	1	1498
	R.SVSSSSYR.R	U	3		436.7079	871.4012	871.4035	-2.73	0	23	0.13	1	1547
	K.GTNESLER.Q		3		453.2191	904.4236	904.4250	-1.59	0	64	1.9e-005	1	1917
	R.SYVTTSTR.T	U	1		457.7332	913.4518	913.4505	1.41	0	35	0.013	1	2063
	K.LLEGEESR.I		1		466.7389	931.4633	931.4610	2.47	0	44	0.0034	1	2276
	R->.<-QQYESVAAK.N	U	1	Gln->pyro-Glu (N-term Q)	503.7474	1005.4802	1005.4767	3.47	0	(22)	0.39	1	3311
	R.QQYESVAAK.N	U	1		512.2598	1022.5051	1022.5033	1.82	0	46	0.0013	1	3509
	R->.<-QVDQLTNDK.A	U	3	Gln->pyro-Glu (N-term Q)	522.2551	1042.4957	1042.4931	2.48	0	(21)	0.28	1	3699
	K.LQEEMLQR.E	U	5		523.7703	1045.5261	1045.5226	3.34	0	45	0.0028	1	3756
	R.QVDQLTNDK.A	U	1		530.7670	1059.5194	1059.5197	-0.25	0	30	0.073	1	3905
	R.KLLEGEESR.I		1		354.1917	1059.5534	1059.5560	-2.46	1	(16)	2.3	1	3911
	R.KLLEGEESR.I		1		530.7849	1059.5553	1059.5560	-0.69	1	50	0.00089	1	3914
	K.LQEE->M<-LQR.E	U	2	Oxidation (M)	531.7660	1061.5175	1061.5175	0.03	0	(43)	0.004	1	3948
	R->.<-QDVDNASLAR.L	U	7	Gln->pyro-Glu (N-term Q)	536.2581	1070.5016	1070.4993	2.16	0	(45)	0.0011	1	4029
	R.DNLAEDIMR.L	U	8		538.7573	1075.5001	1075.4968	3.08	0	51	0.00037	1	4093
	R.QDVDNASLAR.L	U	2		544.7709	1087.5273	1087.5258	1.42	0	59	7.2e-005	1	4241
	R.DNLAEDI->M<-R.L	U	6	Oxidation (M)	546.7548	1091.4951	1091.4917	3.10	0	(37)	0.009	1	4289
	K.FADLSEAANR.N	U	10		547.2682	1092.5219	1092.5200	1.82	0	75	2.8e-006	1	4319
	K.VELQELNDR.F		13		558.2909	1114.5673	1114.5618	4.95	0	70	6.1e-006	1	4633
	R.LQDEIQNMK.E	U	3		559.7803	1117.5460	1117.5437	2.02	0	(37)	0.015	1	4681
	R.EYQDLLNVK.M		7		561.2983	1120.5820	1120.5764	4.99	0	34	0.025	1	4738
	R.LQDEIQN->M<-K.E	U	1	Oxidation (M)	567.7784	1133.5422	1133.5387	3.14	0	61	4.2e-005	1	4925
	K.ILLAELEQLK.G	U	3		585.3630	1168.7115	1168.7067	4.15	0	71	1.6e-006	1	5471
	R.RQVDQLTNDK.A	U	1		608.8188	1215.6230	1215.6208	1.87	1	57	0.00018	1	6171
	R.LGDLYEEEMR.E	U	6		627.7895	1253.5645	1253.5598	3.81	0	82	2e-007	1	6858
	R.LGDLYEEE->M<-R.E	U	10	Oxidation (M)	635.7883	1269.5620	1269.5547	5.75	0	(66)	5.9e-006	1	7103
	K.MALDIEIATYR.K		4		648.3405	1294.6665	1294.6591	5.72	0	65	2e-005	1	7435
	R.EKLQEEMLQR.E	U	3		652.3382	1302.6618	1302.6601	1.31	1	44	0.0032	1	7545
	K.NLQEAEEWYK.S		6		655.3082	1308.6018	1308.5986	2.45	0	50	0.00037	1	7631
	K.->M<-ALDIEIATYR.K		1	Oxidation (M)	656.3355	1310.6565	1310.6540	1.88	0	(60)	6.5e-005	1	7655
	R.EKLQEE->M<-LQR.E	U	1	Oxidation (M)	660.3348	1318.6550	1318.6551	-0.04	1	(34)	0.027	1	7780
	R.EKLQEE->M<-LQR.E	U	2	Oxidation (M)	440.5595	1318.6567	1318.6551	1.25	1	(34)	0.027	1	7781
	K.VESLQEEIAFLK.K	U	1		703.3836	1404.7527	1404.7500	1.89	0	63	3.4e-005	1	8860
	R->.<-QVQSLTCEVDALK.G	U	1	Gln->pyro-Glu (N-term Q)	737.3696	1472.7246	1472.7181	4.40	0	76	1.6e-006	1	9952
	R.QVQSLTCEVDALK.G	U	4		745.8813	1489.7480	1489.7446	2.27	0	(71)	6.9e-006	1	10193
	R.TYSLGSALRPSTSR.S	U	2		748.3982	1494.7818	1494.7790	1.87	0	(20)	0.69	1	10265
	R.TYSLGSALRPSTSR.S	U	6		499.2685	1494.7837	1494.7790	3.14	0	27	0.15	1	10268
	K.VESLQEEIAFLKK.L	U	1		767.4296	1532.8446	1532.8450	-0.25	1	(13)	2.5	1	10877
	R.KVESLQEEIAFLK.K	U	3		767.4308	1532.8470	1532.8450	1.34	1	105	1.4e-009	1	10880
	R.KVESLQEEIAFLK.K	U	4		511.9565	1532.8477	1532.8450	1.78	1	(57)	7.8e-005	1	10881
	K.VESLQEEIAFLKK.L	U	3		511.9571	1532.8494	1532.8450	2.86	1	61	3.9e-005	1	10884
	R.TNEKVELQELNDR.F		1		529.9399	1586.7978	1586.7900	4.94	1	(33)	0.046	1	11840
	R.TNEKVELQELNDR.F		2		794.4071	1586.7996	1586.7900	6.09	1	63	4.9e-005	1	11841
	R.KVESLQEEIAFLKK.L	U	2		416.2434	1660.9444	1660.9399	2.70	2	38	0.0041	1	12944
	R.KVESLQEEIAFLKK.L	U	2		554.6562	1660.9467	1660.9399	4.10	2	(36)	0.0075	1	12946
	R.VEVERDNLAEDI->M<-R.L	U	2	Oxidation (M)	568.9476	1703.8211	1703.8148	3.66	1	17	1.2	1	13404
	R.LQDEIQNMKEEMAR.H	U	1		867.9113	1733.8079	1733.8076	0.20	1	(49)	0.00054	1	13741
	R.LQDEIQNMKEEMAR.H	U	1		578.9457	1733.8152	1733.8076	4.39	1	(37)	0.0096	1	13742
	R.LQDEIQN->M<-KEEMAR.H	U	1	Oxidation (M)	875.9103	1749.8060	1749.8025	1.99	1	69	5.2e-006	1	13920
	R.LQDEIQN->M<-KEEMAR.H	U	3	Oxidation (M)	584.2779	1749.8118	1749.8025	5.33	1	(31)	0.029	1	13922
	R.LQDEIQN->M<-KEE->M<-AR.H	U	3	2 Oxidation (M)	883.9067	1765.7989	1765.7974	0.84	1	(47)	0.00062	1	14083
	R.LQDEIQN->M<-KEE->M<-AR.H	U	2	2 Oxidation (M)	589.6081	1765.8024	1765.7974	2.83	1	(26)	0.086	1	14085
	R.DGQVINETSQHHDDLE.-	U	11		918.9047	1835.7948	1835.7922	1.40	0	53	9.3e-005	1	14921
	R.DGQVINETSQHHDDLE.-	U	11		612.9394	1835.7963	1835.7922	2.25	0	(36)	0.0046	1	14926
	R.LLQDSVDFSLADAINTEFK.N	U	5		709.3614	2125.0623	2125.0579	2.09	0	(43)	0.0035	1	17429
	R.LLQDSVDFSLADAINTEFK.N	U	5		1063.5388	2125.0631	2125.0579	2.44	0	122	4.1e-011	1	17431
	K.TVETRDGQVINETSQHHDDLE.-	U	1		808.3759	2422.1059	2422.0997	2.58	1	10	2.8	1	18752
tr|A0A2R8YFE2|A0A2R8YFE2_HUMAN	ACTB	Actin, cytoplasmic 1 (Fragment) OS=Homo sapiens OX=9606 GN=ACTB PE=1 SV=1	8839	2802	109(96)	6(5)	26.64	60%	A0A2R8YFE2_uniprot
	Peptide	Unique	Matches	Modification	Observed	Mr(expt)	Mr(calc)	ppm	Miss	Score	Expect	Rank	Query
	K.IIAPPER.K		17		398.2407	794.4669	794.4650	2.44	0	50	0.00029	1	735
	K.IIAPPERK.Y		1		462.2884	922.5622	922.5600	2.39	1	35	0.0071	1	2168
	K.EITALAPSTMK.I		13		581.3149	1160.6153	1160.6111	3.66	0	(53)	0.00037	1	5329
	K.EITALAPST->M<-K.I		21	Oxidation (M)	589.3111	1176.6076	1176.6060	1.40	0	53	0.00041	1	5562
	K.EITALAPST->M<-K.I		2	Oxidation (M)	393.2107	1176.6102	1176.6060	3.60	0	(23)	0.38	1	5575
	K->.<-QEYDESGPSIVHR.K		20	Gln->pyro-Glu (N-term Q)	750.3429	1498.6712	1498.6688	1.61	0	82	1.8e-007	1	10319
	K.QEYDESGPSIVHR.K		5		758.8570	1515.6994	1515.6954	2.67	0	(78)	6.4e-007	1	10595
	K.QEYDESGPSIVHR.K		16		506.2410	1515.7012	1515.6954	3.83	0	(66)	1.2e-005	1	10601
	-.TVLSGGTTMYPGIADR.M	U	6		819.9136	1637.8126	1637.8083	2.61	0	102	7.5e-009	1	12630
	-.VVLSGGTT->M<-YPGIADR.M	U	1	Oxidation (M)	551.6178	1651.8316	1651.8240	4.60	0	5	2.8e+002	1	12808
	-.TVLSGGTT->M<-YPGIADR.M	U	6	Oxidation (M)	827.9105	1653.8064	1653.8032	1.89	0	(92)	5e-008	1	12832
	-.TVLSGGTT->M<-YPGIADR.M	U	1	Oxidation (M)	552.2800	1653.8181	1653.8032	8.98	0	(8)	16	1	12838
sp|Q15149|PLEC_HUMAN	PLEC	Plectin OS=Homo sapiens OX=9606 GN=PLEC PE=1 SV=3	533462	2701	197(115)	115(78)	0.75	26%	Q15149_uniprot
	Peptide	Unique	Matches	Modification	Observed	Mr(expt)	Mr(calc)	ppm	Miss	Score	Expect	Rank	Query
	R.LQAEEK.A	U	1		359.1924	716.3703	716.3704	-0.24	0	8	9.8	3	104
	K.DSLLQR.E	U	1		366.2065	730.3983	730.3973	1.38	0	45	0.0087	1	225
	R.LSFSGLR.A	U	1		390.2248	778.4351	778.4337	1.74	0	43	0.0025	1	569
	R.IEEEIR.V	U	1		394.7117	787.4088	787.4075	1.58	0	38	0.015	1	636
	K.TISLVIR.G	U	1		401.2640	800.5133	800.5120	1.71	0	9	3.3	2	786
	R.VAQLLER.W	U	1		414.7526	827.4906	827.4865	4.94	0	5	18	9	1081
	K.FISETLR.R	U	4		433.2413	864.4681	864.4705	-2.77	0	31	0.035	1	1460
	R.LTVNEAVK.E	U	1		437.2571	872.4997	872.4967	3.45	0	30	0.11	1	1574
	K.ATVSAPFGK.F	U	1		439.2435	876.4725	876.4705	2.27	0	28	0.11	1	1633
	K.LQEALRR.K	U	1		443.2625	884.5103	884.5192	-9.97	1	9	5.5	7	1691
	R.LTVDEAVR.A	U	4		451.7501	901.4857	901.4869	-1.34	0	50	0.0029	1	1857
	K.GLVEDTLR.Q	U	1		451.7519	901.4893	901.4869	2.66	0	45	0.0089	1	1859
	R.SNAEDTLR.S	U	2		453.2192	904.4237	904.4250	-1.39	0	11	3.9	5	1918
	K.GLLSAEVAR.L	U	1		458.2686	914.5225	914.5185	4.42	0	49	0.0015	1	2075
	K.LLLWSQR.M	U	2		458.2756	914.5367	914.5338	3.21	0	38	0.015	1	2082
	K.LTVEEAVR.M		1		458.7596	915.5047	915.5025	2.33	0	30	0.12	1	2090
	R.LPVEVAYK.R	U	1		459.7693	917.5241	917.5222	2.12	0	45	0.002	1	2115
	R.EAIAELER.E	U	5		465.7485	929.4824	929.4818	0.67	0	34	0.03	1	2243
	R.LSVYQAMK.K	U	1		470.2516	938.4886	938.4895	-1.01	0	6	11	1	2390
	R->.<-QAQEEAER.L	U	1	Gln->pyro-Glu (N-term Q)	472.2093	942.4041	942.4043	-0.19	0	34	0.0044	1	2449
	K.ELAQEQAR.R	U	1		472.7430	943.4715	943.4723	-0.79	0	8	8.1	1	2476
	R.LQAEEAER.R	U	1		473.2356	944.4566	944.4563	0.39	0	44	0.0017	1	2486
	K.LHVAILER.E	U	2		475.7953	949.5760	949.5709	5.42	0	20	0.12	1	2558
	R.LSVYQA->M<-K.K	U	2	Oxidation (M)	478.2499	954.4853	954.4844	0.93	0	(1)	56	2	2625
	R.MGIVGPEFK.D	U	1		489.2618	976.5091	976.5052	3.97	0	3	50	1	2919
	R.LFNAIIHR.H	U	2		492.2941	982.5736	982.5712	2.42	0	51	0.00025	1	2979
	R.SELELTLGK.L	U	2		495.2817	988.5487	988.5441	4.75	0	41	0.0054	1	3078
	R.LSYTQLLR.R	U	1		497.2854	992.5562	992.5655	-9.34	0	6	28	1	3136
	K.AQAEVEGLGK.G	U	1		501.2664	1000.5182	1000.5189	-0.74	0	15	2.4	1	3248
	R.QLAEEDAAR.Q	U	1		501.7460	1001.4774	1001.4778	-0.30	0	48	0.00051	1	3255
	R.AIYEVLFR.E	U	1		505.7887	1009.5628	1009.5596	3.11	0	31	0.027	1	3333
	R.LSVAAQEAAR.L	U	1		508.2824	1014.5502	1014.5458	4.37	0	60	7.5e-005	1	3416
	K.EQAELEAAR.Q	U	1		508.7552	1015.4959	1015.4934	2.46	0	23	0.22	1	3427
	R.SLSAIYLEK.L	U	3		512.2920	1022.5694	1022.5648	4.55	0	37	0.0087	1	3513
	K.AELELELGR.I	U	1		515.2852	1028.5559	1028.5502	5.54	0	28	0.1	1	3590
	R.QELEAELAK.V	U	1		515.7769	1029.5393	1029.5342	4.95	0	1	54	1	3611
	K.MQAVQEATR.L	U	1		517.2602	1032.5058	1032.5022	3.50	0	51	0.00058	1	3636
	R.LAAEQELIR.L	U	2		521.8002	1041.5859	1041.5818	3.93	0	73	2.9e-006	1	3696
	K.SLAAEEEAAR.Q	U	2		523.7602	1045.5058	1045.5040	1.79	0	49	0.00086	1	3751
	R->.<-QLAEAHAQAK.A	U	1	Gln->pyro-Glu (N-term Q)	525.2742	1048.5338	1048.5301	3.48	0	4	35	2	3784
	K.LISLFQAMK.K	U	1		525.8065	1049.5984	1049.5943	3.86	0	53	0.00019	1	3792
	R.MVEGYQGLR.C	U	1		526.7637	1051.5128	1051.5121	0.70	0	31	0.035	1	3816
	R.VVIVDPETGK.E	U	2		528.8015	1055.5885	1055.5863	2.07	0	43	0.0024	1	3875
	R.->M<-VEGYQGLR.C	U	1	Oxidation (M)	534.7634	1067.5123	1067.5070	5.00	0	(17)	0.84	1	4004
	R.LAEVEAALEK.Q	U	2		536.7988	1071.5831	1071.5811	1.83	0	42	0.008	1	4047
	R.LAEDEAFQR.R	U	2		539.7616	1077.5086	1077.5091	-0.39	0	55	0.00021	1	4113
	K.ISYKDALDR.S	U	1		360.8661	1079.5765	1079.5611	14.3	1	2	38	4	4142
	R.ELAEQELEK.Q	U	2		544.7790	1087.5435	1087.5397	3.56	0	11	5.7	1	4243
	R.QSSEAEIQAK.A	U	1		545.7724	1089.5302	1089.5302	0.06	0	26	0.19	1	4266
	K.GLVGPELHDR.L	U	1		364.8659	1091.5758	1091.5724	3.17	0	29	0.088	1	4311
	R.GGAEGELQALR.A	U	2		550.7897	1099.5648	1099.5622	2.39	0	62	4.2e-005	1	4415
	R.QLLEEELAR.L	U	1		550.8035	1099.5924	1099.5873	4.63	0	32	0.042	1	4416
	R.QLAEGTAQQR.L	U	1		551.2865	1100.5584	1100.5574	0.93	0	46	0.0014	1	4429
	K.AQLEPVASPAK.K	U	2		555.8136	1109.6126	1109.6080	4.15	0	33	0.02	1	4556
	R.LQLEACETR.T	U	1		560.2778	1118.5411	1118.5390	1.90	0	37	0.015	1	4698
	R.NLVDNITGQR.L	U	2		565.3038	1128.5930	1128.5887	3.77	0	39	0.011	1	4839
	R.LQAEEVAQQK.S	U	3		572.3053	1142.5960	1142.5931	2.56	0	35	0.025	1	5057
	K.AEAELLQQQK.E	U	1		579.3152	1156.6159	1156.6088	6.21	0	25	0.21	1	5253
	R.GYFDEEMNR.V		2		580.7390	1159.4635	1159.4604	2.64	0	34	0.0021	1	5297
	R.SYVDPSTDER.L	U	1		584.7595	1167.5044	1167.5044	-0.02	0	33	0.0095	1	5441
	R.QLE->M<-SAEAER.L	U	1	Oxidation (M)	590.2701	1178.5257	1178.5237	1.71	0	46	0.00074	1	5609
	K.RQELEAELAK.V	U	1		593.8268	1185.6391	1185.6353	3.23	1	45	0.0024	1	5695
	R.LLFNDVQTLK.D	U	1		595.8446	1189.6746	1189.6707	3.34	0	35	0.012	1	5746
	R.RVVIVDPETGK.E	U	1		606.8522	1211.6899	1211.6874	2.08	1	6	9.8	1	6100
	R->.<-QVQVALETAQR.S	U	2	Gln->pyro-Glu (N-term Q)	613.3320	1224.6494	1224.6463	2.56	0	(9)	6.1	1	6307
	R.QLQLAQEAAQK.R	U	1		614.3412	1226.6678	1226.6619	4.86	0	51	0.001	1	6368
	R.SKEQAELEAAR.Q	U	1		411.2151	1230.6234	1230.6204	2.49	1	40	0.0074	1	6440
	R.LQLEETDHQK.N	U	1		620.8132	1239.6118	1239.6095	1.84	0	42	0.003	1	6596
	K.GWLYYEAGQR.F	U	1		621.7977	1241.5808	1241.5829	-1.70	0	29	0.046	1	6629
	R.QVQVALETAQR.S	U	3		621.8467	1241.6788	1241.6728	4.85	0	57	0.00014	1	6638
	R.LQLEATERQR.G	U	5		622.3325	1242.6505	1242.6680	-14.10	1	2	42	7	6647
	R.QLAAEEERRR.R	U	2		629.3399	1256.6652	1256.6585	5.38	2	1	73	5	6905
	R.HISDLYEDLR.D	U	1		630.8164	1259.6183	1259.6146	2.92	0	51	0.00051	1	6966
	R.WQAVLAQTDVR.Q	U	1		643.8484	1285.6822	1285.6779	3.38	0	36	0.021	1	7321
	K.AQVEQELTTLR.L	U	1		644.3523	1286.6900	1286.6830	5.45	0	50	0.00074	1	7334
	R.QLAEEDLAQQR.A	U	2		650.8291	1299.6436	1299.6419	1.37	0	75	2.3e-006	1	7509
	R.HPQGEQ->M<-YRR.V	U	1	Oxidation (M)	659.3041	1316.5936	1316.6044	-8.19	1	0	94	4	7751
	R.RLTAEDLFEAR.I	U	1		660.8513	1319.6880	1319.6833	3.51	1	2	40	3	7803
	R.SQVEEELFSVR.V	U	3		661.8362	1321.6579	1321.6514	4.95	0	41	0.006	1	7826
	R.SQVEEELFSVR.V	U	1		441.5601	1321.6584	1321.6514	5.34	0	(20)	0.67	1	7827
	R.DSQDAGGFGPEDR.L	U	2		675.7823	1349.5501	1349.5484	1.29	0	44	0.00029	1	8101
	R.RAQAEQAALRQK.Q	U	1		685.3772	1368.7398	1368.7585	-13.66	2	1	39	2	8369
	R.LKAEAELLQQQK.E	U	1		699.9022	1397.7899	1397.7878	1.51	1	57	0.0001	1	8753
	R.LEDLLQDAQDEK.E	U	1		708.8464	1415.6782	1415.6780	0.15	0	39	0.0068	1	9007
	R.LRAETEQGEQQR.Q	U	1		482.2425	1443.7056	1443.7066	-0.72	1	23	0.27	1	9499
	K.LQNVQIALDYLR.H	U	1		482.6103	1444.8091	1444.8038	3.70	0	(34)	0.02	1	9525
	K.LQNVQIALDYLR.H	U	2		723.4128	1444.8111	1444.8038	5.08	0	72	2.4e-006	1	9527
	K.EEEEVGFDWSDR.N	U	2		749.3094	1496.6042	1496.6056	-0.89	0	22	0.034	1	10285
	R.FPVTDAVNKGLVDK.I	U	1		376.4618	1501.8182	1501.8141	2.74	1	6	28	1	10386
	K.DTHDQLSEPSEVR.S	U	2		504.9040	1511.6902	1511.6852	3.32	0	(23)	0.21	1	10514
	K.DTHDQLSEPSEVR.S	U	1		756.8537	1511.6928	1511.6852	5.05	0	29	0.046	1	10516
	K.AKLEQLFQDEVAK.A	U	1		759.9113	1517.8081	1517.8089	-0.55	1	56	0.00017	1	10626
	K.VLALPEPSPAAPTLR.S	U	2		766.4485	1530.8825	1530.8770	3.65	0	58	3.5e-005	1	10827
	K.VLALPEPSPAAPTLR.S	U	1		511.3024	1530.8854	1530.8770	5.50	0	(33)	0.011	1	10828
	R.LLDAQLATGGIVDPR.L	U	2		769.9334	1537.8521	1537.8464	3.73	0	65	1.7e-005	1	10979
	R.LGFHLPLEVAYQR.G	U	1		771.9268	1541.8390	1541.8354	2.29	0	(36)	0.017	1	11018
	R.LGFHLPLEVAYQR.G	U	2		514.9542	1541.8408	1541.8354	3.50	0	46	0.0017	1	11019
	-.->M<-VAGML->M<-PRDQLR.A	U	2	2 Oxidation (M)	517.2591	1548.7554	1548.7575	-1.30	1	1	2.9e+002	2	11148
	R.LLDAQLSTGGIVDPSK.S	U	3		807.4423	1612.8701	1612.8672	1.79	0	94	2.3e-008	1	12255
	R.LLDPEDVDVPQPDEK.S	U	2		570.2821	1707.8245	1707.8203	2.44	0	(16)	1.4	1	13440
	R.LLDPEDVDVPQPDEK.S	U	6		854.9235	1707.8324	1707.8203	7.06	0	46	0.0018	1	13444
	K.SIITYVSSLYDAMPR.V	U	1		858.4395	1714.8645	1714.8600	2.61	0	76	1.5e-006	1	13528
	K.SIITYVSSLYDA->M<-PR.V	U	1	Oxidation (M)	866.4364	1730.8582	1730.8549	1.93	0	(61)	6e-005	1	13722
	K.SIITYVSSLYDA->M<-PR.V	U	1	Oxidation (M)	577.9613	1730.8621	1730.8549	4.14	0	(35)	0.024	1	13723
	K.GYYSPYSVSGSGSTAGSR.T	U	2		891.9001	1781.7856	1781.7857	-0.02	0	50	0.00023	1	14277
	R.LLLEAQAATGFLLDPVK.G	U	1		900.0194	1798.0243	1798.0240	0.14	0	52	0.00018	1	14497
	K.VQSGSESVIQEYVDLR.T	U	4		904.9576	1807.9006	1807.8952	2.99	0	74	8.6e-006	1	14606
	K.FLEGTSCIAGVFVDATK.E	U	1		605.6400	1813.8982	1813.8921	3.39	0	11	5.1	1	14665
	R.QTNLENLDQAFSVAER.D	U	1		612.3054	1833.8943	1833.8857	4.67	0	46	0.0019	1	14896
	R.QYLHLPPEIVPASLQR.V	U	1		621.0182	1860.0329	1860.0257	3.86	0	25	0.096	1	15104
	R.LLEAQACTGGIIDPSTGER.F	U	1		994.4891	1986.9636	1986.9680	-2.24	0	48	0.0011	1	16474
	R.LLEAQIATGGVIDPVHSHR.V		1		504.0299	2012.0907	2012.0803	5.14	0	19	0.58	1	16710
	R.LLEAQIATGGIIDPVHSHR.V		2		507.5331	2026.1032	2026.0960	3.58	0	36	0.013	1	16809
	R.DGHNLISLLEVLSGDSLPR.E	U	1		509.5290	2034.0869	2034.0746	6.05	0	74	2e-006	1	16857
	R.DGHNLISLLEVLSGDSLPR.E	U	2		679.0364	2034.0875	2034.0746	6.36	0	(58)	6.6e-005	1	16858
	R.FLEVQYLTGGLIEPDTPGR.V	U	1		1053.0516	2104.0887	2104.0841	2.21	0	99	8.5e-009	1	17326
	R.FLEVQYLTGGLIEPDTPGR.V	U	1		702.3710	2104.0911	2104.0841	3.33	0	(71)	6e-006	1	17327
	R.AGTLSITEFADMLSGNAGGFR.S	U	1		705.6805	2114.0198	2114.0103	4.51	0	(74)	2.4e-006	1	17390
	R.AGTLSITEFADMLSGNAGGFR.S	U	1		1058.0188	2114.0230	2114.0103	6.05	0	107	1.1e-009	1	17391
	R.LLLEAQAATGFLLDPVKGER.L	U	1		714.4057	2140.1953	2140.1892	2.85	1	100	3.1e-009	1	17508
	K.TVTIWEIINSEYFTAEQR.R	U	1		734.0376	2199.0910	2199.0848	2.82	0	(12)	3.6	1	17781
	K.TVTIWEIINSEYFTAEQR.R	U	1		1100.5591	2199.1036	2199.0848	8.56	0	45	0.0019	1	17783
	K.GFFDPNTHENLTYLQLLER.C		1		1154.0748	2306.1351	2306.1331	0.86	0	107	3.5e-009	1	18362
	K.GFFDPNTEENLTYLQLMER.C	U	1		1159.0422	2316.0699	2316.0732	-1.42	0	102	2.8e-009	1	18433
	R.LEDLLQDAQDEKEQLNEYK.G	U	3		774.3802	2320.1187	2320.1070	5.06	1	56	0.00014	1	18441
	R.LEAQHQALVTLWHQLHVDMK.S	U	1		480.2578	2396.2527	2396.2423	4.32	0	27	0.11	1	18691
	R.LEAQHQALVTLWHQLHVD->M<-K.S	U	1	Oxidation (M)	604.0683	2412.2441	2412.2372	2.85	0	(7)	13	1	18738
	R.QLLSPGTALILLEAQAASGFLLDPVR.N	U	1		1347.2669	2692.5191	2692.5163	1.05	0	(16)	0.32	1	19655
	R.QLLSPGTALILLEAQAASGFLLDPVR.N	U	1		898.5176	2692.5311	2692.5163	5.48	0	53	5e-005	1	19656
	K.GIIRPGTAFELLEAQAATGYVIDPIK.G	U	1		915.1824	2742.5253	2742.4956	10.8	0	68	2.4e-006	1	19789
	K.KGIIRPGTAFELLEAQAATGYVIDPIK.G	U	1		718.6572	2870.5996	2870.5905	3.15	1	27	0.03	1	20126
	R.LLEAQIATGGIIDPEESHRLPVEVAYK.R	U	1		737.9023	2947.5803	2947.5654	5.02	1	17	0.55	1	20250
sp|Q562R1|ACTBL_HUMAN	ACTBL2	Beta-actin-like protein 2 OS=Homo sapiens OX=9606 GN=ACTBL2 PE=1 SV=2	42318	2347	169(83)	12(8)	3.18	31%	Q562R1_uniprot
	Peptide	Unique	Matches	Modification	Observed	Mr(expt)	Mr(calc)	ppm	Miss	Score	Expect	Rank	Query
	K.CDVDIR.K		1		389.1825	776.3505	776.3487	2.34	0	55	0.00011	1	561
	K.IIAPPER.K		17		398.2407	794.4669	794.4650	2.44	0	50	0.00029	1	735
	K.CDVDIRK.D		1		453.2296	904.4447	904.4436	1.13	1	26	0.18	1	1920
	K.IIAPPERK.Y		1		462.2884	922.5622	922.5600	2.39	1	35	0.0071	1	2168
	R.DLTDYLMK.I		16		499.7491	997.4837	997.4790	4.74	0	37	0.0085	1	3198
	R.DLTDYL->M<-K.I		32	Oxidation (M)	507.7460	1013.4774	1013.4739	3.40	0	(33)	0.016	1	3376
	R.HQGVMVGMGQK.D		1		391.1962	1170.5669	1170.5638	2.62	0	(38)	0.0077	1	5496
	R.HQGVMVGMGQK.D		1		586.2909	1170.5673	1170.5638	3.03	0	(40)	0.0047	1	5497
	R.HQGVMVG->M<-GQK.D		1	Oxidation (M)	396.5268	1186.5585	1186.5587	-0.22	0	(29)	0.094	1	5703
	R.HQGVMVG->M<-GQK.D		2	Oxidation (M)	594.2866	1186.5586	1186.5587	-0.12	0	48	0.001	1	5704
	R.HQGV->M<-VGMGQK.D		2	Oxidation (M)	396.5276	1186.5609	1186.5587	1.88	0	(40)	0.008	1	5705
	R.HQGV->M<-VGMGQK.D		1	Oxidation (M)	594.2881	1186.5617	1186.5587	2.56	0	(40)	0.0069	1	5706
	R.HQGV->M<-VG->M<-GQK.D		6	2 Oxidation (M)	602.2836	1202.5527	1202.5536	-0.77	0	(38)	0.011	1	5949
	R.HQGV->M<-VG->M<-GQK.D		3	2 Oxidation (M)	401.8591	1202.5555	1202.5536	1.53	0	(36)	0.017	1	5953
	K.IWYHTFYNELR.V	U	2		514.5948	1540.7625	1540.7463	10.6	0	25	0.2	1	11007
	R.DLTDYLMKILTER.G		1		537.6222	1609.8447	1609.8385	3.87	1	9	8.2	1	12188
	R.LDLAGRDLTDYLMK.I		1		541.9532	1622.8377	1622.8338	2.45	1	22	0.58	1	12416
	R.LDLAGRDLTDYL->M<-K.I		2	Oxidation (M)	547.2852	1638.8338	1638.8287	3.14	1	(14)	2.6	1	12649
	R.SYELPDGQVITIGNER.F		27		895.9517	1789.8888	1789.8846	2.31	0	101	6.3e-009	1	14362
	R.SYELPDGQVITIGNER.F		21		597.6373	1789.8900	1789.8846	2.99	0	(73)	3.5e-006	1	14367
	R.VAPDEHPILLTEAPLNPK.I	U	11		977.5388	1953.0630	1953.0571	3.01	0	39	0.0053	2	16092
	R.VAPDEHPILLTEAPLNPK.I	U	4		489.2734	1953.0647	1953.0571	3.87	0	(23)	0.2	2	16095
	R.VAPDEHPILLTEAPLNPK.I	U	12		652.0322	1953.0747	1953.0571	9.00	0	(30)	0.037	2	16108
	R.TTGIV->M<-DSGDGVTHIVPIYEGYALPHAILR.L	U	1	Oxidation (M)	1071.2113	3210.6121	3210.6384	-8.18	0	(25)	0.17	1	20573
	R.TTGIV->M<-DSGDGVTHIVPIYEGYALPHAILR.L	U	2	Oxidation (M)	803.6609	3210.6147	3210.6384	-7.37	0	40	0.0056	1	20574
sp|P13645|K1C10_HUMAN	KRT10	Keratin, type I cytoskeletal 10 OS=Homo sapiens OX=9606 GN=KRT10 PE=1 SV=6	59020	1604	75(47)	26(22)	4.98	49%	P13645_uniprot
	Peptide	Unique	Matches	Modification	Observed	Mr(expt)	Mr(calc)	ppm	Miss	Score	Expect	Rank	Query
	R.LAADDFR.L		1		404.2039	806.3932	806.3923	1.13	0	54	0.00021	1	830
	K.SEITELR.R	U	2		424.2312	846.4478	846.4447	3.68	0	27	0.17	1	1309
	K.YENEVALR.Q	U	1		497.2573	992.5001	992.4927	7.47	0	10	8.3	1	3134
	R.VLDELTLTK.A	U	2		516.3041	1030.5936	1030.5910	2.51	0	35	0.015	1	3624
	K.VTMQNLNDR.L		2		545.7715	1089.5284	1089.5237	4.34	0	(38)	0.014	1	4265
	K.VT->M<-QNLNDR.L		2	Oxidation (M)	553.7688	1105.5230	1105.5186	4.02	0	47	0.00096	1	4486
	K.DAEAWFNEK.S		4		555.2499	1108.4853	1108.4825	2.54	0	45	0.00075	1	4538
	R.LENEIQTYR.S	U	2		583.2980	1164.5815	1164.5775	3.47	0	40	0.0059	1	5403
	R.QSVEADINGLR.R		4		601.3119	1200.6092	1200.6098	-0.52	0	25	0.25	1	5935
	R.LKYENEVALR.Q	U	1		617.8447	1233.6748	1233.6717	2.51	1	43	0.0025	1	6504
	R.LKYENEVALR.Q	U	1		412.2325	1233.6757	1233.6717	3.25	1	(35)	0.02	1	6505
	R.SLLEGEGSSGGGGR.G	U	3		631.8041	1261.5937	1261.5899	3.07	0	67	1.1e-005	1	6985
	R.SQYEQLAEQNR.K	U	3		683.3258	1364.6371	1364.6320	3.70	0	65	1.6e-005	1	8321
	K->.<-QSLEASLAETEGR.Y	U	2	Gln->pyro-Glu (N-term Q)	687.3331	1372.6516	1372.6470	3.33	0	(34)	0.017	1	8422
	R.ALEESNYELEGK.I	U	4		691.3283	1380.6421	1380.6408	0.89	0	74	6.3e-006	1	8520
	K.QSLEASLAETEGR.Y	U	4		695.8469	1389.6793	1389.6736	4.13	0	89	9.3e-008	1	8647
	K.IRLENEIQTYR.S	U	2		717.8896	1433.7646	1433.7626	1.39	1	(15)	2.9	1	9287
	K.IRLENEIQTYR.S	U	3		478.9300	1433.7681	1433.7626	3.84	1	29	0.12	1	9289
	R.SQYEQLAEQNRK.D	U	1		498.5837	1492.7294	1492.7270	1.62	1	(50)	0.00065	1	10225
	R.SQYEQLAEQNRK.D	U	2		747.3726	1492.7306	1492.7270	2.41	1	50	0.00063	1	10226
	K.GSLGGGFSSGGFSGGSFSR.G	U	4		854.3914	1706.7683	1706.7649	1.98	0	62	2e-005	1	13435
	R.NVQALEIELQSQLALK.Q	U	1		599.6770	1796.0092	1796.0043	2.70	0	50	0.00027	1	14475
	K.ELTTEIDNNIEQISSYK.S	U	2		998.9941	1995.9737	1995.9636	5.06	0	83	3.2e-007	1	16574
	K.ELTTEIDNNIEQISSYK.S	U	2		666.3321	1995.9746	1995.9636	5.50	0	(47)	0.0011	1	16575
	R.AETECQNTEYQQLLDIK.I	U	3		1041.9873	2081.9600	2081.9575	1.21	0	60	7.7e-005	1	17203
	R.AETECQNTEYQQLLDIK.I	U	2		694.9952	2081.9637	2081.9575	2.97	0	(36)	0.018	1	17205
	K.ADLEMQIESLTEELAYLK.K	U	1		1048.5328	2095.0511	2095.0394	5.58	0	77	1.4e-006	1	17275
	K.ADLEMQIESLTEELAYLK.K	U	1		699.3580	2095.0523	2095.0394	6.13	0	(71)	5.6e-006	1	17276
	K.ADLE->M<-QIESLTEELAYLK.K	U	1	Oxidation (M)	704.6905	2111.0496	2111.0343	7.24	0	(38)	0.066	1	17362
	K.ADLE->M<-QIESLTEELAYLK.K	U	1	Oxidation (M)	1056.5327	2111.0509	2111.0343	7.83	0	(40)	0.034	1	17363
	K.SKELTTEIDNNIEQISSYK.S	U	2		738.0417	2211.1034	2211.0906	5.79	1	74	2.6e-006	1	17870
	K.ADLEMQIESLTEELAYLKK.N	U	1		742.0535	2223.1386	2223.1344	1.89	1	74	3e-006	1	17957
	K.ADLE->M<-QIESLTEELAYLKK.N	U	1	Oxidation (M)	747.3869	2239.1389	2239.1293	4.27	1	(62)	4.2e-005	1	18074
	R.GSSGGGCFGGSSGGYGGLGGFGGGSFR.G	U	1		1171.9983	2341.9820	2341.9771	2.09	0	89	1.1e-008	1	18523
	K.NQILNLTTDNANILLQIDNAR.L	U	1		789.7612	2366.2617	2366.2553	2.68	0	(87)	1.3e-007	1	18604
	K.NQILNLTTDNANILLQIDNAR.L	U	1		1184.1383	2366.2621	2366.2553	2.84	0	128	9.4e-012	1	18605
	R.YCVQLSQIQAQISALEEQLQQIR.A	U	1		687.3616	2745.4174	2745.4119	2.00	0	(20)	0.64	1	19823
	R.YCVQLSQIQAQISALEEQLQQIR.A	U	1		916.1488	2745.4246	2745.4119	4.61	0	125	1.7e-011	1	19824
	K.TIDDLKNQILNLTTDNANILLQIDNAR.L	U	1		763.9174	3051.6403	3051.6200	6.67	1	(16)	1.6	1	20420
	K.TIDDLKNQILNLTTDNANILLQIDNAR.L	U	1		1018.2214	3051.6423	3051.6200	7.30	1	70	5.5e-006	1	20421
tr|D9YZV5|D9YZV5_HUMAN	TPM1	Tropomyosin 1 (Alpha) isoform 4 OS=Homo sapiens OX=9606 GN=TPM1 PE=3 SV=1	32856	1370	70(49)	21(16)	8.15	53%	D9YZV5_uniprot
	Peptide	Unique	Matches	Modification	Observed	Mr(expt)	Mr(calc)	ppm	Miss	Score	Expect	Rank	Query
	R.AEFAER.S		1		361.6769	721.3392	721.3395	-0.37	0	21	0.38	1	155
	R.LATALQK.L		1		372.7353	743.4561	743.4541	2.73	0	35	0.027	1	304
	R.KYEEVAR.K		2		447.7368	893.4591	893.4606	-1.75	1	5	23	1	1755
	K.SIDDLEEK.V		4		474.7316	947.4486	947.4447	4.07	0	34	0.02	1	2532
	R.AELSEGQVR.Q		2		494.7578	987.5011	987.4985	2.60	0	28	0.12	1	3058
	K.LDKENALDR.A		1		358.5243	1072.5511	1072.5513	-0.11	1	50	0.00081	1	4058
	K.MEIQEIQLK.E		4		566.3097	1130.6048	1130.6005	3.82	0	(39)	0.011	1	4879
	K.->M<-EIQEIQLK.E		7	Oxidation (M)	574.3070	1146.5993	1146.5954	3.42	0	47	0.0015	1	5129
	K.LVIIESDLER.A		2		593.8406	1185.6667	1185.6605	5.27	0	70	6.6e-006	1	5697
	R.IQLVEEELDR.A		8		622.3317	1242.6489	1242.6456	2.70	0	69	7.8e-006	1	6644
	K->.<-QLEDELVSLQK.K		1	Gln->pyro-Glu (N-term Q)	642.8390	1283.6634	1283.6609	1.98	0	(34)	0.021	1	7285
	K.QLEDELVSLQK.K		2		651.3536	1300.6926	1300.6874	3.99	0	45	0.0032	1	7528
	R.KLVIIESDLER.A		3		438.9266	1313.7581	1313.7554	2.02	1	(49)	0.00056	1	7697
	R.KLVIIESDLER.A		3		657.8868	1313.7591	1313.7554	2.81	1	68	7e-006	1	7699
	K.ATDAEADVASLNR.R		8		666.8242	1331.6339	1331.6317	1.64	0	79	8e-007	1	7925
	R.RIQLVEEELDR.A		2		700.3824	1398.7502	1398.7467	2.55	1	70	6.7e-006	1	8771
	R.RIQLVEEELDR.A		2		467.2581	1398.7524	1398.7467	4.14	1	(53)	0.00032	1	8773
	K.KATDAEADVASLNR.R		1		730.8715	1459.7285	1459.7267	1.26	1	91	6.1e-008	1	9766
	K.KATDAEADVASLNR.R		1		487.5838	1459.7296	1459.7267	2.00	1	(38)	0.012	1	9768
	R.SKQLEDELVSLQK.K		1		758.9166	1515.8187	1515.8144	2.84	1	32	0.046	1	10612
	K.GTEDELDKYSEALK.D		1		799.3855	1596.7564	1596.7519	2.87	1	81	4.1e-007	1	11991
	K.GTEDELDKYSEALK.D		1		533.2600	1596.7582	1596.7519	3.97	1	(23)	0.24	1	11992
	K.DEEK->M<-EIQEIQLK.E		2	Oxidation (M)	824.9100	1647.8055	1647.8025	1.82	1	65	2.9e-005	1	12761
	K.DEEK->M<-EIQEIQLK.E		2	Oxidation (M)	550.2768	1647.8085	1647.8025	3.66	1	(21)	0.81	1	12763
	R.IQLVEEELDRAQER.L		2		576.6385	1726.8936	1726.8849	5.04	1	26	0.19	1	13661
	K.LKGTEDELDKYSEALK.D		1		613.6539	1837.9398	1837.9309	4.84	2	58	0.0001	1	14965
	K.LKGTEDELDKYSEALK.D		1		460.4925	1837.9409	1837.9309	5.43	2	(26)	0.15	1	14966
	K.GTEDELDKYSEALKDAQEK.L		2		723.6801	2168.0185	2168.0120	2.98	2	45	0.0016	1	17654
	K.GTEDELDKYSEALKDAQEK.L		1		543.0124	2168.0207	2168.0120	3.99	2	(29)	0.065	1	17656
	K.EENLS->M<-HQ->M<-LDQTLLELNN->M<-.-		1	3 Oxidation (M)	1226.0465	2450.0785	2450.0763	0.88	0	13	1.4	1	18831
tr|J3QRS3|J3QRS3_HUMAN	MYL12A	Myosin regulatory light chain 12A OS=Homo sapiens OX=9606 GN=MYL12A PE=1 SV=1	20501	1236	41(37)	9(7)	6.17	66%	J3QRS3_uniprot
	Peptide	Unique	Matches	Modification	Observed	Mr(expt)	Mr(calc)	ppm	Miss	Score	Expect	Rank	Query
	R.ELLTTMGDR.F	U	2		518.2609	1034.5073	1034.5066	0.65	0	(39)	0.014	1	3647
	R.ELLTT->M<-GDR.F	U	4	Oxidation (M)	526.2610	1050.5074	1050.5016	5.59	0	46	0.0013	1	3800
	K.LNGTDPEDVIR.N	U	6		614.8142	1227.6139	1227.6095	3.54	0	96	2.1e-008	1	6381
	K.EAFNMIDQNR.D	U	2		619.2863	1236.5581	1236.5557	1.94	0	66	8.5e-006	1	6554
	K.EAFN->M<-IDQNR.D	U	4	Oxidation (M)	627.2850	1252.5555	1252.5506	3.91	0	(53)	0.00021	1	6843
	K.GNFNYIEFTR.I	U	4		630.8077	1259.6008	1259.5935	5.82	0	49	0.00064	1	6964
	K.KGNFNYIEFTR.I	U	1		463.5719	1387.6939	1387.6884	3.92	1	22	0.98	1	8607
	R.FTDEEVDELYR.E	U	9		708.3231	1414.6317	1414.6252	4.57	0	100	2.7e-009	1	8972
	R.DGFIDKEDLHDMLASLGK.N	U	1		501.7510	2002.9751	2002.9670	4.03	1	28	0.14	1	16624
	R.ATSNVFAMFDQSQIQEFK.E	U	1		1045.9992	2089.9837	2089.9779	2.80	0	97	1.1e-008	1	17252
	R.ATSNVFAMFDQSQIQEFK.E	U	1		697.6692	2089.9857	2089.9779	3.76	0	(55)	0.00018	1	17253
	R.ATSNVFA->M<-FDQSQIQEFK.E	U	2	Oxidation (M)	1053.9959	2105.9771	2105.9728	2.06	0	(80)	4.9e-007	1	17338
	R.ATSNVFA->M<-FDQSQIQEFK.E	U	1	Oxidation (M)	703.0011	2105.9815	2105.9728	4.11	0	(60)	5.4e-005	1	17340
	K.NPTDEYLDA->M<-->M<-NEAPGPINFTMFLT->M<-FGEK.L	U	1	3 Oxidation (M)	1158.1790	3471.5151	3471.5019	3.79	0	(28)	0.022	1	20834
	K.NPTDEYLDA->M<-->M<-NEAPGPINFT->M<-FLTMFGEK.L	U	1	3 Oxidation (M)	1158.1800	3471.5183	3471.5019	4.72	0	(25)	0.049	1	20835
	K.NPTDEYLDA->M<-->M<-NEAPGPINFT->M<-FLT->M<-FGEK.L	U	1	4 Oxidation (M)	1163.5092	3487.5057	3487.4968	2.54	0	32	0.0045	1	20842
tr|H6VRG2|H6VRG2_HUMAN	KRT1	Cytokeratin-1 OS=Homo sapiens OX=9606 GN=KRT1 PE=3 SV=1	66197	1196	68(37)	25(15)	2.05	38%	H6VRG2_uniprot
	Peptide	Unique	Matches	Modification	Observed	Mr(expt)	Mr(calc)	ppm	Miss	Score	Expect	Rank	Query
	K.SISISVAR.G		4		416.7505	831.4864	831.4814	6.05	0	27	0.11	1	1145
	R.SLVNLGGSK.S		1		437.7534	873.4923	873.4920	0.43	0	6	26	6	1585
	K.IEISELNR.V		4		487.2709	972.5272	972.5240	3.37	0	23	0.42	1	2859
	K.DVDGAYMTK.V		1		500.2266	998.4386	998.4379	0.73	0	13	1.2	1	3215
	R.TLLEGEESR.M		3		517.2644	1032.5142	1032.5087	5.35	0	20	0.8	1	3639
	K.AQYEDIAQK.S		2		533.2651	1064.5157	1064.5138	1.80	0	17	0.99	1	3976
	R.LRSEIDNVK.K		1		358.5376	1072.5909	1072.5876	3.02	1	30	0.093	1	4064
	R.LRSEIDNVK.K		1		537.3029	1072.5913	1072.5876	3.40	1	(15)	3	1	4065
	K.AEAESLYQSK.Y		1		563.2718	1124.5291	1124.5349	-5.14	0	16	0.93	1	4794
	R.DYQELMNTK.L		3		571.2652	1140.5158	1140.5121	3.29	0	40	0.0033	1	5027
	K.SISISVARGGGR.G		1		387.2253	1158.6542	1158.6469	6.28	1	2	34	1	5283
	K.SISISVARGGGR.G		1		580.3350	1158.6554	1158.6469	7.30	1	(1)	42	5	5289
	K.YEELQITAGR.H		6		590.3068	1178.5990	1178.5931	4.96	0	61	5.4e-005	1	5617
	R.LRSEIDNVKK.Q		1		401.2339	1200.6799	1200.6826	-2.22	2	25	0.2	1	5938
	R.TNAENEFVTIK.K		3		633.3237	1264.6328	1264.6299	2.27	0	61	5.5e-005	1	7037
	K.NMQDMVEDYR.N		1		650.7719	1299.5293	1299.5224	5.32	0	44	0.00025	1	7506
	R.NKYEDEINKR.T		1		654.8325	1307.6505	1307.6469	2.72	2	50	0.001	1	7619
	R.NKYEDEINKR.T		1		436.8910	1307.6511	1307.6469	3.22	2	(45)	0.003	1	7620
	K.NMQD->M<-VEDYR.N		1	Oxidation (M)	658.7654	1315.5162	1315.5173	-0.81	0	(12)	0.39	1	7731
	R.NLDLDSIIAEVK.A		1		665.3703	1328.7260	1328.7187	5.52	0	65	5.7e-005	1	7899
	K.SKAEAESLYQSK.Y		1		670.8394	1339.6642	1339.6619	1.68	1	60	7.2e-005	1	7992
	K.SKAEAESLYQSK.Y		1		447.5627	1339.6662	1339.6619	3.21	1	(24)	0.26	1	7993
	K.LNDLEDALQQAK.E		1		679.3540	1356.6934	1356.6885	3.66	0	85	2.5e-007	1	8198
	K.SLNNQFASFIDK.V		5		692.3533	1382.6921	1382.6830	6.58	0	66	1.7e-005	1	8541
	R.TNAENEFVTIKK.D		1		697.3719	1392.7292	1392.7249	3.13	1	72	4.1e-006	1	8687
	R.TNAENEFVTIKK.D		1		465.2514	1392.7323	1392.7249	5.32	1	(34)	0.025	1	8689
	K.WELLQQVDTSTR.T		2		738.3812	1474.7479	1474.7416	4.27	0	65	2.5e-005	1	9983
	R.FLEQQNQVLQTK.W		9		738.3981	1474.7816	1474.7780	2.44	0	73	7e-006	1	9991
	K->.<-QISNLQQSISDAEQR.G		1	Gln->pyro-Glu (N-term Q)	850.4206	1698.8266	1698.8173	5.51	0	(71)	4e-006	1	13350
	K.QISNLQQSISDAEQR.G		3		858.9308	1715.8470	1715.8438	1.87	0	85	2e-007	1	13539
	K.QISNLQQSISDAEQR.G		2		572.9575	1715.8507	1715.8438	4.03	0	(51)	0.00078	1	13540
	R.THNLEPYFESFINNLR.R		1		665.3334	1992.9785	1992.9693	4.59	0	47	0.0015	1	16546
	R.THNLEPYFESFINNLR.R		1		997.4972	1992.9798	1992.9693	5.26	0	(42)	0.0048	1	16547
	R.MSGECAPNVSVSVSTSHTTISGGGSR.G		1		855.7278	2564.1617	2564.1595	0.84	0	35	0.0096	1	19319
tr|H7BYY1|H7BYY1_HUMAN	TPM1	Tropomyosin 1 (Alpha), isoform CRA_m OS=Homo sapiens OX=9606 GN=TPM1 PE=1 SV=1	28730	1147	62(44)	15(10)	4.18	48%	H7BYY1_uniprot
	Peptide	Unique	Matches	Modification	Observed	Mr(expt)	Mr(calc)	ppm	Miss	Score	Expect	Rank	Query
	R.AEFAER.S		1		361.6769	721.3392	721.3395	-0.37	0	21	0.38	1	155
	R.LATALQK.L		1		372.7353	743.4561	743.4541	2.73	0	35	0.027	1	304
	R.KYEEVAR.K		2		447.7368	893.4591	893.4606	-1.75	1	5	23	1	1755
	K.SIDDLEEK.V		4		474.7316	947.4486	947.4447	4.07	0	34	0.02	1	2532
	R.AELSEGQVR.Q		2		494.7578	987.5011	987.4985	2.60	0	28	0.12	1	3058
	K.MEIQEIQLK.E		4		566.3097	1130.6048	1130.6005	3.82	0	(39)	0.011	1	4879
	K.->M<-EIQEIQLK.E		7	Oxidation (M)	574.3070	1146.5993	1146.5954	3.42	0	47	0.0015	1	5129
	K.LVIIESDLER.A		2		593.8406	1185.6667	1185.6605	5.27	0	70	6.6e-006	1	5697
	R.IQLVEEELDR.A		8		622.3317	1242.6489	1242.6456	2.70	0	69	7.8e-006	1	6644
	R.ETAEADVASLNR.R		7		638.3133	1274.6120	1274.6102	1.41	0	84	2.5e-007	1	7176
	R.KLVIIESDLER.A		3		438.9266	1313.7581	1313.7554	2.02	1	(49)	0.00056	1	7697
	R.KLVIIESDLER.A		3		657.8868	1313.7591	1313.7554	2.81	1	68	7e-006	1	7699
	R.SLQEQADAAEER.A		7		673.8134	1345.6121	1345.6109	0.89	0	65	1.1e-005	1	8053
	R.RIQLVEEELDR.A		2		700.3824	1398.7502	1398.7467	2.55	1	70	6.7e-006	1	8771
	R.RIQLVEEELDR.A		2		467.2581	1398.7524	1398.7467	4.14	1	(53)	0.00032	1	8773
	K.DEEK->M<-EIQEIQLK.E		2	Oxidation (M)	824.9100	1647.8055	1647.8025	1.82	1	65	2.9e-005	1	12761
	K.DEEK->M<-EIQEIQLK.E		2	Oxidation (M)	550.2768	1647.8085	1647.8025	3.66	1	(21)	0.81	1	12763
	R.IQLVEEELDRAQER.L		2		576.6385	1726.8936	1726.8849	5.04	1	26	0.19	1	13661
	K.EENLS->M<-HQ->M<-LDQTLLELNN->M<-.-		1	3 Oxidation (M)	1226.0465	2450.0785	2450.0763	0.88	0	13	1.4	1	18831
tr|A0A384MQX1|A0A384MQX1_HUMAN		Epididymis secretory sperm binding protein OS=Homo sapiens OX=9606 PE=2 SV=1	74380	1080	65(40)	34(25)	2.50	44%	A0A384MQX1_uniprot
	Peptide	Unique	Matches	Modification	Observed	Mr(expt)	Mr(calc)	ppm	Miss	Score	Expect	Rank	Query
	R.LQLELSK.V	U	1		415.7530	829.4914	829.4909	0.58	0	37	0.013	1	1115
	R.LAVYIDR.V	U	1		425.2458	848.4770	848.4756	1.70	0	44	0.0019	1	1331
	R.LVEIDNGK.Q	U	1		444.2468	886.4790	886.4760	3.46	0	20	1.1	1	1709
	K.LEAALGEAK.K	U	2		451.2546	900.4947	900.4916	3.40	0	50	0.0017	1	1845
	R.DLEDSLAR.E	U	2		459.7317	917.4489	917.4454	3.86	0	19	0.86	1	2110
	R.LSPSPTSQR.S	U	1		486.7605	971.5065	971.5036	2.99	0	2	61	4	2844
	K.LLEGEEER.L		1		487.7448	973.4749	973.4716	3.44	0	40	0.0058	1	2871
	K.DLEALLNSK.E	U	1		501.7789	1001.5432	1001.5393	3.89	0	29	0.12	1	3263
	K.NIYSEELR.E	U	1		512.2614	1022.5083	1022.5032	4.92	0	14	2.1	1	3510
	R.LADALQELR.A	U	2		514.7916	1027.5686	1027.5662	2.33	0	66	1.4e-005	1	3579
	K.EGDLIAAQAR.L	U	1		522.2797	1042.5449	1042.5407	4.02	0	40	0.0065	1	3708
	R.SLETENAGLR.L	U	2		545.2836	1088.5527	1088.5462	6.00	0	36	0.02	1	4256
	R.KLLEGEEER.L		1		368.1969	1101.5688	1101.5666	2.02	1	(10)	13	1	4441
	R.KLLEGEEER.L		1		551.7919	1101.5693	1101.5666	2.50	1	57	0.00023	1	4442
	K.EAALSTALSEK.R	U	1		560.3008	1118.5871	1118.5819	4.69	0	66	1.9e-005	1	4705
	K.EDLQELNDR.L	U	1		566.2676	1130.5207	1130.5204	0.33	0	30	0.033	1	4874
	R.ITESEEVVSR.E	U	3		574.7947	1147.5748	1147.5721	2.39	0	69	1.1e-005	1	5144
	K.KQLQDEMLR.R	U	1		387.5428	1159.6065	1159.6019	3.91	1	5	25	1	5312
	K.AAYEAELGDAR.K	U	2		583.2795	1164.5445	1164.5411	2.96	0	44	0.002	1	5400
	R.LVEIDNGKQR.E	U	1		586.3213	1170.6280	1170.6357	-6.52	1	0	71	6	5505
	R.TLEGELHDLR.G	U	4		394.8766	1181.6079	1181.6040	3.31	0	58	9.4e-005	1	5658
	R.TLEGELHDLR.G	U	1		591.8127	1181.6109	1181.6040	5.83	0	(35)	0.019	1	5660
	R.VAVEEVDEEGK.F	U	1		602.2911	1202.5676	1202.5667	0.80	0	55	0.00013	1	5957
	R.LKDLEALLNSK.E	U	3		415.2481	1242.7225	1242.7183	3.38	1	42	0.0066	1	6662
	R.LKDLEALLNSK.E	U	1		622.3698	1242.7251	1242.7183	5.44	1	(29)	0.12	1	6665
	K.LALD->M<-EIHAYR.K	U	1	Oxidation (M)	449.8977	1346.6714	1346.6652	4.57	0	59	9.5e-005	1	8066
	R.SGAQASSTPLSPTR.I		2		680.3462	1358.6778	1358.6790	-0.86	0	76	2.1e-006	1	8220
	R.AQHEDQVEQYK.K	U	1		458.8812	1373.6217	1373.6211	0.37	0	(3)	22	1	8431
	R.AQHEDQVEQYK.K	U	1		687.8183	1373.6220	1373.6211	0.66	0	22	0.31	1	8432
	R.TVLCGTCGQPADK.A	U	1		703.8220	1405.6295	1405.6330	-2.51	0	32	0.016	1	8865
	K.KEGDLIAAQARLK.D	U	2		706.9106	1411.8066	1411.8147	-5.71	2	9	4.5	2	8947
	R.IDSLSAQLSQLQK.Q	U	2		477.6019	1429.7838	1429.7776	4.30	0	(24)	0.27	1	9226
	R.IDSLSAQLSQLQK.Q	U	2		715.8998	1429.7850	1429.7776	5.16	0	67	1.4e-005	1	9228
	R.AQHEDQVEQYKK.E	U	1		751.8628	1501.7111	1501.7161	-3.29	1	41	0.0036	1	10381
	R.AQHEDQVEQYKK.E	U	1		376.4353	1501.7120	1501.7161	-2.74	1	(9)	5.3	1	10382
	R.AQHEDQVEQYKK.E	U	1		501.5780	1501.7123	1501.7161	-2.55	1	(14)	1.7	1	10383
	R.TALINSTGEEVA->M<-R.K	U	3	Oxidation (M)	754.3776	1506.7407	1506.7348	3.92	0	58	0.00014	1	10456
	R.VAVEEVDEEGKFVR.L	U	1		535.9437	1604.8094	1604.8046	2.97	1	(45)	0.0026	1	12113
	R.VAVEEVDEEGKFVR.L	U	1		803.4135	1604.8123	1604.8046	4.83	1	58	0.00013	1	12114
	R.LQEKEDLQELNDR.L	U	1		815.4091	1628.8036	1628.8005	1.86	1	53	0.0036	1	12516
	R.NSNLVGAAHEELQQSR.I	U	3		584.9611	1751.8615	1751.8550	3.70	0	(42)	0.0047	1	13947
	R.NSNLVGAAHEELQQSR.I	U	3		876.9384	1751.8623	1751.8550	4.14	0	83	3.7e-007	1	13948
	R.->M<-QQQLDEYQELLDIK.L	U	1	Oxidation (M)	955.4667	1908.9188	1908.9139	2.58	0	87	1.2e-007	1	15562
tr|A0A0S2Z4G4|A0A0S2Z4G4_HUMAN	TPM3	Tropomyosin 3 isoform 1 (Fragment) OS=Homo sapiens OX=9606 GN=TPM3 PE=2 SV=1	29243	1073	67(38)	20(13)	5.27	52%	A0A0S2Z4G4_uniprot
	Peptide	Unique	Matches	Modification	Observed	Mr(expt)	Mr(calc)	ppm	Miss	Score	Expect	Rank	Query
	R.AEFAER.S		1		361.6769	721.3392	721.3395	-0.37	0	21	0.38	1	155
	R.LATALQK.L		1		372.7353	743.4561	743.4541	2.73	0	35	0.027	1	304
	R.AELAESR.C		1		388.2008	774.3871	774.3871	-0.02	0	22	1.3	1	545
	R.KYEEVAR.K		2		447.7368	893.4591	893.4606	-1.75	1	5	23	1	1755
	R.EMDEQIR.L		1		460.7115	919.4085	919.4069	1.79	0	42	0.0016	1	2125
	K.HIAEEADR.K		7		470.7278	939.4410	939.4410	0.03	0	11	3.6	1	2407
	K.TIDDLEDK.L		1		474.7301	947.4456	947.4447	0.89	0	25	0.13	1	2529
	K.MELQEIQLK.E		4		566.3097	1130.6048	1130.6005	3.82	0	(39)	0.011	1	4879
	K.->M<-ELQEIQLK.E		7	Oxidation (M)	574.3070	1146.5993	1146.5954	3.42	0	47	0.0015	1	5129
	K.LVIIEGDLER.T		2		578.8341	1155.6537	1155.6499	3.24	0	37	0.01	1	5248
	K.EDKYEEEIK.I		1		591.7813	1181.5479	1181.5452	2.37	1	17	0.76	1	5654
	K.TIDDLEDKLK.C		2		397.2165	1188.6277	1188.6238	3.34	1	53	0.00042	1	5735
	R.IQLVEEELDR.A		8		622.3317	1242.6489	1242.6456	2.70	0	69	7.8e-006	1	6644
	R.KLVIIEGDLER.T		3		642.8823	1283.7501	1283.7449	4.06	1	68	7.1e-006	1	7295
	R.EQAEAEVASLNR.R		1		439.5528	1315.6366	1315.6368	-0.15	0	(14)	2.5	1	7738
	R.EQAEAEVASLNR.R		4		658.8292	1315.6439	1315.6368	5.41	0	56	0.00016	1	7739
	R.RIQLVEEELDR.A		2		700.3824	1398.7502	1398.7467	2.55	1	70	6.7e-006	1	8771
	R.RIQLVEEELDR.A		2		467.2581	1398.7524	1398.7467	4.14	1	(53)	0.00032	1	8773
	K.IQVLQQQADDAEER.A		6		821.9058	1641.7970	1641.7958	0.71	0	93	3.1e-008	1	12712
	K.DEEK->M<-ELQEIQLK.E		2	Oxidation (M)	824.9100	1647.8055	1647.8025	1.82	1	65	2.9e-005	1	12761
	K.DEEK->M<-ELQEIQLK.E		2	Oxidation (M)	550.2768	1647.8085	1647.8025	3.66	1	(21)	0.81	1	12763
	K.YSQKEDKYEEEIK.I		1		844.9050	1687.7955	1687.7940	0.87	2	42	0.0035	1	13216
	K.YSQKEDKYEEEIK.I		1		563.6059	1687.7959	1687.7940	1.09	2	(12)	3.5	1	13217
	K.YSQKEDKYEEEIK.I		1		422.9563	1687.7962	1687.7940	1.29	2	(6)	14	1	13218
	R.IQLVEEELDRAQER.L		2		576.6385	1726.8936	1726.8849	5.04	1	26	0.19	1	13661
	R.KIQVLQQQADDAEER.A		1		885.9535	1769.8924	1769.8908	0.94	1	(45)	0.0028	1	14143
	R.KIQVLQQQADDAEER.A		1		590.9725	1769.8956	1769.8908	2.72	1	49	0.001	1	14144
tr|Q60FE5|Q60FE5_HUMAN	FLNA	Filamin-A OS=Homo sapiens OX=9606 GN=FLNA PE=1 SV=1	280790	1047	93(52)	59(36)	0.74	32%	Q60FE5_uniprot
	Peptide	Unique	Matches	Modification	Observed	Mr(expt)	Mr(calc)	ppm	Miss	Score	Expect	Rank	Query
	R.SPFEVK.V	U	1		353.6938	705.3731	705.3697	4.75	0	16	1.6	1	59
	R.FTIDTK.G	U	1		362.6991	723.3837	723.3803	4.70	0	19	0.62	1	175
	K.FTVETR.G		1		376.7018	751.3891	751.3865	3.55	0	34	0.012	1	388
	K.LVSIDSK.A		1		381.2248	760.4351	760.4331	2.67	0	20	0.68	1	470
	K.VYGPGVAK.T	U	1		395.7278	789.4411	789.4385	3.26	0	32	0.037	1	685
	K.AGVAPLQVK.V	U	1		441.7753	881.5361	881.5334	3.02	0	33	0.0086	1	1671
	R.LLGWIQNK.L		1		486.2894	970.5642	970.5600	4.40	0	8	7.6	1	2837
	K.IQQNTFTR.W		1		504.2678	1006.5211	1006.5196	1.49	0	30	0.08	1	3316
	K.DLAEDAPWK.K		1		522.7553	1043.4959	1043.4924	3.44	0	13	1.7	1	3723
	R.LSPFMADIR.D	U	3		525.2742	1048.5338	1048.5375	-3.58	0	6	18	1	3784
	R.NDNDTFTVK.Y		1		527.2460	1052.4774	1052.4775	-0.07	0	3	15	2	3823
	K.LKPGAPLRPK.L	U	1		359.5705	1075.6897	1075.6866	2.88	0	4	0.59	1	4103
	K.SPFEVYVDK.S	U	2		542.2725	1082.5305	1082.5284	1.90	0	32	0.032	1	4166
	K.AEISFEDRK.D		1		547.7801	1093.5456	1093.5404	4.82	1	26	0.14	1	4346
	K.GTVEPQLEAR.G	U	3		550.2915	1098.5684	1098.5669	1.39	0	33	0.025	1	4397
	R.ALTQTGGPHVK.A	U	1		554.8096	1107.6047	1107.6037	0.94	0	21	0.47	1	4535
	K.ETGEHLVHVK.K	U	1		383.5408	1147.6006	1147.5986	1.74	0	13	3	1	5145
	K.DKGEYTLVVK.W	U	1		576.3228	1150.6311	1150.6234	6.68	1	12	2.7	1	5194
	R.NGHVGISFVPK.E	U	1		385.5496	1153.6271	1153.6244	2.36	0	10	5	1	5233
	K.VPVHDVTDASK.V	U	1		389.8726	1166.5959	1166.5932	2.38	0	(37)	0.012	1	5428
	K.VPVHDVTDASK.V	U	1		584.3062	1166.5977	1166.5932	3.92	0	52	0.00036	1	5430
	R.EATTEFSVDAR.A	U	1		613.2919	1224.5693	1224.5622	5.77	0	35	0.011	1	6303
	R.LIALLEVLSQK.K		1		613.8896	1225.7647	1225.7645	0.17	0	68	2e-006	1	6358
	R.LIALLEVLSQK.K		1		409.5959	1225.7659	1225.7645	1.13	0	(38)	0.0024	1	6359
	R.LTVSSLQESGLK.V	U	1		631.3591	1260.7037	1260.6925	8.87	0	79	7.9e-007	1	6980
	K.VTVLFAGQHIAK.S	U	1		428.5894	1282.7464	1282.7398	5.20	0	24	0.12	1	7279
	K.LPQLPITNFSR.D	U	3		643.3700	1284.7254	1284.7190	5.01	0	54	0.0002	1	7314
	K.FNGTHIPGSPFK.I	U	1		434.5605	1300.6598	1300.6564	2.61	0	6	25	1	7526
	K.VEPGLGADNSVVR.F	U	2		656.8488	1311.6831	1311.6783	3.66	0	55	0.00021	1	7663
	K.YGGDEIPFSPYR.V	U	2		700.8309	1399.6473	1399.6408	4.63	0	42	0.0026	1	8782
	R.IANLQTDLSDGLR.L	U	2		708.3807	1414.7469	1414.7416	3.77	0	74	3.1e-006	1	9001
	R.EAGAGGLAIAVEGPSK.A		3		713.8821	1425.7496	1425.7463	2.29	0	63	6.2e-005	1	9154
	R.AYGPGIEPTGNMVK.K	U	1		717.3583	1432.7020	1432.7020	-0.02	0	10	6.2	1	9256
	R.ANLPQSFQVDTSK.A	U	1		717.8678	1433.7210	1433.7151	4.18	0	65	2.7e-005	1	9284
	R.AYGPGIEPTGN->M<-VK.K	U	1	Oxidation (M)	725.3589	1448.7032	1448.6970	4.33	0	(8)	10	1	9571
	K.DAGEGGLSLAIEGPSK.A	U	3		750.8848	1499.7551	1499.7467	5.58	0	35	0.022	1	10357
	K.VNQPASFAVSLNGAK.G	U	1		751.9049	1501.7953	1501.7889	4.25	0	63	5.7e-005	1	10385
	R.GAGTGGLGLAVEGPSEAK.M	U	1		785.9099	1569.8051	1569.7999	3.37	0	62	4.5e-005	1	11520
	K.YNEQHVPGSPFTAR.V	U	1		534.9264	1601.7573	1601.7587	-0.82	0	23	0.27	1	12068
	K.IECDDKGDGSCDVR.Y		1		813.3303	1624.6460	1624.6458	0.13	1	26	0.013	1	12444
	R.VHGPGIQSGTTNKPNK.F	U	1		817.9322	1633.8499	1633.8536	-2.25	0	45	0.0023	1	12568
	R.VHGPGIQSGTTNKPNK.F	U	1		409.4705	1633.8527	1633.8536	-0.54	0	(25)	0.19	1	12569
	R.VHGPGIQSGTTNKPNK.F	U	1		545.6254	1633.8543	1633.8536	0.40	0	(36)	0.016	1	12570
	K.TGVAVNKPAEFTVDAK.H	U	1		823.9411	1645.8676	1645.8675	0.07	0	55	0.00025	1	12752
	K.TGVAVNKPAEFTVDAK.H	U	1		549.6309	1645.8709	1645.8675	2.06	0	(42)	0.0053	1	12753
	K.VTAQGPGLEPSGNIANK.T	U	3		826.9356	1651.8565	1651.8529	2.19	0	58	0.00014	1	12811
	R.TGVELGKPTHFTVNAK.A	U	1		425.4857	1697.9135	1697.9101	2.04	0	22	0.34	1	13341
	R.TGVELGKPTHFTVNAK.A	U	1		566.9792	1697.9157	1697.9101	3.33	0	(14)	2.3	1	13342
	R.TFSVWYVPEVTGTHK.V	U	1		875.9473	1749.8801	1749.8727	4.26	0	52	0.00042	1	13923
	R.TFSVWYVPEVTGTHK.V	U	2		584.3016	1749.8829	1749.8727	5.85	0	(41)	0.0053	1	13924
	R.VTYTP->M<-APGSYLISIK.Y	U	1	Oxidation (M)	878.9671	1755.9196	1755.9117	4.53	0	14	3.1	1	13980
	R.DVDIIDHHDNTYTVK.Y	U	3		595.6221	1783.8444	1783.8377	3.74	0	32	0.041	1	14303
	K.DAGEGLLAVQITDPEGKPK.K	U	1		969.5160	1937.0174	1937.0106	3.55	0	(46)	0.0015	1	15900
	K.DAGEGLLAVQITDPEGKPK.K	U	1		646.6808	1937.0207	1937.0106	5.25	0	60	5.9e-005	1	15901
	K.HTA->M<-VSWGGVSIPNSPFR.V	U	1	Oxidation (M)	653.6596	1957.9570	1957.9469	5.17	0	33	0.029	1	16149
	K.IPEISIQDMTAQVTSPSGK.T	U	1		668.0126	2001.0159	2001.0088	3.51	0	17	1.4	1	16597
	K.IPEISIQD->M<-TAQVTSPSGK.T	U	1	Oxidation (M)	1009.5117	2017.0089	2017.0038	2.54	0	(17)	1.4	1	16735
	R.LVSNHSLHETSSVFVDSLTK.A	U	1		550.7896	2199.1293	2199.1172	5.53	0	25	0.23	1	17784
	K.VHSPSGALEECYVTEIDQDK.Y	U	1		759.6844	2276.0313	2276.0267	2.04	0	41	0.0051	1	18260
	K.GQHVPGSPFQFTVGPLGEGGAHK.V		2		576.7961	2303.1552	2303.1448	4.54	0	53	0.00042	1	18348
	R.SAGQGEVLVYVEDPAGHQEEAK.V	U	2		771.7057	2312.0952	2312.0921	1.38	0	44	0.0019	1	18403
	K.ASGPGLNTTGVPASLPVEFTIDAK.D	U	1		1171.6190	2341.2235	2341.2166	2.96	0	63	3.2e-005	1	18520
	K.ASGPGLNTTGVPASLPVEFTIDAK.D	U	1		781.4161	2341.2266	2341.2166	4.29	0	(41)	0.0043	1	18521
	R.VSGQGLHEGHTFEPAEFIIDTR.D		1		814.0718	2439.1937	2439.1819	4.83	0	(28)	0.088	1	18795
	R.VSGQGLHEGHTFEPAEFIIDTR.D		1		610.8060	2439.1950	2439.1819	5.38	0	43	0.003	1	18797
	K.FNEEHIPDSPFVVPVASPSGDAR.R		1		823.0728	2466.1964	2466.1816	6.02	0	41	0.0051	1	18901
	R.YWPQEAGEYAVHVLCNSEDIR.L	U	1		846.0579	2535.1518	2535.1488	1.15	0	42	0.0025	1	19188
	K.GLVEPVDVVDNADGTQTVNYVPSR.E	U	2		848.7617	2543.2633	2543.2504	5.09	0	68	1.2e-005	1	19220
	K.KNGQHVASSPIPVVISQSEIGDASR.V		1		644.8359	2575.3144	2575.3354	-8.16	1	27	0.15	1	19382
	K.LQVEPAVDTSGVQCYGPGIEGQGVFR.E	U	1		921.7843	2762.3311	2762.3334	-0.85	0	36	0.028	1	19880
	K.VGSAADIPINISETDLSLLTATVVPPSGR.E	U	1		965.1940	2892.5601	2892.5444	5.42	0	51	0.0002	1	20154
tr|A0A384NYT8|A0A384NYT8_HUMAN		Tubulin beta chain (Fragment) OS=Homo sapiens OX=9606 PE=2 SV=1	49893	997	50(35)	18(16)	4.29	58%	A0A384NYT8_uniprot
	Peptide	Unique	Matches	Modification	Observed	Mr(expt)	Mr(calc)	ppm	Miss	Score	Expect	Rank	Query
	R.YLTVAAVFR.G		1		520.3015	1038.5883	1038.5862	2.06	0	26	0.075	1	3668
	K.IREEYPDR.I		1		539.2696	1076.5246	1076.5250	-0.38	1	36	0.021	1	4107
	K.IREEYPDR.I		1		359.8491	1076.5254	1076.5250	0.37	1	(26)	0.21	1	4108
	R.FPGQLNADLR.K		5		565.8030	1129.5915	1129.5880	3.13	0	68	1.1e-005	1	4861
	K.LAVNMVPFPR.L		3		572.3220	1142.6295	1142.6270	2.15	0	67	4.6e-005	1	5068
	K.LAVN->M<-VPFPR.L		2	Oxidation (M)	580.3222	1158.6298	1158.6219	6.82	0	(24)	0.37	1	5279
	R.ISEQFTAMFR.R		3		615.3049	1228.5952	1228.5910	3.38	0	63	2.6e-005	1	6397
	R.ISEQFTA->M<-FR.R		2	Oxidation (M)	623.3021	1244.5897	1244.5860	3.00	0	(40)	0.02	1	6698
	R.KLAVNMVPFPR.L		2		424.5830	1270.7271	1270.7220	4.03	1	20	0.46	1	7130
	R.ISVYYNEATGGK.Y	U	4		651.3241	1300.6336	1300.6299	2.87	0	64	2.4e-005	1	7523
	K.EVDEQ->M<-LNVQNK.N		2	Oxidation (M)	731.8485	1461.6825	1461.6769	3.78	0	52	0.00028	1	9799
	R.AILVDLEPGTMDSVR.S		1		539.2876	1614.8410	1614.8287	7.60	0	(27)	0.17	1	12276
	R.AILVDLEPGTMDSVR.S		2		808.4278	1614.8410	1614.8287	7.64	0	67	1.5e-005	1	12277
	R.LHFFMPGFAPLTSR.G		1		810.9244	1619.8343	1619.8283	3.74	0	(34)	0.032	1	12355
	R.LHFFMPGFAPLTSR.G		1		540.9521	1619.8346	1619.8283	3.93	0	(62)	4.5e-005	1	12356
	R.AILVDLEPGT->M<-DSVR.S		2	Oxidation (M)	816.4214	1630.8282	1630.8236	2.82	0	(36)	0.019	1	12532
	R.LHFF->M<-PGFAPLTSR.G		2	Oxidation (M)	546.2835	1635.8285	1635.8232	3.27	0	63	3.3e-005	1	12595
	R.ALTVPELTQQVFDAK.N		1		830.4541	1658.8936	1658.8879	3.44	0	(41)	0.0053	1	12891
	R.ALTVPELTQQVFDAK.N		1		553.9727	1658.8963	1658.8879	5.06	0	60	7.1e-005	1	12894
	K.NSSYFVEWIPNNVK.T		1		848.9221	1695.8297	1695.8257	2.38	0	50	0.00087	1	13310
	R.EIVHIQAGQCGNQIGAK.F		1		911.9672	1821.9198	1821.9156	2.31	0	(28)	0.14	1	14773
	R.EIVHIQAGQCGNQIGAK.F		2		608.3141	1821.9204	1821.9156	2.68	0	39	0.012	1	14774
	K.MAVTFIGNSTAIQELFK.R		1		623.9993	1868.9762	1868.9706	2.97	0	66	1.6e-005	1	15175
	K.->M<-AVTFIGNSTAIQELFK.R		1	Oxidation (M)	943.4965	1884.9784	1884.9655	6.81	0	(32)	0.044	1	15310
	K.GHYTEGAELVDSVLDVVR.K		1		979.9976	1957.9807	1957.9745	3.14	0	99	9e-009	1	16150
	K.GHYTEGAELVDSVLDVVR.K		2		653.6685	1957.9837	1957.9745	4.70	0	(83)	3.9e-007	1	16151
	K.LTTPTYGDLNHLVSATMSGVTTCLR.F		1		903.4538	2707.3396	2707.3310	3.18	0	79	1.3e-006	1	19691
	K.LTTPTYGDLNHLVSATMSGVTTCLR.F		1		677.8438	2707.3461	2707.3310	5.60	0	(17)	2.4	1	19692
	R.SGPFGQIFRPDNFVFGQSGAGNNWAK.G		1		933.4551	2797.3436	2797.3361	2.67	0	64	2.2e-005	1	19978
	K.FWEVISDEHGIDPTGTYHGDSDLQLDR.I	U	1		1034.8099	3101.4080	3101.4003	2.48	0	63	1.1e-005	1	20489
tr|E9PDF6|E9PDF6_HUMAN	MYO1B	Unconventional myosin-Ib OS=Homo sapiens OX=9606 GN=MYO1B PE=1 SV=1	129426	955	50(33)	27(20)	0.91	25%	E9PDF6_uniprot
	Peptide	Unique	Matches	Modification	Observed	Mr(expt)	Mr(calc)	ppm	Miss	Score	Expect	Rank	Query
	K.DKNELK.E	U	1		373.7011	745.3875	745.3970	-12.66	1	1	1.8e+002	7	317
	K.LIYEEK.L	U	1		397.7197	793.4248	793.4221	3.42	0	20	0.5	1	723
	R.LKEEARR.K	U	1		451.2665	900.5184	900.5141	4.82	2	1	58	5	1848
	K.LEASELFK.D	U	3		468.7571	935.4997	935.4964	3.53	0	52	0.00035	1	2352
	K.IIIAEVVNK.I	U	2		499.8174	997.6202	997.6172	3.06	0	33	0.0094	1	3213
	R.LFSWLVNR.I	U	2		517.7961	1033.5776	1033.5709	6.50	0	46	0.0015	1	3646
	K.SLFPEGNPAK.I	U	1		530.2786	1058.5426	1058.5396	2.76	0	13	3.7	1	3897
	K.IYEFTLQR.I	U	2		535.2898	1068.5650	1068.5604	4.35	0	45	0.002	1	4013
	R.YLGLLENVR.V		1		538.8110	1075.6075	1075.6026	4.61	0	65	1.6e-005	1	4100
	K.SEVPLVDVTK.V	U	2		543.8078	1085.6010	1085.5968	3.87	0	43	0.0029	1	4214
	K.RPPTAGSQFK.A	U	1		544.7974	1087.5803	1087.5774	2.62	0	11	6.7	2	4249
	R.LEDLATLIQK.I	U	1		572.3377	1142.6607	1142.6547	5.33	0	43	0.0029	1	5073
	R.YNYLSLDSAK.V	U	3		587.2963	1172.5780	1172.5713	5.67	0	47	0.0012	1	5522
	K.SSALVIQSYIR.G	U	3		618.8528	1235.6911	1235.6874	3.05	0	50	0.00043	1	6542
	K.LGNIEFKPESR.V	U	1		645.3480	1288.6814	1288.6775	2.99	0	79	1e-006	1	7355
	K.LGNIEFKPESR.V	U	1		430.5681	1288.6824	1288.6775	3.80	0	(26)	0.19	1	7356
	K.VLYQVEGFVDK.N	U	3		648.8510	1295.6873	1295.6762	8.63	0	62	4e-005	1	7467
	K.QRLEDLATLIQK.I	U	2		476.6150	1426.8231	1426.8143	6.10	1	28	0.054	1	9174
	K.GDPLGGVISNYLLEK.S	U	1		787.9274	1573.8403	1573.8352	3.27	0	49	0.00094	1	11621
	K.LNQVCATHQHFESR.M	U	1		863.9077	1725.8009	1725.8005	0.19	0	(22)	0.3	1	13643
	K.LNQVCATHQHFESR.M	U	1		576.2748	1725.8027	1725.8005	1.25	0	66	1.2e-005	1	13644
	K.LNQVCATHQHFESR.M	U	1		432.4580	1725.8029	1725.8005	1.39	0	(28)	0.072	1	13645
	R.IFLLTNNNLLLADQK.S	U	1		865.4983	1728.9820	1728.9774	2.68	0	77	4.5e-007	1	13692
	R.IFLLTNNNLLLADQK.S	U	1		577.3355	1728.9845	1728.9774	4.13	0	(56)	6.5e-005	1	13693
	K.GDFLFSSDHLIEMATK.L	U	1		604.2971	1809.8694	1809.8607	4.76	0	54	0.00022	1	14621
	K.GDFLFSSDHLIE->M<-ATK.L	U	1	Oxidation (M)	609.6295	1825.8667	1825.8557	6.07	0	(37)	0.01	1	14819
	K.EQLLQSNPVLEAFGNAK.T		1		929.4925	1856.9704	1856.9632	3.89	0	74	2.3e-006	1	15095
	K.EQLLQSNPVLEAFGNAK.T		1		619.9976	1856.9709	1856.9632	4.12	0	(34)	0.027	1	15096
	K.NWPSRPYLFLDSTHK.E	U	2		465.9918	1859.9382	1859.9319	3.40	0	11	6.4	1	15103
	R.NFYELSPHIFALSDEAYR.S	U	1		1086.5215	2171.0284	2171.0323	-1.81	0	(58)	8.8e-005	1	17674
	R.NFYELSPHIFALSDEAYR.S	U	1		724.6868	2171.0385	2171.0323	2.83	0	76	1.4e-006	1	17675
	K.ALYPSSVGQPFQGAYLEINK.N	U	1		1091.5653	2181.1161	2181.1106	2.51	0	80	6.8e-007	1	17711
	K.ALYPSSVGQPFQGAYLEINK.N	U	1		728.0467	2181.1182	2181.1106	3.51	0	(56)	0.00019	1	17712
	K.VLYQVEGFVDKNNDLLYR.D	U	1		1093.0731	2184.1317	2184.1215	4.66	1	107	1.9e-009	1	17731
	K.VLYQVEGFVDKNNDLLYR.D	U	1		729.0521	2184.1345	2184.1215	5.96	1	(96)	2.8e-008	1	17732
	K.ALYPSSVGQPFQGAYLEINKNPK.Y	U	1		841.1118	2520.3135	2520.3012	4.85	1	36	0.016	1	19131
tr|B3KPS3|B3KPS3_HUMAN		Tubulin alpha chain OS=Homo sapiens OX=9606 PE=2 SV=1	46725	953	46(29)	14(10)	2.41	45%	B3KPS3_uniprot
	Peptide	Unique	Matches	Modification	Observed	Mr(expt)	Mr(calc)	ppm	Miss	Score	Expect	Rank	Query
	R.LSVDYGK.K		2		391.2090	780.4035	780.4018	2.29	0	29	0.061	1	579
	K.FDL->M<-YAK.R		1	Oxidation (M)	452.2192	902.4239	902.4208	3.49	0	17	1.7	1	1872
	R.EDMAALEK.D		2		453.7174	905.4203	905.4164	4.34	0	14	1.4	1	1927
	K.DVNAAIATIK.T		3		508.2949	1014.5753	1014.5709	4.29	0	47	0.0021	1	3421
	K.EIIDLVLDR.I		3		543.3161	1084.6176	1084.6128	4.46	0	52	0.00037	1	4200
	R->.<-QLFHPEQLITGK.E		1	Gln->pyro-Glu (N-term Q)	697.3798	1392.7450	1392.7402	3.45	0	(31)	0.045	1	8693
	R.QLFHPEQLITGK.E		6		470.9312	1409.7719	1409.7667	3.69	0	39	0.0059	1	8911
	R.QLFHPEQLITGK.E		2		705.8934	1409.7722	1409.7667	3.90	0	(11)	4.3	1	8912
	R.LISQIVSSITASLR.F		2		744.4443	1486.8740	1486.8719	1.42	0	72	1.5e-006	1	10167
	R.LISQIVSSITASLR.F		1		496.6320	1486.8743	1486.8719	1.65	0	(67)	4.5e-006	1	10168
	R.AVFVDLEPTVIDEVR.T		1		851.4595	1700.9044	1700.8985	3.45	0	79	8.4e-007	1	13379
	R.AVFVDLEPTVIDEVR.T		1		567.9756	1700.9049	1700.8985	3.78	0	(58)	0.0001	1	13380
	R.NLDIERPTYTNLNR.L		2		859.9465	1717.8785	1717.8747	2.21	0	70	8.6e-006	1	13567
	R.NLDIERPTYTNLNR.L		3		573.6353	1717.8839	1717.8747	5.36	0	(29)	0.097	1	13570
	R.IHFPLATYAPVISAEK.A		2		878.9871	1755.9596	1755.9559	2.07	0	67	1e-005	1	13982
	R.IHFPLATYAPVISAEK.A		2		586.3279	1755.9618	1755.9559	3.35	0	(46)	0.0013	1	13984
	K.VGINYQPPTVVPGGDLAK.V		4		912.9986	1823.9826	1823.9782	2.46	0	26	0.12	1	14794
	K.VGINYQPPTVVPGGDLAK.V		1		609.0017	1823.9831	1823.9782	2.72	0	(17)	0.96	1	14795
	K.TIGGGDDSFNTFFSETGAGK.H		2		1004.4546	2006.8946	2006.8858	4.40	0	129	4.2e-012	1	16639
	K.TIGGGDDSFNTFFSETGAGK.H		1		669.9727	2006.8963	2006.8858	5.25	0	(46)	0.00077	1	16640
	R.AFVHWYVGEG->M<-EEGEFSEAR.E		2	Oxidation (M)	782.6795	2345.0167	2345.0059	4.60	0	54	7.5e-005	1	18544
	R.FDGALNVDLTEFQTNLVPYPR.I		1		1205.1077	2408.2008	2408.2012	-0.18	0	109	1e-009	1	18721
	R.FDGALNVDLTEFQTNLVPYPR.I		1		803.7429	2408.2069	2408.2012	2.37	0	(55)	0.00021	1	18722
tr|J3KN67|J3KN67_HUMAN	TPM3	Tropomyosin alpha-3 chain OS=Homo sapiens OX=9606 GN=TPM3 PE=1 SV=1	33430	920	67(36)	22(15)	4.50	51%	J3KN67_uniprot
	Peptide	Unique	Matches	Modification	Observed	Mr(expt)	Mr(calc)	ppm	Miss	Score	Expect	Rank	Query
	R.AEFAER.S		1		361.6769	721.3392	721.3395	-0.37	0	21	0.38	1	155
	R.LATALQK.L		1		372.7353	743.4561	743.4541	2.73	0	35	0.027	1	304
	R.AELAESR.C		1		388.2008	774.3871	774.3871	-0.02	0	22	1.3	1	545
	R.KYEEVAR.K		2		447.7368	893.4591	893.4606	-1.75	1	5	23	1	1755
	R.EMDEQIR.L		1		460.7115	919.4085	919.4069	1.79	0	42	0.0016	1	2125
	K.HIAEEADR.K		7		470.7278	939.4410	939.4410	0.03	0	11	3.6	1	2407
	K.TIDDLEDK.L		1		474.7301	947.4456	947.4447	0.89	0	25	0.13	1	2529
	K.LDKENALDR.A		1		358.5243	1072.5511	1072.5513	-0.11	1	50	0.00081	1	4058
	K.MELQEIQLK.E		4		566.3097	1130.6048	1130.6005	3.82	0	(39)	0.011	1	4879
	K.->M<-ELQEIQLK.E		7	Oxidation (M)	574.3070	1146.5993	1146.5954	3.42	0	47	0.0015	1	5129
	K.LVIIEGDLER.T		2		578.8341	1155.6537	1155.6499	3.24	0	37	0.01	1	5248
	K.EDKYEEEIK.I		1		591.7813	1181.5479	1181.5452	2.37	1	17	0.76	1	5654
	K.TIDDLEDKLK.C		2		397.2165	1188.6277	1188.6238	3.34	1	53	0.00042	1	5735
	R.IQLVEEELDR.A		8		622.3317	1242.6489	1242.6456	2.70	0	69	7.8e-006	1	6644
	R.KLVIIEGDLER.T		3		642.8823	1283.7501	1283.7449	4.06	1	68	7.1e-006	1	7295
	K.AADAEAEVASLNR.R		1		439.5528	1315.6366	1315.6368	-0.15	0	(12)	4.3	2	7738
	K.AADAEAEVASLNR.R		4		658.8292	1315.6439	1315.6368	5.41	0	54	0.00023	2	7739
	R.RIQLVEEELDR.A		2		700.3824	1398.7502	1398.7467	2.55	1	70	6.7e-006	1	8771
	R.RIQLVEEELDR.A		2		467.2581	1398.7524	1398.7467	4.14	1	(53)	0.00032	1	8773
	K.GTEDELDKYSEALK.D		1		799.3855	1596.7564	1596.7519	2.87	1	81	4.1e-007	1	11991
	K.GTEDELDKYSEALK.D		1		533.2600	1596.7582	1596.7519	3.97	1	(23)	0.24	1	11992
	K.DEEK->M<-ELQEIQLK.E		2	Oxidation (M)	824.9100	1647.8055	1647.8025	1.82	1	65	2.9e-005	1	12761
	K.DEEK->M<-ELQEIQLK.E		2	Oxidation (M)	550.2768	1647.8085	1647.8025	3.66	1	(21)	0.81	1	12763
	K.YSQKEDKYEEEIK.I		1		844.9050	1687.7955	1687.7940	0.87	2	42	0.0035	1	13216
	K.YSQKEDKYEEEIK.I		1		563.6059	1687.7959	1687.7940	1.09	2	(12)	3.5	1	13217
	K.YSQKEDKYEEEIK.I		1		422.9563	1687.7962	1687.7940	1.29	2	(6)	14	1	13218
	R.IQLVEEELDRAQER.L		2		576.6385	1726.8936	1726.8849	5.04	1	26	0.19	1	13661
	K.LKGTEDELDKYSEALK.D		1		613.6539	1837.9398	1837.9309	4.84	2	58	0.0001	1	14965
	K.LKGTEDELDKYSEALK.D		1		460.4925	1837.9409	1837.9309	5.43	2	(26)	0.15	1	14966
	K.GTEDELDKYSEALKDAQEK.L		2		723.6801	2168.0185	2168.0120	2.98	2	45	0.0016	1	17654
	K.GTEDELDKYSEALKDAQEK.L		1		543.0124	2168.0207	2168.0120	3.99	2	(29)	0.065	1	17656
sp|Q71U36|TBA1A_HUMAN	TUBA1A	Tubulin alpha-1A chain OS=Homo sapiens OX=9606 GN=TUBA1A PE=1 SV=1	50788	913	45(28)	14(10)	2.10	42%	Q71U36_uniprot
	Peptide	Unique	Matches	Modification	Observed	Mr(expt)	Mr(calc)	ppm	Miss	Score	Expect	Rank	Query
	R.LSVDYGK.K		2		391.2090	780.4035	780.4018	2.29	0	29	0.061	1	579
	K.FDL->M<-YAK.R		1	Oxidation (M)	452.2192	902.4239	902.4208	3.49	0	17	1.7	1	1872
	R.EDMAALEK.D		2		453.7174	905.4203	905.4164	4.34	0	14	1.4	1	1927
	K.DVNAAIATIK.T		3		508.2949	1014.5753	1014.5709	4.29	0	47	0.0021	1	3421
	K.EIIDLVLDR.I		3		543.3161	1084.6176	1084.6128	4.46	0	52	0.00037	1	4200
	R->.<-QLFHPEQLITGK.E		1	Gln->pyro-Glu (N-term Q)	697.3798	1392.7450	1392.7402	3.45	0	(31)	0.045	1	8693
	R.QLFHPEQLITGK.E		6		470.9312	1409.7719	1409.7667	3.69	0	39	0.0059	1	8911
	R.QLFHPEQLITGK.E		2		705.8934	1409.7722	1409.7667	3.90	0	(11)	4.3	1	8912
	R.LIGQIVSSITASLR.F	U	1		486.6266	1456.8579	1456.8613	-2.38	0	63	1.4e-005	1	9713
	R.LIGQIVSSITASLR.F	U	1		729.4372	1456.8598	1456.8613	-1.02	0	(60)	2.3e-005	1	9714
	R.AVFVDLEPTVIDEVR.T		1		851.4595	1700.9044	1700.8985	3.45	0	79	8.4e-007	1	13379
	R.AVFVDLEPTVIDEVR.T		1		567.9756	1700.9049	1700.8985	3.78	0	(58)	0.0001	1	13380
	R.NLDIERPTYTNLNR.L		2		859.9465	1717.8785	1717.8747	2.21	0	70	8.6e-006	1	13567
	R.NLDIERPTYTNLNR.L		3		573.6353	1717.8839	1717.8747	5.36	0	(29)	0.097	1	13570
	R.IHFPLATYAPVISAEK.A		2		878.9871	1755.9596	1755.9559	2.07	0	67	1e-005	1	13982
	R.IHFPLATYAPVISAEK.A		2		586.3279	1755.9618	1755.9559	3.35	0	(46)	0.0013	1	13984
	K.VGINYQPPTVVPGGDLAK.V		4		912.9986	1823.9826	1823.9782	2.46	0	26	0.12	1	14794
	K.VGINYQPPTVVPGGDLAK.V		1		609.0017	1823.9831	1823.9782	2.72	0	(17)	0.96	1	14795
	K.TIGGGDDSFNTFFSETGAGK.H		2		1004.4546	2006.8946	2006.8858	4.40	0	129	4.2e-012	1	16639
	K.TIGGGDDSFNTFFSETGAGK.H		1		669.9727	2006.8963	2006.8858	5.25	0	(46)	0.00077	1	16640
	R.AFVHWYVGEG->M<-EEGEFSEAR.E		2	Oxidation (M)	782.6795	2345.0167	2345.0059	4.60	0	54	7.5e-005	1	18544
	R.FDGALNVDLTEFQTNLVPYPR.I		1		1205.1077	2408.2008	2408.2012	-0.18	0	109	1e-009	1	18721
	R.FDGALNVDLTEFQTNLVPYPR.I		1		803.7429	2408.2069	2408.2012	2.37	0	(55)	0.00021	1	18722
tr|V9HW22|V9HW22_HUMAN	HEL-S-72p	Epididymis luminal protein 33 OS=Homo sapiens OX=9606 GN=HEL-S-72p PE=2 SV=1	71082	898	48(29)	18(14)	1.16	34%	V9HW22_uniprot
	Peptide	Unique	Matches	Modification	Observed	Mr(expt)	Mr(calc)	ppm	Miss	Score	Expect	Rank	Query
	R.GTLDPVEK.A	U	1		429.7323	857.4500	857.4494	0.63	0	37	0.014	1	1404
	K.VCNPIITK.L	U	1		472.7673	943.5201	943.5161	4.27	0	4	44	1	2478
	K.EIAEAYLGK.T	U	1		497.2686	992.5226	992.5178	4.84	0	5	25	1	3135
	K.LLQDFFNGK.E		1		541.2896	1080.5647	1080.5604	3.96	0	49	0.0007	1	4151
	K.DAGTIAGLNVLR.I	U	4		600.3431	1198.6717	1198.6670	3.96	0	59	8.1e-005	1	5906
	R.MVNHFIAEFK.R	U	2		412.5478	1234.6215	1234.6169	3.80	0	(19)	0.83	1	6516
	R.MVNHFIAEFK.R	U	1		618.3198	1234.6251	1234.6169	6.67	0	(24)	0.33	1	6517
	R.->M<-VNHFIAEFK.R	U	1	Oxidation (M)	417.8792	1250.6158	1250.6118	3.22	0	25	0.17	1	6810
	R.->M<-VNHFIAEFK.R	U	1	Oxidation (M)	626.3156	1250.6165	1250.6118	3.82	0	(15)	2	1	6811
	R.FEELNADLFR.G		2		627.3137	1252.6129	1252.6088	3.28	0	88	9.9e-008	1	6846
	K.SQIHDIVLVGGSTR.I	U	2		494.6082	1480.8028	1480.7998	2.04	0	(27)	0.11	1	10094
	K.SQIHDIVLVGGSTR.I	U	1		741.4088	1480.8029	1480.7998	2.12	0	54	0.00023	1	10095
	R.TTPSYVAFTDTER.L		5		744.3552	1486.6958	1486.6940	1.19	0	77	9e-007	1	10154
	K.SFYPEEVSSMVLTK.M	U	1		808.9008	1615.7870	1615.7804	4.10	0	38	0.01	1	12278
	K.SFYPEEVSS->M<-VLTK.M	U	1	Oxidation (M)	816.9030	1631.7915	1631.7753	9.94	0	(22)	0.62	1	12536
	K.HWPFMVVNDAGRPK.V	U	1		551.9504	1652.8295	1652.8246	2.98	0	22	0.51	1	12817
	R.IINEPTAAAIAYGLDK.K		4		830.4548	1658.8951	1658.8879	4.35	0	82	4.1e-007	1	12893
	K.NQVA->M<-NPTNTVFDAK.R	U	4	Oxidation (M)	833.3987	1664.7829	1664.7828	0.06	0	75	3.4e-006	1	12976
	K.STAGDTHLGGEDFDNR.M		3		846.3686	1690.7226	1690.7183	2.55	0	56	3.2e-005	1	13248
	K.STAGDTHLGGEDFDNR.M		2		564.5823	1690.7252	1690.7183	4.06	0	(31)	0.011	1	13249
	K.NQTAEKEEFEHQQK.E	U	1		873.4085	1744.8025	1744.8016	0.49	1	59	5.1e-005	1	13848
	K.NQTAEKEEFEHQQK.E	U	1		582.6088	1744.8047	1744.8016	1.75	1	(46)	0.0011	1	13849
	R.IINEPTAAAIAYGLDKK.V		1		596.6701	1786.9885	1786.9828	3.15	1	43	0.002	1	14339
	K.TVTNAVVTVPAYFNDSQR.Q	U	3		991.5073	1981.0000	1980.9905	4.77	0	47	0.0013	1	16422
	K.TVTNAVVTVPAYFNDSQR.Q	U	1		661.3421	1981.0045	1980.9905	7.04	0	(30)	0.064	1	16423
	K.SINPDEAVAYGAAVQAAILSGDK.S	U	1		754.0562	2259.1466	2259.1383	3.70	0	122	4.2e-011	1	18183
	K.SINPDEAVAYGAAVQAAILSGDK.S	U	1		1130.5814	2259.1483	2259.1383	4.44	0	(101)	5.3e-009	1	18184
tr|A0A2R2Y2Q3|A0A2R2Y2Q3_HUMAN	TPM3	Tropomyosin 3 nu OS=Homo sapiens OX=9606 GN=TPM3 PE=1 SV=1	33206	894	65(36)	21(15)	4.56	52%	A0A2R2Y2Q3_uniprot
	Peptide	Unique	Matches	Modification	Observed	Mr(expt)	Mr(calc)	ppm	Miss	Score	Expect	Rank	Query
	R.AEFAER.S		1		361.6769	721.3392	721.3395	-0.37	0	21	0.38	1	155
	R.LATALQK.L		1		372.7353	743.4561	743.4541	2.73	0	35	0.027	1	304
	R.AELAESR.C		1		388.2008	774.3871	774.3871	-0.02	0	22	1.3	1	545
	R.KYEEVAR.K		2		447.7368	893.4591	893.4606	-1.75	1	5	23	1	1755
	R.EMDEQIR.L		1		460.7115	919.4085	919.4069	1.79	0	42	0.0016	1	2125
	K.HIAEEADR.K		7		470.7278	939.4410	939.4410	0.03	0	11	3.6	1	2407
	K.LDKENALDR.A		1		358.5243	1072.5511	1072.5513	-0.11	1	50	0.00081	1	4058
	K.MELQEIQLK.E		4		566.3097	1130.6048	1130.6005	3.82	0	(39)	0.011	1	4879
	K.->M<-ELQEIQLK.E		7	Oxidation (M)	574.3070	1146.5993	1146.5954	3.42	0	47	0.0015	1	5129
	K.LVIIEGDLER.T		2		578.8341	1155.6537	1155.6499	3.24	0	37	0.01	1	5248
	K.EDKYEEEIK.I		1		591.7813	1181.5479	1181.5452	2.37	1	17	0.76	1	5654
	R.IQLVEEELDR.A		8		622.3317	1242.6489	1242.6456	2.70	0	69	7.8e-006	1	6644
	R.KLVIIEGDLER.T		3		642.8823	1283.7501	1283.7449	4.06	1	68	7.1e-006	1	7295
	K.AADAEAEVASLNR.R		1		439.5528	1315.6366	1315.6368	-0.15	0	(12)	4.3	2	7738
	K.AADAEAEVASLNR.R		4		658.8292	1315.6439	1315.6368	5.41	0	54	0.00023	2	7739
	R.RIQLVEEELDR.A		2		700.3824	1398.7502	1398.7467	2.55	1	70	6.7e-006	1	8771
	R.RIQLVEEELDR.A		2		467.2581	1398.7524	1398.7467	4.14	1	(53)	0.00032	1	8773
	K.TIDDLEDELYAQK.L		1		776.8721	1551.7297	1551.7304	-0.45	0	41	0.0056	1	11215
	K.GTEDELDKYSEALK.D		1		799.3855	1596.7564	1596.7519	2.87	1	81	4.1e-007	1	11991
	K.GTEDELDKYSEALK.D		1		533.2600	1596.7582	1596.7519	3.97	1	(23)	0.24	1	11992
	K.DEEK->M<-ELQEIQLK.E		2	Oxidation (M)	824.9100	1647.8055	1647.8025	1.82	1	65	2.9e-005	1	12761
	K.DEEK->M<-ELQEIQLK.E		2	Oxidation (M)	550.2768	1647.8085	1647.8025	3.66	1	(21)	0.81	1	12763
	K.YSQKEDKYEEEIK.I		1		844.9050	1687.7955	1687.7940	0.87	2	42	0.0035	1	13216
	K.YSQKEDKYEEEIK.I		1		563.6059	1687.7959	1687.7940	1.09	2	(12)	3.5	1	13217
	K.YSQKEDKYEEEIK.I		1		422.9563	1687.7962	1687.7940	1.29	2	(6)	14	1	13218
	R.IQLVEEELDRAQER.L		2		576.6385	1726.8936	1726.8849	5.04	1	26	0.19	1	13661
	K.LKGTEDELDKYSEALK.D		1		613.6539	1837.9398	1837.9309	4.84	2	58	0.0001	1	14965
	K.LKGTEDELDKYSEALK.D		1		460.4925	1837.9409	1837.9309	5.43	2	(26)	0.15	1	14966
	K.GTEDELDKYSEALKDAQEK.L		2		723.6801	2168.0185	2168.0120	2.98	2	45	0.0016	1	17654
	K.GTEDELDKYSEALKDAQEK.L		1		543.0124	2168.0207	2168.0120	3.99	2	(29)	0.065	1	17656
tr|F5H6E2|F5H6E2_HUMAN	MYO1C	Unconventional myosin-Ic OS=Homo sapiens OX=9606 GN=MYO1C PE=1 SV=1	119719	884	69(29)	34(19)	1.30	37%	F5H6E2_uniprot
	Peptide	Unique	Matches	Modification	Observed	Mr(expt)	Mr(calc)	ppm	Miss	Score	Expect	Rank	Query
	R.LFISTR.L		8		368.7222	735.4298	735.4279	2.63	0	35	0.0063	1	286
	R.EASELLR.E		1		409.2249	816.4353	816.4341	1.53	0	11	10	1	951
	R.SISPEWK.Q		1		423.7218	845.4291	845.4283	0.96	0	16	2.2	1	1302
	K.AVASEIFK.G		2		432.7472	863.4798	863.4752	5.30	0	36	0.012	1	1452
	K.NNDLLFR.N		1		446.2402	890.4659	890.4610	5.51	0	17	2.1	1	1735
	R.FDEVLIR.H		1		446.2526	890.4906	890.4862	5.02	0	41	0.0074	1	1736
	R.DLQIYSR.Q	U	1		447.7393	893.4640	893.4607	3.70	0	13	3.2	1	1759
	K.YEAFLQR.Y		1		463.7419	925.4691	925.4657	3.68	0	16	0.9	1	2195
	K.DVESPSWR.S		5		488.2350	974.4553	974.4458	9.84	0	3	26	9	2875
	R.KYEAFLQR.Y		2		527.7895	1053.5644	1053.5607	3.54	1	18	0.7	1	3849
	K.DNYPQSVPR.L		2		538.2625	1074.5105	1074.5094	0.98	0	23	0.24	1	4078
	R.VTMESALTAR.D	U	1		539.7828	1077.5510	1077.5488	2.02	0	42	0.0047	1	4122
	K.YLGLLENLR.V		3		364.2184	1089.6335	1089.6182	14.0	0	9	4.2	2	4274
	K.IICDLVEEK.F		3		559.7935	1117.5724	1117.5689	3.11	0	20	0.71	1	4687
	K.Y->M<-DVQFDFK.G	U	1	Oxidation (M)	604.7703	1207.5260	1207.5220	3.31	0	30	0.024	1	6040
	R.NPQSYLYLVK.G		4		612.8381	1223.6617	1223.6550	5.48	0	36	0.011	1	6297
	R.HLGYKPEEYK.M		1		421.8844	1262.6314	1262.6295	1.48	0	(23)	0.35	1	7012
	R.HLGYKPEEYK.M		1		632.3231	1262.6317	1262.6295	1.73	0	30	0.072	1	7013
	K.KRPETVATQFK.M		1		652.8704	1303.7263	1303.7248	1.12	1	48	0.00076	1	7564
	K.KRPETVATQFK.M		1		435.5830	1303.7271	1303.7248	1.76	1	(39)	0.0064	1	7565
	R.DQAVMISGESGAGK.T	U	1		675.3170	1348.6195	1348.6293	-7.25	0	21	0.46	1	8090
	R.DQAV->M<-ISGESGAGK.T	U	1	Oxidation (M)	683.3159	1364.6173	1364.6242	-5.06	0	(3)	15	2	8319
	R.SLASKDVESPSWR.S		3		487.9148	1460.7225	1460.7259	-2.39	1	6	21	3	9785
	R.RDQAVMISGESGAGK.T	U	1		753.3796	1504.7447	1504.7304	9.54	1	24	0.79	1	10430
	K.GAPVGGHILSYLLEK.S		1		518.6290	1552.8653	1552.8613	2.54	0	(23)	0.25	1	11233
	K.GAPVGGHILSYLLEK.S		1		777.4406	1552.8667	1552.8613	3.45	0	69	5.6e-006	1	11234
	R.LLQSNPVLEAFGNAK.T	U	1		534.2966	1599.8679	1599.8620	3.66	0	45	0.0022	1	12042
	R.LLQSNPVLEAFGNAK.T	U	1		800.9412	1599.8679	1599.8620	3.66	0	(37)	0.013	1	12043
	R.LLQFYAETCPAPER.G	U	3		847.9147	1693.8149	1693.8134	0.91	0	69	7.3e-006	1	13278
	K.GDVVLQSDHVIETLTK.T		1		877.4741	1752.9337	1752.9258	4.50	0	65	1.9e-005	1	13964
	K.GEELLSPLNLEQAAYAR.D		1		937.4868	1872.9591	1872.9581	0.54	0	99	8.8e-009	1	15206
	K.GEELLSPLNLEQAAYAR.D		1		625.3278	1872.9615	1872.9581	1.80	0	(85)	2.2e-007	1	15207
	K->.<-QKGDVVLQSDHVIETLTK.T		1	Gln->pyro-Glu (N-term Q)	665.0277	1992.0613	1992.0528	4.27	1	47	0.0009	1	16537
	R.LLHYAGEVTYSVTGFLDK.N		1		671.6881	2012.0425	2012.0255	8.45	0	45	0.0019	1	16709
	R.ENLIYTYIGPVLVSVNPYR.D	U	1		1105.5971	2209.1795	2209.1783	0.57	0	(48)	0.001	1	17861
	R.ENLIYTYIGPVLVSVNPYR.D	U	1		737.4033	2209.1881	2209.1783	4.46	0	81	3.7e-007	1	17862
	R.GVSFYEVPPHLFAVADTVYR.A	U	1		756.3920	2266.1543	2266.1423	5.29	0	(49)	0.00077	1	18212
	R.GVSFYEVPPHLFAVADTVYR.A	U	1		1134.0846	2266.1546	2266.1423	5.45	0	75	2.1e-006	1	18213
	R.VGVQDFVLLENFTSEAAFIENLR.R	U	1		1306.1722	2610.3299	2610.3330	-1.16	0	96	1.4e-008	1	19478
	R.VGVQDFVLLENFTSEAAFIENLR.R	U	1		871.1187	2610.3341	2610.3330	0.44	0	(75)	1.8e-006	1	19479
	K.SEQEEYEAEGIAWEPVQYFNNK.I		1		1330.5941	2659.1737	2659.1714	0.87	0	58	3.2e-005	1	19562
	K.SEQEEYEAEGIAWEPVQYFNNK.I		1		887.3997	2659.1773	2659.1714	2.24	0	(53)	0.00011	1	19563
	K.GIISILDEECLRPGEATDLTFLEK.L		1		907.1373	2718.3902	2718.3786	4.26	0	25	0.26	1	19716
	R.IDYANLTGISVSSLSDSLFVLHVQR.A		1		912.1555	2733.4446	2733.4337	3.95	0	93	1.7e-008	1	19774
sp|P35527|K1C9_HUMAN	KRT9	Keratin, type I cytoskeletal 9 OS=Homo sapiens OX=9606 GN=KRT9 PE=1 SV=3	62255	880	27(24)	15(13)	1.40	39%	P35527_uniprot
	Peptide	Unique	Matches	Modification	Observed	Mr(expt)	Mr(calc)	ppm	Miss	Score	Expect	Rank	Query
	R.MTLDDFR.I	U	1		449.2122	896.4098	896.4062	3.98	0	51	0.0003	1	1792
	K.TLLDIDNTR.M	U	2		530.7882	1059.5619	1059.5560	5.51	0	39	0.011	1	3916
	K.FEMEQNLR.Q	U	1		533.7545	1065.4944	1065.4913	2.88	0	31	0.042	1	3981
	R.QGVDADINGLR.Q	U	1		579.3009	1156.5872	1156.5836	3.11	0	49	0.00073	1	5252
	R.QVLDNLT->M<-EK.S	U	1	Oxidation (M)	603.8072	1205.5999	1205.5962	3.13	0	20	0.86	1	6021
	R.SGGGGGGGLGSGGSIR.S	U	1		616.8034	1231.5923	1231.5906	1.39	0	76	1.4e-006	1	6461
	R.FSSSSGYGGGSSR.V	U	1		618.2687	1234.5228	1234.5215	1.10	0	80	1.1e-007	1	6507
	K.VQALEEANNDLENK.I	U	4		793.8862	1585.7579	1585.7583	-0.27	0	69	6.5e-006	1	11812
	R.GGSGGSYGGGGSGGGYGGGSGSR.G	U	2		896.3677	1790.7208	1790.7205	0.18	0	113	2.4e-011	1	14408
	R.GGSGGSYGGGGSGGGYGGGSGSR.G	U	1		597.9149	1790.7228	1790.7205	1.26	0	(58)	7.6e-006	1	14409
	R.HGVQELEIELQSQLSK.K	U	2		613.3300	1836.9682	1836.9581	5.51	0	62	3.6e-005	1	14951
	R.HGVQELEIELQSQLSK.K	U	1		919.4918	1836.9691	1836.9581	5.97	0	(55)	0.00018	1	14952
	K.SDLEMQYETLQEELMALKK.N	U	1		767.0477	2298.1214	2298.1123	3.95	1	13	3	1	18328
	K.EIETYHNLLEGGQEDFESSGAGK.I	U	3		837.3857	2509.1352	2509.1245	4.28	0	(74)	1.1e-006	1	19076
	K.EIETYHNLLEGGQEDFESSGAGK.I	U	1		1255.5757	2509.1368	2509.1245	4.92	0	82	1.8e-007	1	19077
	R.YCGQLQMIQEQISNLEAQITDVR.Q	U	1		913.1173	2736.3301	2736.3211	3.30	0	113	7.6e-010	1	19780
	R.YCGQLQ->M<-IQEQISNLEAQITDVR.Q	U	1	Oxidation (M)	918.4501	2752.3284	2752.3160	4.50	0	(100)	6e-009	1	19860
	K.NYSPYYNTIDDLKDQIVDLTVGNNK.T	U	1		968.1374	2901.3903	2901.4032	-4.44	1	69	9e-006	1	20164
	K.DIENQYETQITQIEHEVSSSGQEVQSSAK.E	U	1		1088.8395	3263.4966	3263.5066	-3.05	0	54	0.00012	1	20657
sp|Q13885|TBB2A_HUMAN	TUBB2A	Tubulin beta-2A chain OS=Homo sapiens OX=9606 GN=TUBB2A PE=1 SV=1	50274	827	44(29)	17(14)	3.04	54%	Q13885_uniprot
	Peptide	Unique	Matches	Modification	Observed	Mr(expt)	Mr(calc)	ppm	Miss	Score	Expect	Rank	Query
	R.YLTVAAIFR.G	U	1		527.3096	1052.6046	1052.6019	2.60	0	56	7.3e-005	1	3829
	K.IREEYPDR.I		1		539.2696	1076.5246	1076.5250	-0.38	1	36	0.021	1	4107
	K.IREEYPDR.I		1		359.8491	1076.5254	1076.5250	0.37	1	(26)	0.21	1	4108
	R.FPGQLNADLR.K		5		565.8030	1129.5915	1129.5880	3.13	0	68	1.1e-005	1	4861
	K.LAVNMVPFPR.L		3		572.3220	1142.6295	1142.6270	2.15	0	67	4.6e-005	1	5068
	K.LAVN->M<-VPFPR.L		2	Oxidation (M)	580.3222	1158.6298	1158.6219	6.82	0	(24)	0.37	1	5279
	R.ISEQFTAMFR.R		3		615.3049	1228.5952	1228.5910	3.38	0	63	2.6e-005	1	6397
	R.ISEQFTA->M<-FR.R		2	Oxidation (M)	623.3021	1244.5897	1244.5860	3.00	0	(40)	0.02	1	6698
	R.KLAVNMVPFPR.L		2		424.5830	1270.7271	1270.7220	4.03	1	20	0.46	1	7130
	R.INVYYNEAAGNK.Y	U	1		678.3342	1354.6539	1354.6517	1.64	0	32	0.039	1	8169
	K.EVDEQ->M<-LNVQNK.N		2	Oxidation (M)	731.8485	1461.6825	1461.6769	3.78	0	52	0.00028	1	9799
	R.AILVDLEPGTMDSVR.S		1		539.2876	1614.8410	1614.8287	7.60	0	(27)	0.17	1	12276
	R.AILVDLEPGTMDSVR.S		2		808.4278	1614.8410	1614.8287	7.64	0	67	1.5e-005	1	12277
	R.LHFFMPGFAPLTSR.G		1		810.9244	1619.8343	1619.8283	3.74	0	(34)	0.032	1	12355
	R.LHFFMPGFAPLTSR.G		1		540.9521	1619.8346	1619.8283	3.93	0	(62)	4.5e-005	1	12356
	R.AILVDLEPGT->M<-DSVR.S		2	Oxidation (M)	816.4214	1630.8282	1630.8236	2.82	0	(36)	0.019	1	12532
	R.LHFF->M<-PGFAPLTSR.G		2	Oxidation (M)	546.2835	1635.8285	1635.8232	3.27	0	63	3.3e-005	1	12595
	K.NSSYFVEWIPNNVK.T		1		848.9221	1695.8297	1695.8257	2.38	0	50	0.00087	1	13310
	R.ALTVPELTQQMFDSK.N	U	1		854.4385	1706.8625	1706.8549	4.46	0	5	93	2	13437
	R.EIVHIQAGQCGNQIGAK.F		1		911.9672	1821.9198	1821.9156	2.31	0	(28)	0.14	1	14773
	R.EIVHIQAGQCGNQIGAK.F		2		608.3141	1821.9204	1821.9156	2.68	0	39	0.012	1	14774
	K.GHYTEGAELVDSVLDVVR.K		1		979.9976	1957.9807	1957.9745	3.14	0	99	9e-009	1	16150
	K.GHYTEGAELVDSVLDVVR.K		2		653.6685	1957.9837	1957.9745	4.70	0	(83)	3.9e-007	1	16151
	K.LTTPTYGDLNHLVSATMSGVTTCLR.F		1		903.4538	2707.3396	2707.3310	3.18	0	79	1.3e-006	1	19691
	K.LTTPTYGDLNHLVSATMSGVTTCLR.F		1		677.8438	2707.3461	2707.3310	5.60	0	(17)	2.4	1	19692
	R.SGPFGQIFRPDNFVFGQSGAGNNWAK.G		1		933.4551	2797.3436	2797.3361	2.67	0	64	2.2e-005	1	19978
	K.FWEVISDEHGIDPTGSYHGDSDLQLER.I	U	1		1034.8099	3101.4080	3101.4003	2.49	0	13	1.1	2	20489
sp|P35908|K22E_HUMAN	KRT2	Keratin, type II cytoskeletal 2 epidermal OS=Homo sapiens OX=9606 GN=KRT2 PE=1 SV=2	65678	825	50(27)	22(16)	1.53	45%	P35908_uniprot
	Peptide	Unique	Matches	Modification	Observed	Mr(expt)	Mr(calc)	ppm	Miss	Score	Expect	Rank	Query
	K.FASFIDK.V		2		414.2196	826.4247	826.4225	2.69	0	54	0.0002	1	1074
	R.SLVGLGGTK.S	U	1		416.2511	830.4876	830.4862	1.70	0	29	0.086	1	1130
	K.IEISELNR.V		4		487.2709	972.5272	972.5240	3.37	0	23	0.42	1	2859
	R.LQGEIAHVK.K	U	1		497.7886	993.5626	993.5607	1.95	0	9	5.3	2	3144
	K.LLEGEECR.M		1		503.2372	1004.4599	1004.4597	0.26	0	28	0.049	1	3300
	K.DVDNAYMIK.V	U	1		534.7560	1067.4975	1067.4957	1.69	0	21	0.39	1	4003
	K.AQYEEIAQR.S		4		554.2752	1106.5359	1106.5356	0.24	0	34	0.024	1	4505
	R.DYQELMNVK.L		2		570.2754	1138.5363	1138.5328	3.08	0	22	0.32	1	4987
	K.YEELQVTVGR.H	U	2		597.3130	1192.6115	1192.6088	2.31	0	55	0.00025	1	5783
	K.KYEDEINKR.T	U	1		398.8753	1193.6040	1193.6040	-0.02	2	43	0.0041	1	5799
	R.TAAENDFVTLK.K	U	4		604.8141	1207.6136	1207.6085	4.28	0	50	0.0016	1	6042
	R.GFSSGSAVVSGGSR.R	U	1		627.8089	1253.6032	1253.6001	2.55	0	61	3.6e-005	1	6863
	K.LALDVEIATYR.K		2		632.3570	1262.6994	1262.6870	9.82	0	53	0.00028	1	7017
	K.NVQDAIADAEQR.G	U	2		665.3261	1328.6377	1328.6320	4.24	0	63	3.1e-005	1	7893
	R.NLDLDSIIAEVK.A		1		665.3703	1328.7260	1328.7187	5.52	0	65	5.7e-005	1	7899
	K.LNDLEEALQQAK.E	U	1		457.9087	1370.7042	1370.7041	0.09	0	(25)	0.23	1	8391
	K.LNDLEEALQQAK.E	U	4		686.3599	1370.7053	1370.7041	0.85	0	74	2.8e-006	1	8392
	R.SKEEAEALYHSK.Y	U	1		696.3454	1390.6762	1390.6728	2.48	1	(21)	0.48	1	8659
	R.SKEEAEALYHSK.Y	U	1		464.5661	1390.6765	1390.6728	2.64	1	30	0.057	1	8660
	R.FLEQQNQVLQTK.W		9		738.3981	1474.7816	1474.7780	2.44	0	73	7e-006	1	9991
	R.GSSSGGGYSSGSSSYGSGGR.Q	U	1		870.8547	1739.6949	1739.6983	-1.95	0	100	2.4e-010	1	13780
	R.TSQNSELNNMQDLVEDYKK.K	U	1		752.6885	2255.0436	2255.0376	2.69	1	38	0.008	1	18149
	K.VLYDAEISQIHQSVTDTNVILS->M<-DNSR.N	U	1	Oxidation (M)	1022.1735	3063.4986	3063.4819	5.44	0	35	0.033	1	20457
	R.FGGFGGPGGVGGLGGPGGFGPGGYPGGIHEVSVNQSLLQPLNVK.V	U	1		1364.6957	4091.0652	4091.0654	-0.06	0	(29)	0.095	1	21177
	R.FGGFGGPGGVGGLGGPGGFGPGGYPGGIHEVSVNQSLLQPLNVK.V	U	1		1023.7750	4091.0710	4091.0654	1.35	0	31	0.061	1	21178
tr|A0A0S2Z491|A0A0S2Z491_HUMAN	NPM1	Nucleophosmin (Fragment) OS=Homo sapiens OX=9606 GN=NPM1 PE=2 SV=1	32726	821	31(23)	9(7)	3.26	34%	A0A0S2Z491_uniprot
	Peptide	Unique	Matches	Modification	Observed	Mr(expt)	Mr(calc)	ppm	Miss	Score	Expect	Rank	Query
	K.VTLATLK.M		2		373.2448	744.4749	744.4745	0.56	0	34	0.0047	1	310
	K.FINYVK.N		3		392.2248	782.4350	782.4327	2.95	0	28	0.059	1	591
	K.GPSSVEDIK.A		2		466.2407	930.4669	930.4658	1.15	0	41	0.0062	1	2261
	K.FINYVKNCFR.M	U	1		454.2349	1359.6828	1359.6758	5.20	1	1	57	1	8248
	K.VDNDENEHQLSLR.T	U	3		784.8693	1567.7241	1567.7226	0.92	0	131	5.2e-012	1	11484
	K.VDNDENEHQLSLR.T	U	1		523.5836	1567.7289	1567.7226	3.96	0	(29)	0.08	1	11487
	R.MTDQEAIQDLWQWR.K	U	1		607.2885	1818.8435	1818.8359	4.19	0	(34)	0.02	1	14735
	R.MTDQEAIQDLWQWR.K	U	1		910.4301	1818.8457	1818.8359	5.37	0	87	1.1e-007	1	14736
	R.->M<-TDQEAIQDLWQWR.K	U	1	Oxidation (M)	612.6196	1834.8371	1834.8308	3.40	0	(44)	0.0024	1	14905
	K.DELHIVEAEAMNYEGSPIK.V	U	2		715.6780	2144.0123	2144.0095	1.28	0	(72)	3.2e-006	1	17528
	K.DELHIVEAEAMNYEGSPIK.V	U	1		1073.0138	2144.0130	2144.0095	1.63	0	87	1.1e-007	1	17529
	K.DELHIVEAEA->M<-NYEGSPIK.V	U	4	Oxidation (M)	1081.0121	2160.0096	2160.0045	2.39	0	(49)	0.00059	1	17618
	K.DELHIVEAEA->M<-NYEGSPIK.V	U	4	Oxidation (M)	721.0109	2160.0108	2160.0045	2.91	0	(67)	9.7e-006	1	17621
	K.MSVQPTVSLGGFEITPPVVLR.L	U	1		743.0764	2226.2074	2226.2083	-0.37	0	(38)	0.0084	1	17970
	K.->M<-SVQPTVSLGGFEITPPVVLR.L	U	1	Oxidation (M)	1122.1090	2242.2035	2242.2032	0.13	0	133	2.9e-012	1	18086
	K.->M<-SVQPTVSLGGFEITPPVVLR.L	U	1	Oxidation (M)	748.4103	2242.2090	2242.2032	2.61	0	(63)	2.6e-005	1	18087
	R.TVSLGAGAKDELHIVEAEAMNYEGSPIK.V	U	1		733.1245	2928.4689	2928.4538	5.15	1	55	0.00016	1	20223
	R.TVSLGAGAKDELHIVEAEA->M<-NYEGSPIK.V	U	1	Oxidation (M)	737.1221	2944.4594	2944.4488	3.62	1	(35)	0.017	1	20247
tr|A0A0C4DGB6|A0A0C4DGB6_HUMAN	ALB	Albumin OS=Homo sapiens OX=9606 GN=ALB PE=1 SV=1	71177	779	75(43)	12(6)	0.43	17%	A0A0C4DGB6_uniprot
	Peptide	Unique	Matches	Modification	Observed	Mr(expt)	Mr(calc)	ppm	Miss	Score	Expect	Rank	Query
	K.AACLLPK.L	U	1		386.7236	771.4327	771.4313	1.86	0	7	17	1	528
	K.LVTDLTK.V		12		395.2403	788.4660	788.4644	2.03	0	42	0.0033	1	673
	K.YLYEIAR.R	U	12		464.2523	926.4901	926.4861	4.27	0	39	0.0071	1	2208
	K.LCTVATLR.E	U	1		467.2616	932.5087	932.5113	-2.82	0	0	67	3	2308
	K.CCTESLVNR.R		3		569.7540	1137.4934	1137.4907	2.38	0	53	9.2e-005	1	4973
	K.LVNEVTEFAK.T	U	1		383.8814	1148.6224	1148.6077	12.8	0	1	50	1	5171
	R.FKDLGEENFK.A		1		613.8086	1225.6027	1225.5979	3.97	1	5	20	1	6330
	R.FPKAEFAEVSK.L		1		418.2290	1251.6653	1251.6499	12.3	1	0	54	1	6836
	K.YICENQDSISSK.L		20		722.3254	1442.6362	1442.6347	1.02	0	32	0.014	1	9457
	R.RHPDYSVVLLLR.L		1		489.9546	1466.8420	1466.8358	4.27	1	24	0.11	1	9877
	K.VPQVSTPTLVEVSR.N		6		756.4260	1510.8374	1510.8355	1.22	0	67	9.5e-006	1	10508
	K.VPQVSTPTLVEVSR.N		2		504.6210	1510.8411	1510.8355	3.68	0	(36)	0.011	1	10511
	K.KVPQVSTPTLVEVSR.N		7		820.4726	1638.9306	1638.9305	0.10	1	74	8.8e-007	1	12654
	K.KVPQVSTPTLVEVSR.N		7		547.3195	1638.9367	1638.9305	3.81	1	(60)	2.1e-005	1	12666
tr|A0A384NL58|A0A384NL58_HUMAN		Heterogeneous nuclear ribonucleoproteins A2/B1 OS=Homo sapiens OX=9606 PE=2 SV=1	37494	768	44(37)	12(10)	2.00	39%	A0A384NL58_uniprot
	Peptide	Unique	Matches	Modification	Observed	Mr(expt)	Mr(calc)	ppm	Miss	Score	Expect	Rank	Query
	K.LFVGGIK.E	U	13		367.2350	732.4554	732.4534	2.75	0	42	0.0016	1	259
	K.KLFVGGIK.E	U	2		431.2827	860.5508	860.5484	2.83	1	44	0.00035	1	1430
	R.DYFEEYGK.I	U	1		525.7250	1049.4354	1049.4342	1.18	0	27	0.018	1	3788
	R.NYYEQWGK.L	U	4		544.2461	1086.4776	1086.4770	0.54	0	10	21	1	4222
	K.IDTIEIITDR.Q	U	2		594.8280	1187.6414	1187.6398	1.43	0	68	1.4e-005	1	5715
	R->.<-QE->M<-QEVQSSR.S	U	1	Gln->pyro-Glu (N-term Q); Oxidation (M)	610.7650	1219.5153	1219.5139	1.17	0	(23)	0.053	1	6219
	R.QEMQEVQSSR.S	U	1		611.2816	1220.5486	1220.5455	2.49	0	54	0.0001	1	6251
	R.EESGKPGAHVTVK.K	U	1		669.8545	1337.6944	1337.6939	0.38	0	45	0.0025	1	7967
	R.GGGGNFGPGPGSNFR.G	U	7		689.3197	1376.6248	1376.6222	1.93	0	60	3.1e-005	1	8473
	K.YHTINGHNAEVR.K	U	1		353.4278	1409.6822	1409.6800	1.58	0	18	0.87	1	8904
	R.GFGFVTFDDHDPVDK.I	U	5		565.9295	1694.7667	1694.7577	5.29	0	44	0.0014	1	13291
	R.GFGFVTFDDHDPVDK.I	U	2		848.3910	1694.7675	1694.7577	5.81	0	(40)	0.0038	1	13292
	K.LFIGGLSFETTEESLR.N	U	1		899.9680	1797.9214	1797.9149	3.61	0	106	1.4e-009	1	14494
	R.N->M<-GGPYGGGNYGPGGSGGSGGYGGR.S	U	2	Oxidation (M)	1103.4530	2204.8914	2204.8930	-0.72	0	111	4.1e-011	1	17843
	R.N->M<-GGPYGGGNYGPGGSGGSGGYGGR.S	U	1	Oxidation (M)	735.9733	2204.8982	2204.8930	2.32	0	(35)	0.0019	1	17845
tr|J3KTA4|J3KTA4_HUMAN	DDX5	DEAD box protein 5 OS=Homo sapiens OX=9606 GN=DDX5 PE=1 SV=1	69557	764	48(33)	20(16)	1.29	38%	J3KTA4_uniprot
	Peptide	Unique	Matches	Modification	Observed	Mr(expt)	Mr(calc)	ppm	Miss	Score	Expect	Rank	Query
	K.TIVFVETK.R		2		468.7759	935.5373	935.5328	4.79	0	28	0.041	1	2358
	R.QLAEDFLK.D		1		482.2616	962.5086	962.5073	1.42	0	14	2.8	1	2755
	K.LLQLVEDR.G	U	3		493.2896	984.5645	984.5604	4.23	0	56	0.00016	1	3024
	R.DWVLNEFK.H		1		525.7685	1049.5224	1049.5182	4.04	0	25	0.19	1	3791
	R.LIDFLECGK.T		3		547.7833	1093.5520	1093.5478	3.83	0	59	7.6e-005	1	4348
	R.LMEEIMSEK.E		1		555.2637	1108.5129	1108.5144	-1.34	0	(0)	38	2	4544
	K.IVDQIRPDR.Q		1		371.2130	1110.6172	1110.6145	2.39	0	10	4.6	1	4569
	K.IVDQIRPDR.Q		1		556.3162	1110.6178	1110.6145	2.90	0	(10)	5.4	1	4570
	K.QVSDLISVLR.E	U	5		565.3343	1128.6541	1128.6503	3.44	0	63	2.6e-005	1	4849
	R.L->M<-EEI->M<-SEK.E		1	2 Oxidation (M)	571.2606	1140.5067	1140.5042	2.16	0	37	0.0054	1	5024
	R.GVEICIATPGR.L		1		586.8113	1171.6081	1171.6019	5.28	0	38	0.011	1	5516
	K.APILIATDVASR.G		3		613.8613	1225.7080	1225.7030	4.05	0	55	0.00011	1	6349
	R.KIVDQIRPDR.Q		1		620.3633	1238.7120	1238.7095	2.02	1	12	1.7	1	6590
	R.KIVDQIRPDR.Q		1		413.9117	1238.7131	1238.7095	2.92	1	(7)	5.2	1	6591
	R.TTYLVLDEADR.M		4		648.3290	1294.6434	1294.6405	2.26	0	45	0.0019	1	7430
	R.->M<-LD->M<-GFEPQIR.K		2	2 Oxidation (M)	684.8198	1367.6250	1367.6214	2.64	0	46	0.0017	1	8348
	R.GDGPICLVLAPTR.E		3		684.8721	1367.7297	1367.7231	4.81	0	55	0.00016	1	8357
	K.NFYQEHPDLAR.R		1		695.3329	1388.6513	1388.6473	2.92	0	48	0.0009	1	8632
	K.NFYQEHPDLAR.R		1		463.8916	1388.6529	1388.6473	4.02	0	(12)	3.8	1	8633
	K.TGTAYTFFTPNNIK.Q	U	2		787.8991	1573.7837	1573.7777	3.82	0	42	0.0042	1	11618
	R.ELAQQVQQVAAEYCR.A		1		896.9375	1791.8604	1791.8574	1.72	0	41	0.0047	1	14430
	R.ELAQQVQQVAAEYCR.A		1		598.2953	1791.8642	1791.8574	3.83	0	(28)	0.093	1	14431
	K.FVINYDYPNSSEDYIHR.I	U	1		1066.4872	2130.9598	2130.9647	-2.28	0	70	5.8e-006	1	17460
	K.FVINYDYPNSSEDYIHR.I	U	4		711.3293	2130.9662	2130.9647	0.73	0	(69)	7.5e-006	1	17462
	K.TLSYLLPAIVHINHQPFLER.G		1		591.0845	2360.3090	2360.3005	3.62	0	(38)	0.0032	1	18588
	K.TLSYLLPAIVHINHQPFLER.G		1		787.7770	2360.3091	2360.3005	3.67	0	52	0.00013	1	18589
	R.QNFTEPTAIQAQGWPVALSGLD->M<-VGVAQTGSGK.T		1	Oxidation (M)	1125.5686	3373.6840	3373.6613	6.72	0	50	0.00046	1	20770
tr|A0A024R9C1|A0A024R9C1_HUMAN	PABPC1	Polyadenylate-binding protein OS=Homo sapiens OX=9606 GN=PABPC1 PE=3 SV=1	70854	698	42(28)	18(15)	1.48	35%	A0A024R9C1_uniprot
	Peptide	Unique	Matches	Modification	Observed	Mr(expt)	Mr(calc)	ppm	Miss	Score	Expect	Rank	Query
	K.QIYVGR.A		1		368.2117	734.4088	734.4075	1.81	0	3	38	7	270
	K.FGPALSVK.V		4		409.7429	817.4712	817.4698	1.69	0	34	0.02	1	970
	K.SGVGNIFIK.N		1		467.7729	933.5312	933.5284	3.00	0	47	0.0012	1	2319
	K.GFGFVSFER.H		4		523.2621	1044.5096	1044.5029	6.42	0	33	0.029	1	3734
	R.YQGVNLYVK.N	U	2		542.2994	1082.5843	1082.5760	7.66	0	20	0.54	1	4170
	K.FSPAGPILSIR.V		2		579.3405	1156.6663	1156.6604	5.12	0	50	0.00065	1	5257
	K.NLDDGIDDER.L		1		581.2548	1160.4950	1160.4946	0.36	0	31	0.0093	1	5321
	R.AKEFTNVYIK.N		1		404.8928	1211.6566	1211.6550	1.35	1	7	9.9	1	6092
	K.EFSPFGTITSAK.V	U	2		642.8297	1283.6449	1283.6398	3.97	0	47	0.001	1	7282
	R.KEFSPFGTITSAK.V	U	1		706.8767	1411.7389	1411.7347	2.93	1	74	2.5e-006	1	8937
	R.KEFSPFGTITSAK.V	U	1		471.5872	1411.7397	1411.7347	3.49	1	(41)	0.0053	1	8938
	K.VDEAVAVLQAHQAK.E		1		493.6035	1477.7887	1477.7889	-0.10	0	(4)	27	1	10051
	K.VDEAVAVLQAHQAK.E		1		739.9043	1477.7940	1477.7889	3.50	0	43	0.0034	1	10052
	R.IVATKPLYVALAQR.K		1		771.9747	1541.9349	1541.9293	3.62	0	71	6.1e-007	1	11026
	R.IVATKPLYVALAQR.K		1		514.9865	1541.9377	1541.9293	5.44	0	(58)	1.1e-005	1	11027
	K.GFGFVCFSSPEEATK.A		2		831.8802	1661.7458	1661.7396	3.76	0	42	0.0015	1	12949
	R.SKVDEAVAVLQAHQAK.E		1		847.4665	1692.9185	1692.9159	1.59	1	65	1.6e-005	1	13271
	R.SKVDEAVAVLQAHQAK.E		1		565.3135	1692.9188	1692.9159	1.73	1	(41)	0.004	1	13272
	K.GYGFVHFETQEAAER.A	U	2		870.9042	1739.7938	1739.7903	1.98	0	63	2e-005	1	13784
	K.GYGFVHFETQEAAER.A	U	2		580.9393	1739.7960	1739.7903	3.24	0	(27)	0.071	1	13785
	R.SLGYAYVNFQQPADAER.A		4		964.9589	1927.9033	1927.9064	-1.62	0	89	6.8e-008	1	15797
	R.SLGYAYVNFQQPADAER.A		2		643.6437	1927.9094	1927.9064	1.54	0	(36)	0.012	1	15799
	K.ITGMLLEIDNSELLHMLESPESLR.S		1		914.1410	2739.4011	2739.3822	6.90	0	82	3.3e-007	1	19785
	R.NPQQHLNAQPQVTMQQPAVHVQGQEPLTASMLASAPPQEQK.Q	U	1		1115.0642	4456.2277	4456.2016	5.87	0	(16)	0.79	1	21759
	R.NPQQHLNAQPQVT->M<-QQPAVHVQGQEPLTASMLASAPPQEQK.Q	U	1	Oxidation (M)	1119.0580	4472.2028	4472.1965	1.41	0	(24)	0.14	1	21768
	R.NPQQHLNAQPQVT->M<-QQPAVHVQGQEPLTAS->M<-LASAPPQEQK.Q	U	1	2 Oxidation (M)	1123.0599	4488.2107	4488.1914	4.29	0	34	0.014	1	21777
tr|A0A4D5RAC7|A0A4D5RAC7_HUMAN		Tr-type G domain-containing protein OS=Homo sapiens OX=9606 PE=4 SV=1	46523	603	39(24)	15(8)	2.21	44%	A0A4D5RAC7_uniprot
	Peptide	Unique	Matches	Modification	Observed	Mr(expt)	Mr(calc)	ppm	Miss	Score	Expect	Rank	Query
	R.YEEIVK.E	U	2		390.7109	779.4073	779.4065	1.07	0	14	1.7	3	571
	K.EVSTYIK.K	U	1		420.2295	838.4444	838.4436	0.96	0	15	1.3	1	1175
	K.QLIVGVNK.M	U	1		435.7750	869.5355	869.5334	2.35	0	27	0.045	1	1520
	R->.<-QTVAVGVIK.A	U	1	Gln->pyro-Glu (N-term Q)	449.2751	896.5355	896.5331	2.68	0	(33)	0.012	1	1800
	R.QTVAVGVIK.A	U	1		457.7891	913.5636	913.5597	4.26	0	36	0.0099	1	2068
	K.RYEEIVK.E	U	1		468.7618	935.5091	935.5076	1.57	1	22	0.3	1	2355
	R.LPLQDVYK.I	U	4		488.2806	974.5467	974.5437	3.08	0	24	0.28	1	2892
	K.IGGIGTVPVGR.V	U	6		513.3102	1024.6059	1024.6030	2.91	0	63	1.2e-005	1	3539
	K.STTTGHLIYK.C	U	1		374.2053	1119.5941	1119.5924	1.53	0	30	0.073	1	4710
	K.STTTGHLIYK.C	U	1		560.8050	1119.5954	1119.5924	2.68	0	(24)	0.27	1	4711
	K.MDSTEPPYSQK.R	U	1		641.7849	1281.5551	1281.5547	0.35	0	39	0.0029	1	7259
	R.EHALLAYTLGVK.Q	U	4		438.9206	1313.7399	1313.7343	4.28	0	60	7e-005	1	7692
	K.YYVTIIDAPGHR.D	U	2		702.8695	1403.7243	1403.7197	3.28	0	66	2.3e-005	1	8840
	K.YYVTIIDAPGHR.D	U	3		468.9158	1403.7257	1403.7197	4.22	0	(57)	0.00016	1	8841
	K.THINIVVIGHVDSGK.S	U	1		530.3002	1587.8789	1587.8733	3.50	0	22	0.4	1	11855
	R.VETGVLKPGMVVTFAPVNVTTEVK.S	U	1		1258.1978	2514.3809	2514.3768	1.66	0	(51)	0.00019	1	19103
	R.VETGVLKPGMVVTFAPVNVTTEVK.S	U	1		839.1354	2514.3845	2514.3768	3.07	0	(52)	0.00014	1	19104
	R.VETGVLKPGMVVTFAPVNVTTEVK.S	U	1		629.6042	2514.3877	2514.3768	4.32	0	(50)	0.0002	1	19105
	R.VETGVLKPG->M<-VVTFAPVNVTTEVK.S	U	1	Oxidation (M)	1266.1946	2530.3746	2530.3717	1.15	0	56	0.0001	1	19171
	R.VETGVLKPG->M<-VVTFAPVNVTTEVK.S	U	2	Oxidation (M)	844.4656	2530.3751	2530.3717	1.34	0	(51)	0.00036	1	19172
	R.VETGVLKPG->M<-VVTFAPVNVTTEVK.S	U	1	Oxidation (M)	633.6029	2530.3825	2530.3717	4.28	0	(37)	0.007	1	19173
	K.NMITGTSQADCAVLIVAAGVGEFEAGISK.N	U	1		970.4893	2908.4461	2908.4310	5.19	0	77	1.3e-006	1	20179
	K.SGDAAIVD->M<-VPGKP->M<-CVESFSDYPPLGR.F	U	1	2 Oxidation (M)	1009.7983	3026.3730	3026.3824	-3.10	0	9	3.1	1	20370
tr|D3DTH7|D3DTH7_HUMAN	MYO1C	Myosin IC, isoform CRA_a OS=Homo sapiens OX=9606 GN=MYO1C PE=3 SV=1	99613	557	54(17)	25(13)	0.97	31%	D3DTH7_uniprot
	Peptide	Unique	Matches	Modification	Observed	Mr(expt)	Mr(calc)	ppm	Miss	Score	Expect	Rank	Query
	R.LFISTR.L		8		368.7222	735.4298	735.4279	2.63	0	35	0.0063	1	286
	R.EASELLR.E		1		409.2249	816.4353	816.4341	1.53	0	11	10	1	951
	R.SISPEWK.Q		1		423.7218	845.4291	845.4283	0.96	0	16	2.2	1	1302
	K.AVASEIFK.G		2		432.7472	863.4798	863.4752	5.30	0	36	0.012	1	1452
	K.NNDLLFR.N		1		446.2402	890.4659	890.4610	5.51	0	17	2.1	1	1735
	R.FDEVLIR.H		1		446.2526	890.4906	890.4862	5.02	0	41	0.0074	1	1736
	K.YEAFLQR.Y		1		463.7419	925.4691	925.4657	3.68	0	16	0.9	1	2195
	K.DVESPSWR.S		5		488.2350	974.4553	974.4458	9.84	0	3	26	9	2875
	R.KYEAFLQR.Y		2		527.7895	1053.5644	1053.5607	3.54	1	18	0.7	1	3849
	K.DNYPQSVPR.L		2		538.2625	1074.5105	1074.5094	0.98	0	23	0.24	1	4078
	K.YLGLLENLR.V		3		364.2184	1089.6335	1089.6182	14.0	0	9	4.2	2	4274
	K.IICDLVEEK.F		3		559.7935	1117.5724	1117.5689	3.11	0	20	0.71	1	4687
	R.NPQSYLYLVK.G		4		612.8381	1223.6617	1223.6550	5.48	0	36	0.011	1	6297
	R.HLGYKPEEYK.M		1		421.8844	1262.6314	1262.6295	1.48	0	(23)	0.35	1	7012
	R.HLGYKPEEYK.M		1		632.3231	1262.6317	1262.6295	1.73	0	30	0.072	1	7013
	K.KRPETVATQFK.M		1		652.8704	1303.7263	1303.7248	1.12	1	48	0.00076	1	7564
	K.KRPETVATQFK.M		1		435.5830	1303.7271	1303.7248	1.76	1	(39)	0.0064	1	7565
	R.SLASKDVESPSWR.S		3		487.9148	1460.7225	1460.7259	-2.39	1	6	21	3	9785
	K.GAPVGGHILSYLLEK.S		1		518.6290	1552.8653	1552.8613	2.54	0	(23)	0.25	1	11233
	K.GAPVGGHILSYLLEK.S		1		777.4406	1552.8667	1552.8613	3.45	0	69	5.6e-006	1	11234
	R.NVLDTSWPTPPPALR.E	U	1		832.4464	1662.8783	1662.8730	3.20	0	80	7.2e-007	1	12961
	R.NVLDTSWPTPPPALR.E	U	1		555.3013	1662.8820	1662.8730	5.43	0	(29)	0.083	1	12962
	K.GDVVLQSDHVIETLTK.T		1		877.4741	1752.9337	1752.9258	4.50	0	65	1.9e-005	1	13964
	K.GEELLSPLNLEQAAYAR.D		1		937.4868	1872.9591	1872.9581	0.54	0	99	8.8e-009	1	15206
	K.GEELLSPLNLEQAAYAR.D		1		625.3278	1872.9615	1872.9581	1.80	0	(85)	2.2e-007	1	15207
	K->.<-QKGDVVLQSDHVIETLTK.T		1	Gln->pyro-Glu (N-term Q)	665.0277	1992.0613	1992.0528	4.27	1	47	0.0009	1	16537
	R.LLHYAGEVTYSVTGFLDK.N		1		671.6881	2012.0425	2012.0255	8.45	0	45	0.0019	1	16709
	K.SEQEEYEAEGIAWEPVQYFNNK.I		1		1330.5941	2659.1737	2659.1714	0.87	0	58	3.2e-005	1	19562
	K.SEQEEYEAEGIAWEPVQYFNNK.I		1		887.3997	2659.1773	2659.1714	2.24	0	(53)	0.00011	1	19563
	K.GIISILDEECLRPGEATDLTFLEK.L		1		907.1373	2718.3902	2718.3786	4.26	0	25	0.26	1	19716
	R.IDYANLTGISVSSLSDSLFVLHVQR.A		1		912.1555	2733.4446	2733.4337	3.95	0	93	1.7e-008	1	19774
sp|O75369|FLNB_HUMAN	FLNB	Filamin-B OS=Homo sapiens OX=9606 GN=FLNB PE=1 SV=2	280157	519	34(16)	27(13)	0.22	13%	O75369_uniprot
	Peptide	Unique	Matches	Modification	Observed	Mr(expt)	Mr(calc)	ppm	Miss	Score	Expect	Rank	Query
	K.LVSIDSK.A		1		381.2248	760.4351	760.4331	2.67	0	20	0.68	1	470
	K.VFGPGVER.S	U	1		430.7384	859.4622	859.4552	8.11	0	25	0.64	1	1417
	R.LLGWIQNK.I		1		486.2894	970.5642	970.5600	4.40	0	8	7.6	1	2837
	K.IQQNTFTR.W		1		504.2678	1006.5211	1006.5196	1.49	0	30	0.08	1	3316
	K.SSFLVDCSK.A	U	1		521.7441	1041.4736	1041.4801	-6.24	0	3	16	1	3692
	K.DLAEDAPWK.K		1		522.7553	1043.4959	1043.4924	3.44	0	13	1.7	1	3723
	K.HIPGSPFTAK.I		1		527.7877	1053.5608	1053.5607	0.04	0	11	4.3	1	3848
	K.LDVTILSPSR.K	U	3		550.8185	1099.6224	1099.6237	-1.19	0	63	4.5e-005	1	4418
	K.VNQPASFAIR.L	U	1		551.8045	1101.5944	1101.5931	1.24	0	31	0.1	1	4448
	R.LNGAKGKIDAK.V	U	1		557.8290	1113.6434	1113.6506	-6.43	2	7	9.1	2	4616
	K.VVASGPGLEHGK.V	U	1		384.2129	1149.6168	1149.6142	2.20	0	5	18	1	5182
	K.VAVTEGCQPSR.V	U	1		602.2951	1202.5756	1202.5714	3.55	0	44	0.0022	1	5959
	R.LIALLEVLSQK.R		1		613.8896	1225.7647	1225.7645	0.17	0	68	2e-006	1	6358
	R.LIALLEVLSQK.R		1		409.5959	1225.7659	1225.7645	1.13	0	(38)	0.0024	1	6359
	K.ADIEMPFDPSK.V	U	1		625.2968	1248.5791	1248.5696	7.56	0	19	0.53	1	6751
	R.AWGPGLHGGIVGR.S	U	1		426.2367	1275.6882	1275.6837	3.60	0	24	0.24	1	7203
	R.LPNNHIGISFIPR.E	U	1		493.2825	1476.8258	1476.8201	3.82	0	53	0.00021	1	10033
	K.SPFTVGVAAPLDLSK.I	U	1		751.4193	1500.8239	1500.8188	3.43	0	42	0.004	1	10362
	R.DAGYGGISLAVEGPSK.V	U	1		760.8842	1519.7538	1519.7518	1.27	0	39	0.01	1	10650
	K.FADEHVPGSPFTVK.I	U	1		510.9271	1529.7594	1529.7515	5.16	0	22	0.41	1	10769
	K.VLFASQEIPASPFR.V	U	1		781.4258	1560.8371	1560.8300	4.56	0	73	3.4e-006	1	11330
	R.GAGIGGLGITVEGPSESK.I	U	2		814.9280	1627.8415	1627.8417	-0.12	0	55	0.00024	1	12487
	K.VSYFPTVPGVYIVSTK.F		1		878.9841	1755.9537	1755.9447	5.10	0	60	4.8e-005	1	13981
	R.LVSPGSANETSSILVESVTR.S	U	2		1023.5392	2045.0638	2045.0641	-0.12	0	109	7.9e-010	1	16949
	K.IPYLPITNFNQNWQDGK.A	U	1		1024.5233	2047.0321	2047.0163	7.71	0	82	4.1e-007	1	16967
	K.AHGPGLEGGLVGKPAEFTIDTK.G	U	1		549.2952	2193.1518	2193.1430	4.02	0	37	0.014	1	17764
	R.GQHVTGSPFQFTVGPLGEGGAHK.V		2		577.7950	2307.1508	2307.1397	4.83	0	27	0.22	1	18363
	R.GQHVTGSPFQFTVGPLGEGGAHK.V		1		770.0614	2307.1624	2307.1397	9.84	0	(27)	0.23	1	18365
	K.YTPTQQGN->M<-QVLVTYGGDPIPK.S	U	1	Oxidation (M)	808.4045	2422.1916	2422.1839	3.19	0	32	0.049	1	18753
tr|Q59GY2|Q59GY2_HUMAN		60S ribosomal protein L4 (Fragment) OS=Homo sapiens OX=9606 PE=2 SV=1	49307	503	32(18)	16(10)	1.82	34%	Q59GY2_uniprot
	Peptide	Unique	Matches	Modification	Observed	Mr(expt)	Mr(calc)	ppm	Miss	Score	Expect	Rank	Query
	K.EAVLLLK.K	U	1		393.2610	784.5075	784.5058	2.13	0	4	8.1	8	610
	K.LAPGGHVGR.F	U	1		432.2461	862.4776	862.4773	0.26	0	21	0.3	1	1438
	K.AAAAAAALQAK.S	U	1		478.7763	955.5379	955.5450	-7.41	0	6	14	1	2642
	K.NVTLPAVFK.A	U	2		494.7969	987.5793	987.5753	4.06	0	23	0.31	1	3060
	K.SNYNLPMHK.M	U	1		368.5161	1102.5266	1102.5229	3.32	0	(2)	44	2	4452
	K.SNYNLP->M<-HK.M	U	1	Oxidation (M)	373.8472	1118.5198	1118.5179	1.72	0	(9)	6.4	1	4696
	K.SNYNLP->M<-HK.M	U	1	Oxidation (M)	560.2676	1118.5207	1118.5179	2.57	0	14	1.6	1	4697
	K.LDELYGTWR.K	U	1		576.7908	1151.5670	1151.5611	5.10	0	38	0.0083	1	5197
	R.NIPGITLLNVSK.L	U	1		634.8857	1267.7568	1267.7500	5.39	0	62	1.2e-005	1	7079
	R.KLDELYGTWR.K	U	2		640.8375	1279.6604	1279.6561	3.36	1	42	0.0067	1	7250
	R.KLDELYGTWR.K	U	1		427.5610	1279.6613	1279.6561	4.08	1	(34)	0.037	1	7251
	R.FCIWTESAFR.K	U	1		658.8111	1315.6076	1315.6019	4.34	0	33	0.032	1	7734
	R.GPCIIYNEDNGIIK.A	U	1		803.4033	1604.7920	1604.7868	3.21	0	48	0.0011	1	12111
	R.IEEVPELPLVVEDK.V	U	1		804.9416	1607.8686	1607.8658	1.77	0	50	0.00062	1	12168
	R.RGPCIIYNEDNGIIK.A	U	1		587.9741	1760.9005	1760.8879	7.16	1	25	0.25	1	14030
	K.APIRPDIVNFVHTNLR.K	U	2		621.3550	1861.0431	1861.0322	5.84	0	57	5.3e-005	1	15109
	K.APIRPDIVNFVHTNLR.K	U	2		466.2682	1861.0438	1861.0322	6.20	0	(22)	0.14	1	15110
	R.IEEVPELPLVVEDKVEGYK.K	U	1		729.0613	2184.1622	2184.1565	2.59	1	33	0.044	1	17733
	R.IEEVPELPLVVEDKVEGYKK.T	U	1		579.0735	2312.2649	2312.2515	5.78	2	39	0.0035	1	18407
	R->.<-QPYAVSELAGHQTSAESWGTGR.A	U	3	Gln->pyro-Glu (N-term Q)	772.3626	2314.0660	2314.0614	1.97	0	(41)	0.0034	1	18412
	R->.<-QPYAVSELAGHQTSAESWGTGR.A	U	2	Gln->pyro-Glu (N-term Q)	1158.0406	2314.0667	2314.0614	2.29	0	145	1.2e-013	1	18414
	R.QPYAVSELAGHQTSAESWGTGR.A	U	1		1166.5488	2331.0831	2331.0880	-2.09	0	(85)	1.3e-007	1	18473
	R.QPYAVSELAGHQTSAESWGTGR.A	U	3		778.0373	2331.0900	2331.0880	0.88	0	(43)	0.0023	1	18474
tr|B4DGL0|B4DGL0_HUMAN		cDNA FLJ53619, highly similar to Heat shock protein HSP 90-beta OS=Homo sapiens OX=9606 PE=2 SV=1	82518	482	38(21)	18(10)	0.73	26%	B4DGL0_uniprot
	Peptide	Unique	Matches	Modification	Observed	Mr(expt)	Mr(calc)	ppm	Miss	Score	Expect	Rank	Query
	K.VILHLK.E		1		361.7508	721.4870	721.4850	2.68	0	3	0.55	1	159
	K.SLVSVTK.E		1		367.2274	732.4402	732.4382	2.83	0	9	3.2	6	251
	R.ALLFIPR.R	U	5		415.2690	828.5235	828.5221	1.67	0	36	0.0076	1	1091
	K.LGIHEDSTNR.R	U	1		381.1908	1140.5505	1140.5523	-1.63	0	30	0.068	1	5030
	K.LGIHEDSTNR.R	U	1		571.2850	1140.5554	1140.5523	2.67	0	(22)	0.47	1	5031
	K.YIDQEELNK.T		1		576.2852	1150.5558	1150.5506	4.51	0	18	0.9	1	5188
	K.SIYYITGESK.E		2		580.7964	1159.5782	1159.5761	1.85	0	37	0.033	1	5309
	K.IDIIPNPQER.T	U	2		597.8287	1193.6429	1193.6404	2.11	0	29	0.076	1	5802
	R.RAPFDLFENK.K	U	1		412.8861	1235.6365	1235.6299	5.38	1	26	0.18	1	6535
	R.RAPFDLFENK.K	U	2		618.8270	1235.6394	1235.6299	7.72	1	(14)	2.8	1	6538
	K.EQVANSAFVER.V	U	2		625.3142	1248.6137	1248.6098	3.12	0	55	0.00028	1	6759
	R.ELISNASDALDK.I	U	2		638.3271	1274.6396	1274.6354	3.34	0	61	5.7e-005	1	7183
	K.EDQTEYLEER.R		4		656.2888	1310.5630	1310.5626	0.28	0	54	8.6e-005	1	7645
	R.TLTLVDTGIGMTK.A	U	1		675.3731	1348.7317	1348.7272	3.30	0	80	1.6e-006	1	8100
	R.RAPFDLFENKK.K	U	1		455.5823	1363.7251	1363.7248	0.22	2	16	3.6	1	8316
	K.EGLELPEDEEEK.K		3		708.8237	1415.6328	1415.6303	1.73	0	22	0.19	1	9005
	K.HLEINPDHPIVETLR.Q	U	1		594.9895	1781.9467	1781.9424	2.39	0	33	0.034	1	14283
	K.HSQFIGYPITLYLEK.E	U	1		904.9838	1807.9530	1807.9509	1.17	0	68	1e-005	1	14608
	K.HSQFIGYPITLYLEK.E	U	1		603.6585	1807.9535	1807.9509	1.48	0	(27)	0.14	1	14609
	R.NPDDITQEEYGEFYK.S	U	4		924.4023	1846.7901	1846.7897	0.22	0	74	6.6e-007	1	15016
	R.YHTSQSGDEMTSLSEYVSR.M	U	1		726.3214	2175.9422	2175.9379	2.00	0	64	6.2e-006	1	17686
tr|Q562Z4|Q562Z4_HUMAN	ACT	Actin-like protein (Fragment) OS=Homo sapiens OX=9606 GN=ACT PE=4 SV=1	11548	477	32(25)	5(3)	3.79	65%	Q562Z4_uniprot
	Peptide	Unique	Matches	Modification	Observed	Mr(expt)	Mr(calc)	ppm	Miss	Score	Expect	Rank	Query
	R.LDLAGRDLT.-		1		487.2657	972.5168	972.5240	-7.38	1	2	47	5	2854
	R.HTFYNELR.V	U	2		540.2690	1078.5234	1078.5196	3.55	0	27	0.13	1	4134
	R.VAPEEHPVLLTEAPLNPK.A		12		652.0281	1953.0626	1953.0571	2.81	0	(43)	0.0023	1	16091
	R.VAPEEHPVLLTEAPLNPK.A		11		977.5388	1953.0631	1953.0571	3.07	0	65	1.4e-005	1	16093
	R.VAPEEHPVLLTEAPLNPK.A		4		489.2734	1953.0647	1953.0571	3.87	0	(29)	0.047	1	16095
	R.VAPEEHPVLLTEAPLNPKANR.E		1		574.5680	2294.2429	2294.2382	2.01	1	32	0.02	1	18317
	K.->M<-TQI->M<-FETFNTPA->M<-YVAIQAVLSLYASGR.T		1	3 Oxidation (M)	1101.2082	3300.6029	3300.5869	4.86	0	52	0.00033	1	20688
tr|G3V1V0|G3V1V0_HUMAN	MYL6	Myosin light polypeptide 6 OS=Homo sapiens OX=9606 GN=MYL6 PE=1 SV=1	18311	466	22(19)	8(8)	5.42	52%	G3V1V0_uniprot
	Peptide	Unique	Matches	Modification	Observed	Mr(expt)	Mr(calc)	ppm	Miss	Score	Expect	Rank	Query
	R.HVLVTLGEK.M	U	2		498.2986	994.5827	994.5811	1.55	0	36	0.0048	1	3157
	K.EAFQLFDR.T	U	2		513.2587	1024.5029	1024.4978	5.00	0	40	0.0047	1	3527
	K.EGNGTVMGAEIR.H	U	1		617.2988	1232.5831	1232.5819	0.96	0	(24)	0.17	1	6481
	K.EGNGTV->M<-GAEIR.H	U	1	Oxidation (M)	625.2967	1248.5789	1248.5768	1.69	0	45	0.0014	1	6750
	R.ALGQNPTNAEVLK.V	U	3		677.8713	1353.7280	1353.7252	2.07	0	55	0.00017	1	8157
	K.ILYSQCGDV->M<-R.A	U	1	Oxidation (M)	679.3174	1356.6202	1356.6166	2.65	0	42	0.0025	1	8194
	K.DQGTYEDYVEGLR.V	U	6		772.8501	1543.6856	1543.6791	4.27	0	77	5.3e-007	1	11052
	K.NKDQGTYEDYVEGLR.V	U	1		893.9165	1785.8184	1785.8169	0.84	1	70	3.5e-006	1	14330
	K.NKDQGTYEDYVEGLR.V	U	2		596.2828	1785.8265	1785.8169	5.36	1	(52)	0.00025	1	14332
	K.VLDFEHFLPMLQTVAK.N	U	1		630.0060	1886.9961	1886.9964	-0.18	0	(45)	0.0021	1	15324
	K.VLDFEHFLP->M<-LQTVAK.N	U	1	Oxidation (M)	952.5035	1902.9925	1902.9914	0.61	0	53	0.00036	1	15486
	K.VLDFEHFLP->M<-LQTVAK.N	U	1	Oxidation (M)	635.3390	1902.9951	1902.9914	1.99	0	(31)	0.05	1	15487
tr|A0A2R8Y5V9|A0A2R8Y5V9_HUMAN	TPM4	Tropomyosin alpha-4 chain OS=Homo sapiens OX=9606 GN=TPM4 PE=1 SV=1	28649	438	34(16)	13(7)	2.00	35%	A0A2R8Y5V9_uniprot
	Peptide	Unique	Matches	Modification	Observed	Mr(expt)	Mr(calc)	ppm	Miss	Score	Expect	Rank	Query
	R.AEFAER.T		1		361.6769	721.3392	721.3395	-0.37	0	21	0.38	1	155
	R.LATALQK.L		1		372.7353	743.4561	743.4541	2.73	0	35	0.027	1	304
	K.LLSDKLK.E		2		408.7641	815.5136	815.5116	2.48	1	21	0.14	3	940
	R.KYEEVAR.K		2		447.7368	893.4591	893.4606	-1.75	1	5	23	1	1755
	K.HIAEEADR.K		7		470.7278	939.4410	939.4410	0.03	0	11	3.6	1	2407
	K.LVILEGELER.A		1		585.8417	1169.6688	1169.6656	2.76	0	44	0.0018	1	5491
	K.EDKYEEEIK.L		1		591.7813	1181.5479	1181.5452	2.37	1	17	0.76	1	5654
	R.IQLVEEELDR.A		8		622.3317	1242.6489	1242.6456	2.70	0	69	7.8e-006	1	6644
	R.KLVILEGELER.A		1		433.5960	1297.7661	1297.7605	4.31	1	(47)	0.00051	1	7488
	R.KLVILEGELER.A		1		649.8908	1297.7671	1297.7605	5.05	1	55	7.1e-005	1	7489
	R.RIQLVEEELDR.A		2		700.3824	1398.7502	1398.7467	2.55	1	70	6.7e-006	1	8771
	R.RIQLVEEELDR.A		2		467.2581	1398.7524	1398.7467	4.14	1	(53)	0.00032	1	8773
	K.TIDDLEDELYAQK.L		1		776.8721	1551.7297	1551.7304	-0.45	0	41	0.0056	1	11215
	K.YSEKEDKYEEEIK.L		1		563.9302	1688.7689	1688.7780	-5.42	2	(23)	0.16	1	13226
	K.YSEKEDKYEEEIK.L		1		845.3966	1688.7787	1688.7780	0.37	2	30	0.049	1	13227
	R.IQLVEEELDRAQER.L		2		576.6385	1726.8936	1726.8849	5.04	1	26	0.19	1	13661
sp|P11388|TOP2A_HUMAN	TOP2A	DNA topoisomerase 2-alpha OS=Homo sapiens OX=9606 GN=TOP2A PE=1 SV=3	175017	434	27(18)	17(11)	0.32	12%	P11388_uniprot
	Peptide	Unique	Matches	Modification	Observed	Mr(expt)	Mr(calc)	ppm	Miss	Score	Expect	Rank	Query
	R.DFFELR.L	U	3		413.7088	825.4030	825.4021	1.15	0	24	0.29	1	1067
	K.YGVFPLR.G		1		426.2438	850.4730	850.4701	3.44	0	40	0.0037	1	1360
	K.IPNFDVR.E	U	1		430.7368	859.4590	859.4552	4.45	0	52	0.0013	1	1416
	K.FTVETASR.E	U	1		455.7358	909.4570	909.4556	1.55	0	33	0.025	1	1995
	R.AYDIAGSTK.D	U	1		463.2349	924.4552	924.4552	-0.02	0	15	1.3	1	2190
	K.FLYDDNQR.V		1		535.7500	1069.4854	1069.4829	2.42	0	24	0.12	1	4015
	K.TLAVSGLGVVGR.D	U	1		564.8433	1127.6720	1127.6663	5.05	0	69	4.3e-006	1	4833
	R.EVTFVPGLYK.I		1		576.8209	1151.6273	1151.6227	4.01	0	21	0.57	1	5203
	K.KYDTVLDILR.D	U	1		618.3546	1234.6945	1234.6921	1.96	1	46	0.0013	1	6522
	K.KYDTVLDILR.D	U	1		412.5727	1234.6964	1234.6921	3.48	1	(31)	0.038	1	6523
	K.SFGSTCQLSEK.F	U	1		622.2859	1242.5572	1242.5551	1.75	0	6	7.2	1	6641
	K.EKQDEQVGLPGK.G	U	1		443.2344	1326.6814	1326.6779	2.61	1	14	2	1	7879
	K.ELILFSNSDNER.S		4		718.8573	1435.7000	1435.6943	4.01	0	70	7.4e-006	1	9330
	K.IFDEILVNAADNK.Q		1		487.9256	1460.7550	1460.7511	2.66	0	(32)	0.048	1	9794
	K.IFDEILVNAADNK.Q		2		731.3860	1460.7575	1460.7511	4.43	0	65	2.7e-005	1	9795
	K.QIMENAEINNIIK.I		1		765.4059	1528.7972	1528.7919	3.49	0	38	0.01	1	10759
	K.GFQQISFVNSIATSK.G	U	2		813.9302	1625.8459	1625.8413	2.83	0	71	5.1e-006	1	12456
	K.GFQQISFVNSIATSK.G	U	1		542.9559	1625.8460	1625.8413	2.85	0	(18)	0.95	1	12457
	K.YSGPEDDAAISLAFSK.K	U	1		835.9023	1669.7900	1669.7835	3.89	0	45	0.0018	1	13046
	K.AAIGCGIVESILNWVK.F	U	1		865.4696	1728.9246	1728.9233	0.80	0	83	2.8e-007	1	13691
tr|A0A024R3X4|A0A024R3X4_HUMAN	HSPD1	60 kDa chaperonin (Fragment) OS=Homo sapiens OX=9606 GN=HSPD1 PE=2 SV=1	61187	426	19(11)	12(8)	0.60	27%	A0A024R3X4_uniprot
	Peptide	Unique	Matches	Modification	Observed	Mr(expt)	Mr(calc)	ppm	Miss	Score	Expect	Rank	Query
	R.LPTVFR.Q	U	2		366.7244	731.4343	731.4330	1.77	0	24	0.17	1	240
	K.IGIEIIK.R	U	2		393.2610	784.5075	784.5058	2.13	0	40	0.0021	1	610
	K.IPAMTIAK.N	U	1		422.7518	843.4891	843.4888	0.38	0	2	51	2	1263
	K.VGEVIVTK.D	U	1		422.7585	843.5025	843.5066	-4.87	0	5	20	2	1265
	K.VGLQVVAVK.A	U	2		456.7989	911.5832	911.5804	3.02	0	30	0.019	1	2033
	K.NAGVEGSLIVEK.I	U	2		608.3347	1214.6549	1214.6507	3.49	0	11	7.9	1	6165
	K.VGGTSDVEVNEK.K	U	1		617.3026	1232.5905	1232.5885	1.69	0	60	5.6e-005	1	6482
	R.TVIIEQSWGSPK.V	U	1		672.8627	1343.7108	1343.7085	1.69	0	55	0.00025	1	8039
	K.TLNDELEIIEGMK.F	U	1		752.8835	1503.7525	1503.7490	2.33	0	56	0.0002	1	10416
	R.ALMLQGVDLLADAVAVTMGPK.G	U	1		1057.0768	2112.1390	2112.1323	3.19	0	(24)	0.19	1	17373
	R.ALMLQGVDLLADAVAVT->M<-GPK.G	U	1	Oxidation (M)	710.3864	2128.1374	2128.1272	4.80	0	56	0.00012	1	17449
	R.KPLVIIAEDVDGEALSTLVLNR.L		1		789.1174	2364.3305	2364.3264	1.72	0	98	2.2e-009	1	18600
	K.LVQDVANNTNEEAGDGTTTATVLAR.S	U	1		1280.6295	2559.2445	2559.2413	1.26	0	132	4.2e-012	1	19303
	K.LVQDVANNTNEEAGDGTTTATVLAR.S	U	2		854.0890	2559.2451	2559.2413	1.52	0	(85)	1.8e-007	1	19304
tr|Q5JR94|Q5JR94_HUMAN	RPS8	40S ribosomal protein S8 OS=Homo sapiens OX=9606 GN=RPS8 PE=2 SV=1	24475	412	27(16)	10(6)	1.79	45%	Q5JR94_uniprot
	Peptide	Unique	Matches	Modification	Observed	Mr(expt)	Mr(calc)	ppm	Miss	Score	Expect	Rank	Query
	R.ADGYVLEGK.E	U	1		476.2441	950.4735	950.4709	2.78	0	33	0.028	1	2572
	K.ELEFYLR.K	U	2		485.2568	968.4991	968.4967	2.50	0	11	4	1	2818
	K.YELGRPAANTK.I	U	1		610.3253	1218.6361	1218.6357	0.36	0	14	3.2	1	6207
	K.YELGRPAANTK.I	U	1		407.2193	1218.6362	1218.6357	0.42	0	(5)	27	1	6208
	K.LTPEEEEILNK.K	U	4		657.8453	1313.6760	1313.6714	3.49	0	51	0.00052	1	7687
	K.LTPEEEEILNK.K	U	1		438.9009	1313.6808	1313.6714	7.15	0	(16)	1.6	1	7688
	K.LTPEEEEILNKK.R	U	1		721.8943	1441.7740	1441.7664	5.31	1	24	0.29	1	9448
	K.NCIVLIDSTPYR.Q	U	3		725.8751	1449.7357	1449.7286	4.89	0	66	1.7e-005	1	9587
	K.ISSLLEEQFQQGK.L	U	2		753.8948	1505.7750	1505.7726	1.63	0	81	8.6e-006	1	10435
	R.QWYESHYALPLGR.K	U	2		540.6049	1618.7928	1618.7892	2.19	0	(18)	1	1	12331
	R.QWYESHYALPLGR.K	U	1		810.4058	1618.7970	1618.7892	4.80	0	67	1.4e-005	1	12332
	K.GAKLTPEEEEILNKK.R	U	1		425.4857	1697.9135	1697.9199	-3.75	2	1	50	3	13341
	R.IIDVVYNASNNELVR.T	U	4		859.9598	1717.9050	1717.8999	2.99	0	83	3.6e-007	1	13573
	R.IIDVVYNASNNELVR.T	U	3		573.6432	1717.9077	1717.8999	4.58	0	(48)	0.001	1	13577
tr|Q6ZS99|Q6ZS99_HUMAN		Nucleolin OS=Homo sapiens OX=9606 PE=2 SV=1	65979	407	21(16)	11(8)	0.48	19%	Q6ZS99_uniprot
	Peptide	Unique	Matches	Modification	Observed	Mr(expt)	Mr(calc)	ppm	Miss	Score	Expect	Rank	Query
	K.VFGNEIK.L	U	2		403.7249	805.4351	805.4334	2.18	0	15	2	1	819
	K.ALELTGLK.V	U	2		422.7620	843.5095	843.5065	3.56	0	34	0.024	1	1267
	K.GIAYIEFK.T	U	4		470.7632	939.5118	939.5065	5.60	0	38	0.0063	1	2421
	R.LVSKDGNSK.G	U	1		474.2662	946.5178	946.5083	9.97	1	3	33	3	2520
	K.NDLAVVDVR.I	U	2		500.7779	999.5413	999.5349	6.38	0	58	8.6e-005	1	3242
	K.VTLDWAKPK.G	U	1		353.2074	1056.6003	1056.5968	3.32	0	17	1.2	1	3884
	K.GLSEDTTEETLK.E	U	3		661.8198	1321.6250	1321.6249	0.06	0	75	2.7e-006	1	7821
	K.EA->M<-EDGEIDGNK.V	U	2	Oxidation (M)	662.2721	1322.5296	1322.5296	0.02	0	43	0.0003	1	7830
	K.GFGFVDFNSEEDAK.A	U	2		781.3452	1560.6759	1560.6733	1.67	0	89	2.1e-008	1	11311
	K.GYAFIEFASFEDAK.E	U	1		797.8782	1593.7418	1593.7351	4.19	0	88	7.8e-008	1	11956
	R.KFGYVDFESAEDLEK.A	U	1		592.9518	1775.8335	1775.8254	4.58	1	42	0.0036	1	14192
tr|A8CDT9|A8CDT9_HUMAN		MYO5A variant protein OS=Homo sapiens OX=9606 PE=2 SV=1	213835	398	49(14)	31(12)	0.25	18%	A8CDT9_uniprot
	Peptide	Unique	Matches	Modification	Observed	Mr(expt)	Mr(calc)	ppm	Miss	Score	Expect	Rank	Query
	R.VLMKQK.D	U	4		373.7334	745.4523	745.4520	0.40	1	10	13	1	329
	R.IQKTIR.G	U	1		379.7434	757.4723	757.4810	-11.45	1	8	12	3	429
	R.VL->M<-KQK.D	U	1	Oxidation (M)	381.7306	761.4466	761.4469	-0.40	1	(0)	1.2e+002	5	483
	K.ILREHK.A	U	10		398.2409	794.4672	794.4762	-11.37	1	14	1.1	5	736
	R.VSVSFIR.T	U	2		404.2421	806.4696	806.4650	5.64	0	67	6.6e-006	1	836
	R.RM->M<-AKR.E	U	1	Oxidation (M)	404.7209	807.4272	807.4207	8.07	2	7	15	6	841
	R.ISAAGFPSR.W	U	1		453.2466	904.4787	904.4767	2.23	0	23	0.42	1	1921
	R.KILREHK.A	U	1		462.2882	922.5619	922.5712	-10.05	2	15	0.78	2	2167
	K.FPFTFDEK.R	U	1		515.7501	1029.4856	1029.4808	4.67	0	15	1.4	1	3609
	R.LQLSEEEAK.V	U	1		523.7736	1045.5327	1045.5291	3.42	0	21	0.71	1	3758
	K.NLILELKPR.G	U	1		365.9023	1094.6850	1094.6811	3.54	0	29	0.0076	1	4362
	R.VVFQAEEER.N	U	1		553.7798	1105.5450	1105.5404	4.21	0	42	0.0043	1	4487
	K.AISPTSATSSGR.T	U	1		567.7922	1133.5698	1133.5677	1.90	0	48	0.0014	1	4926
	R.GAELEYESLK.R	U	1		569.7847	1137.5548	1137.5553	-0.47	0	2	53	1	4980
	K.VLLLHLEEGK.D	U	1		384.2337	1149.6793	1149.6757	3.08	0	23	0.08	1	5187
	R.LLESQLQSQK.R	U	1		587.3256	1172.6366	1172.6401	-2.99	0	69	2.5e-005	1	5526
	R.TIQMRLRDR.K	U	1		594.8340	1187.6534	1187.6557	-1.92	2	2	45	1	5721
	K.QLELDLNDER.L	U	1		622.8106	1243.6067	1243.6044	1.81	0	23	0.28	1	6677
	R.WTYQEFFSR.Y	U	1		632.2977	1262.5808	1262.5720	6.94	0	22	0.25	1	7005
	R.IEASLQHEITR.L	U	1		648.8500	1295.6854	1295.6833	1.60	0	58	9.7e-005	1	7464
	R.IEASLQHEITR.L	U	2		432.9025	1295.6856	1295.6833	1.73	0	(34)	0.026	1	7465
	R.NQSIIVSGESGAGK.T		1		673.8470	1345.6794	1345.6837	-3.22	0	22	1.1	1	8060
	K.NKDTVFEEQIK.V	U	1		675.8496	1349.6847	1349.6827	1.47	1	31	0.92	1	8106
	K.DKGEIAQAYIGLK.E	U	1		703.3936	1404.7727	1404.7612	8.15	1	22	0.29	1	8861
	R.YNVSQLEEWLR.D	U	1		718.8654	1435.7163	1435.7095	4.69	0	80	1.1e-006	1	9335
	R.LTNENLDLMEQLEK.Q	U	1		845.4230	1688.8315	1688.8291	1.45	0	28	0.12	1	13233
	R.LTNENLDL->M<-EQLEK.Q	U	1	Oxidation (M)	853.4228	1704.8310	1704.8240	4.14	0	(14)	2.4	1	13419
	K.VLNLYTPVNEFEER.V	U	1		861.9396	1721.8647	1721.8624	1.34	0	35	0.04	1	13596
	K.NT->M<-TDSTILLEDVQK.M	U	1	Oxidation (M)	862.4243	1722.8341	1722.8346	-0.28	0	54	0.00023	1	13603
	R.YFATVSGSASEANVEEK.V	U	2		894.9202	1787.8258	1787.8213	2.48	0	4	14	1	14341
	K.ETLEPLIQAAQLLQVK.K	U	1		598.6851	1793.0335	1793.0298	2.07	0	49	0.00022	1	14438
	R.QQQLLAQNLQLPPEAR.I	U	1		616.3462	1846.0167	1846.0061	5.79	0	11	3.8	1	15015
	R.QVLSDLAIQIYQQLVR.V	U	1		629.6990	1886.0753	1886.0625	6.77	0	64	8.4e-006	1	15314
	R.NPDILVGENDLTALSYLHEPAVLHNLR.V		1		754.1510	3012.5749	3012.5668	2.67	0	65	1.5e-005	1	20349
tr|A3R0T8|A3R0T8_HUMAN	HIST1H1E	Histone 1, H1e OS=Homo sapiens OX=9606 GN=HIST1H1E PE=2 SV=1	21852	398	29(15)	9(6)	1.72	34%	A3R0T8_uniprot
	Peptide	Unique	Matches	Modification	Observed	Mr(expt)	Mr(calc)	ppm	Miss	Score	Expect	Rank	Query
	K.GTLVQTK.G		1		373.7242	745.4337	745.4334	0.45	0	14	3	1	322
	K.GTGASGSFK.L		3		406.2001	810.3857	810.3872	-1.83	0	37	0.0064	1	867
	K.KATGAATPK.K	U	4		422.7497	843.4848	843.4814	3.99	1	5	23	4	1260
	R.SGVSLAALK.K		5		423.2589	844.5032	844.5018	1.67	0	45	0.0024	1	1286
	K.ALAAAGYDVEK.N		4		554.2892	1106.5638	1106.5608	2.75	0	66	1.8e-005	1	4512
	K.ASGPPVSELITK.A		5		599.8395	1197.6645	1197.6605	3.37	0	34	0.021	1	5879
	K.KALAAAGYDVEK.N		1		618.3369	1234.6591	1234.6557	2.78	1	51	0.0022	1	6521
	R.KASGPPVSELITK.A		2		442.9264	1325.7573	1325.7554	1.43	1	(50)	0.00042	1	7874
	R.KASGPPVSELITK.A		3		663.8860	1325.7575	1325.7554	1.58	1	94	1.7e-008	1	7875
	M.SETAPAAPAAPAPAEK.T	U	1		739.8809	1477.7472	1477.7412	4.02	0	18	1.3	1	10049
tr|J3KTE4|J3KTE4_HUMAN	RPL19	Ribosomal protein L19 OS=Homo sapiens OX=9606 GN=RPL19 PE=1 SV=1	23347	385	18(9)	6(3)	0.50	26%	J3KTE4_uniprot
	Peptide	Unique	Matches	Modification	Observed	Mr(expt)	Mr(calc)	ppm	Miss	Score	Expect	Rank	Query
	R.LASSVLR.C	U	2		373.2330	744.4515	744.4494	2.87	0	59	0.00012	1	308
	K.LLADQAEAR.R	U	4		493.7679	985.5212	985.5192	2.01	0	43	0.0031	1	3033
	R.ILMEHIHK.L	U	1		510.7821	1019.5496	1019.5586	-8.77	0	1	48	10	3478
	K.KLLADQAEAR.R	U	1		557.8184	1113.6223	1113.6142	7.28	1	15	3.1	1	4615
	R.LQAKKEEIIK.T	U	2		400.5845	1198.7318	1198.7285	2.75	2	(5)	5.8	2	5911
	R.LQAKKEEIIK.T	U	1		600.3733	1198.7320	1198.7285	2.97	2	13	0.99	1	5913
[truncated: 2,769 more rows]
