# Supplementary material for: TMEM120B strengthens breast cancer cell stemness and accelerates chemotherapy resistance via β1-integrin/FAK-TAZ-mTOR signaling axis by binding to MYH9
Source: Breast Cancer Res. 2024 Mar 19;26:48. doi: 10.1186/s13058-024-01802-z (PMC10949598; doi:10.1186/s13058-024-01802-z)
Supplement: Supplementary file 6 — Additional file 6: Candidates for TMEM120B and TMEM120B-delta CCD binding partner [file 13058_2024_1802_MOESM6_ESM.xlsx]

## Sheet: Protein Peptide Information
Accession	Gene Name	Description	Mass	Score	Matches	Sequences	emPAI	Coverage
tr|A0A024R1N1|A0A024R1N1_HUMAN	MYH9	Myosin, heavy polypeptide 9, non-muscle, isoform CRA_a OS=Homo sapiens OX=9606 GN=MYH9 PE=3 SV=1	227646	1999	148(86)	88(54)	2.30	44%	A0A024R1N1_uniprot
	Peptide	Unique	Matches	Modification	Observed	Mr(expt)	Mr(calc)	ppm	Miss	Score	Expect	Rank	Query
	K.LMATLR.N		1		352.7144	703.4142	703.4051	13.0	0	27	0.11	1	7
	R.TVGQLYK.E		1		404.7374	807.4602	807.4491	13.9	0	18	0.81	1	348
	R->.<-QKLQLEK.V		1	Gln->pyro-Glu (N-term Q)	435.2631	868.5116	868.5018	11.3	1	18	0.6	1	758
	K.DLEGLSQR.H	U	1		459.2446	916.4747	916.4614	14.5	0	43	0.0058	1	1095
	R.VVFQEFR.Q	U	2		462.7572	923.4998	923.4865	14.4	0	41	0.0032	1	1123
	K.LVWVPSDK.S	U	1		472.2730	942.5314	942.5175	14.8	0	26	0.17	1	1294
	R->.<-QQQLTA->M<-K.V		1	Gln->pyro-Glu (N-term Q); Oxidation (M)	473.7429	945.4713	945.4590	13.0	0	14	9.1	1	1317
	K.RVKANLEK.A	U	1		479.2974	956.5802	956.5767	3.65	2	7	13	5	1407
	R.EQEVNILK.K	U	1		486.7779	971.5413	971.5287	13.0	0	6	42	2	1509
	R.KKLEMDLK.D	U	1		502.8007	1003.5868	1003.5736	13.2	2	9	3.8	2	1893
	R.CNGVLEGIR.I		1		509.2664	1016.5183	1016.5073	10.8	0	29	0.12	1	2015
	K.LQEMEGTVK.S	U	1		517.7706	1033.5267	1033.5114	14.8	0	13	4.4	1	2229
	K.VAAYDKLEK.T	U	1		518.7937	1035.5728	1035.5600	12.4	1	24	0.23	1	2241
	K.VKPLLQVSR.Q	U	2		520.3408	1038.6670	1038.6550	11.6	0	21	0.053	1	2254
	R.LEVNLQA->M<-K.A	U	2	Oxidation (M)	531.2925	1060.5705	1060.5587	11.2	0	51	0.00056	1	2503
	K.FDQLLAEEK.T		2		546.7897	1091.5649	1091.5499	13.8	0	43	0.004	1	2846
	R.EQEVNILKK.T	U	1		550.8256	1099.6367	1099.6237	11.8	1	33	0.04	1	2922
	R.EQEVNILKK.T	U	1		367.5539	1099.6399	1099.6237	14.8	1	(17)	1.3	1	2923
	R.DLGEELEALK.T		2		558.7988	1115.5831	1115.5710	10.9	0	19	1.1	1	3160
	R.RGDLPFVVPR.R	U	3		578.3433	1154.6721	1154.6560	13.9	1	50	0.00038	1	3739
	R.RGDLPFVVPR.R	U	1		385.8982	1154.6728	1154.6560	14.5	1	(43)	0.0018	1	3741
	K.ALELDSNLYR.I	U	2		597.3193	1192.6240	1192.6088	12.8	0	52	0.00048	1	4301
	K.DVLLQVDDER.R	U	1		601.3118	1200.6091	1200.5986	8.72	0	3	39	2	4441
	K.DLEAHIDSANK.N	U	1		606.8049	1211.5953	1211.5782	14.1	0	56	0.00013	1	4635
	K.DLEAHIDSANK.N	U	1		404.8726	1211.5959	1211.5782	14.6	0	(20)	0.62	1	4636
	R.ASREEILAQAK.E	U	1		405.9000	1214.6782	1214.6619	13.5	1	(27)	0.14	1	4671
	R.ASREEILAQAK.E	U	1		608.3465	1214.6784	1214.6619	13.7	1	45	0.0021	1	4672
	R.ALEQQVEE->M<-K.T	U	1	Oxidation (M)	610.8020	1219.5894	1219.5754	11.5	0	8	24	1	4689
	K.KFDQLLAEEK.T		1		407.5615	1219.6626	1219.6448	14.6	1	14	2.6	1	4693
	R.AGVLAHLEEER.D		1		408.5563	1222.6472	1222.6306	13.6	0	(48)	0.00089	1	4710
	R.AGVLAHLEEER.D		1		612.3313	1222.6480	1222.6306	14.3	0	55	0.00021	1	4711
	K->.<-QVEDEKNSFR.E	U	1	Gln->pyro-Glu (N-term Q)	617.7966	1233.5787	1233.5626	13.1	1	39	0.0058	1	4835
	K.THEAQIQEMR.Q	U	1		414.8736	1241.5991	1241.5822	13.5	0	51	0.00042	1	4954
	R.EMEAELEDER.K	U	1		625.7704	1249.5262	1249.5132	10.4	0	(31)	0.0097	1	5061
	K.KEEELQAALAR.V		1		629.3528	1256.6910	1256.6724	14.8	1	61	6.4e-005	1	5174
	R.VRTELADKVTK.L	U	1		630.3785	1258.7425	1258.7245	14.3	2	43	0.0014	1	5205
	R.VRTELADKVTK.L	U	1		420.5883	1258.7432	1258.7245	14.9	2	(35)	0.0097	1	5207
	R.E->M<-EAELEDER.K	U	1	Oxidation (M)	633.7703	1265.5260	1265.5081	14.1	0	35	0.0043	1	5294
	R.YEILTPNSIPK.G	U	2		637.8616	1273.7087	1273.6918	13.3	0	29	0.069	1	5379
	K.ADFCIIHYAGK.V		1		647.8249	1293.6352	1293.6176	13.6	0	39	0.0098	1	5663
	K.EQADFAIEALAK.A	U	3		653.3470	1304.6794	1304.6612	14.0	0	63	3.7e-005	1	5803
	K.LDPHLVLDQLR.C		3		440.2601	1317.7586	1317.7405	13.7	0	(34)	0.014	1	6002
	K.LDPHLVLDQLR.C		3		659.8872	1317.7597	1317.7405	14.6	0	44	0.0013	1	6005
	R.QLEEAEEEAQR.A	U	1		666.3156	1330.6165	1330.6000	12.4	0	55	0.00014	1	6128
	R.TVGQLYKEQLAK.L	U	1		689.3841	1376.7536	1376.7663	-9.23	1	5	20	1	6583
	R.EMEAELEDERK.Q	U	1		689.8214	1377.6281	1377.6082	14.5	1	36	0.01	1	6590
	K.VDYKADEWL->M<-K.N		1	Oxidation (M)	471.9021	1412.6846	1412.6646	14.1	1	7	16	1	7103
	K.QIATLHAQVAD->M<-K.K	U	1	Oxidation (M)	481.2608	1440.7605	1440.7395	14.6	0	10	6	1	7745
	R.QQQLTA->M<-KVLQR.N	U	1	Oxidation (M)	730.4105	1458.8064	1458.7977	5.96	1	1	1.1e+002	2	8030
	K.VIQYLAYVASSHK.S	U	1		493.6120	1477.8142	1477.7929	14.4	0	58	7.4e-005	1	8301
	K.RQLEEAEEEAQR.A	U	1		496.5809	1486.7208	1486.7011	13.2	1	55	0.00022	1	8434
	K.LKQVEDEKNSFR.E	U	1		498.2703	1491.7890	1491.7681	14.0	2	53	0.00035	1	8494
	K.IAQLEEQLDNETK.E	U	1		765.8962	1529.7778	1529.7573	13.4	0	19	1.1	1	8975
	R.KKVEAQLQELQVK.F	U	1		514.3136	1539.9190	1539.8984	13.4	2	(29)	0.019	1	9139
	R.KKVEAQLQELQVK.F	U	1		770.9670	1539.9194	1539.8984	13.6	2	68	2.4e-006	1	9140
	R.EDQSILCTGESGAGK.T		3		776.3613	1550.7081	1550.6882	12.8	0	59	9.5e-005	1	9274
	R.QRYEILTPNSIPK.G	U	1		520.2980	1557.8723	1557.8515	13.4	1	10	4.3	1	9358
	R.ELEDATETADAMNR.E	U	1		783.3519	1564.6893	1564.6675	14.0	0	(60)	2.6e-005	1	9429
	K.QIATLHAQVAD->M<-KK.K	U	1	Oxidation (M)	785.4345	1568.8545	1568.8344	12.8	1	45	0.0021	1	9521
	K.QIATLHAQVAD->M<-KK.K	U	1	Oxidation (M)	523.9591	1568.8555	1568.8344	13.4	1	(31)	0.052	1	9522
	R.AGVLAHLEEERDLK.I		1		527.2916	1578.8529	1578.8365	10.3	1	3	32	1	9657
	R.ELEDATETADA->M<-NR.E	U	2	Oxidation (M)	791.3491	1580.6836	1580.6624	13.4	0	73	1.1e-006	1	9690
	K.LKDVLLQVDDERR.N	U	1		533.6414	1597.9024	1597.8788	14.8	2	(5)	15	1	9911
	K.LKDVLLQVDDERR.N	U	1		400.4829	1597.9027	1597.8788	15.0	2	39	0.0069	1	9912
	K.LKDVLLQVDDERR.N	U	1		799.9586	1597.9027	1597.8788	15.0	2	(26)	0.13	1	9913
	K.NKHEA->M<-ITDLEER.L		1	Oxidation (M)	801.3941	1600.7736	1600.7515	13.8	1	53	0.00031	1	9950
	R.I->M<-GIPEEEQMGLLR.V	U	2	Oxidation (M)	816.4210	1630.8275	1630.8058	13.3	0	33	0.042	1	10336
	R.FLSNGHVTIPGQQDK.D	U	1		820.9349	1639.8552	1639.8318	14.3	0	12	5.4	1	10486
	R.IAEFTTNLTEEEEK.S		2		827.4080	1652.8015	1652.7781	14.2	0	51	0.00053	1	10624
	R.EMEAELEDERKQR.S	U	1		831.8969	1661.7793	1661.7678	6.88	2	2	1.1e+002	1	10737
	R.ALEEA->M<-EQKAELER.L	U	1	Oxidation (M)	831.9116	1661.8087	1661.7930	9.45	1	75	1.9e-006	1	10738
	R.TEMEDL->M<-SSKDDVGK.S	U	1	Oxidation (M)	850.8811	1699.7476	1699.7281	11.5	1	(49)	0.00026	1	11149
	K->.<-QTLENERGELANEVK.V	U	1	Gln->pyro-Glu (N-term Q)	856.9376	1711.8606	1711.8377	13.4	1	20	0.81	1	11278
	R.TE->M<-EDL->M<-SSKDDVGK.S	U	1	2 Oxidation (M)	858.8812	1715.7478	1715.7230	14.4	1	59	2.3e-005	1	11322
	K.NLPIYSEEIVE->M<-YK.G	U	2	Oxidation (M)	872.4385	1742.8625	1742.8436	10.8	0	64	5.7e-005	1	11641
	R.LTEMETLQSQLMAEK.L	U	1		876.4439	1750.8731	1750.8481	14.3	0	53	0.00037	1	11732
	R.QEEE->M<-->M<-AKEEELVK.V	U	1	2 Oxidation (M)	585.6061	1753.7964	1753.7750	12.2	1	(16)	0.95	1	11748
	R.QEEE->M<-->M<-AKEEELVK.V	U	1	2 Oxidation (M)	877.9059	1753.7973	1753.7750	12.8	1	59	4.7e-005	1	11749
	K.LEEEQIILEDQNCK.L		1		880.9348	1759.8549	1759.8298	14.3	0	51	0.00061	1	11826
	K.KQELEEICHDLEAR.V	U	1		885.4404	1768.8662	1768.8414	14.0	1	89	1.1e-007	1	11952
	K.KQELEEICHDLEAR.V	U	2		590.6295	1768.8666	1768.8414	14.2	1	(69)	1.1e-005	1	11953
	R.LTE->M<-ETLQSQL->M<-AEK.L	U	2	2 Oxidation (M)	892.4392	1782.8639	1782.8379	14.6	0	(47)	0.0013	1	12088
	K.IAQLEEQLDNETKER.Q	U	1		605.9825	1814.9256	1814.9010	13.6	1	48	0.0012	1	12487
	R.EQLEEEEEAKHNLEK.Q	U	1		464.4796	1853.8893	1853.8642	13.5	1	(10)	12	1	12822
	R.EQLEEEEEAKHNLEK.Q	U	1		618.9704	1853.8894	1853.8642	13.6	1	(42)	0.0084	1	12823
	R.EQLEEEEEAKHNLEK.Q	U	1		927.9531	1853.8917	1853.8642	14.8	1	83	6.6e-007	1	12824
	R.IAEFTTNLTEEEEKSK.S		2		934.9714	1867.9283	1867.9051	12.5	1	99	1.4e-008	1	12958
	R.IAEFTTNLTEEEEKSK.S		1		623.6508	1867.9306	1867.9051	13.7	1	(47)	0.0023	1	12960
	K.ANLQIDQINTDLNLER.S	U	2		935.5008	1868.9870	1868.9592	14.9	0	81	5.1e-007	1	12969
	K.KLEEEQIILEDQNCK.L		2		944.9833	1887.9520	1887.9247	14.4	1	70	1.8e-005	1	13143
	R.HEMPPHIYAITDTAYR.S	U	1		638.9865	1913.9377	1913.9094	14.8	0	10	33	1	13493
	K.AKQTLENERGELANEVK.V	U	1		965.0169	1928.0193	1927.9963	11.9	2	(10)	5.6	1	13666
	K.AKQTLENERGELANEVK.V	U	1		643.6818	1928.0236	1927.9963	14.2	2	15	1.9	1	13667
	R.HE->M<-PPHIYAITDTAYR.S	U	1	Oxidation (M)	965.9722	1929.9298	1929.9043	13.2	0	(7)	1e+002	1	13678
	R.LQQELDDLLVDLDHQR.Q	U	2		650.6776	1949.0110	1948.9854	13.1	0	50	0.00059	1	13872
	K.HSQAVEELAEQLEQTKR.V	U	2		666.0154	1995.0245	1995.0021	11.2	1	65	2.4e-005	1	14431
	K.HSQAVEELAEQLEQTKR.V	U	1		998.5215	1995.0284	1995.0021	13.2	1	(54)	0.00033	1	14432
	K.K->M<-EDSVGCLETAEEVKR.K	U	1	Oxidation (M)	666.3220	1995.9441	1995.9241	9.99	2	52	0.00038	1	14436
	K.KANLQIDQINTDLNLER.S	U	1		999.5460	1997.0774	1997.0541	11.6	1	18	0.87	1	14463
	R.ELESQISELQEDLESER.A		1		1017.4941	2032.9736	2032.9436	14.8	0	31	0.044	1	14812
	R.IIGLDQVAG->M<-SETALPGAFK.T	U	1	Oxidation (M)	1017.5476	2033.0805	2033.0503	14.9	0	41	0.004	1	14819
	K.TLEEEAKTHEAQIQEMR.Q	U	1		681.6741	2042.0004	2041.9738	13.0	1	(14)	3.3	1	14880
	K.TLEEEAKTHEAQIQE->M<-R.Q	U	1	Oxidation (M)	687.0050	2057.9932	2057.9687	11.9	1	18	1	1	14994
	R->.<-QAQQERDELADEIANSSGK.G	U	2	Gln->pyro-Glu (N-term Q)	691.3314	2070.9724	2070.9454	13.1	1	(41)	0.0041	1	15100
	R->.<-QAQQERDELADEIANSSGK.G	U	1	Gln->pyro-Glu (N-term Q)	1036.4948	2070.9749	2070.9454	14.3	1	(45)	0.0016	1	15101
	R.QAQQERDELADEIANSSGK.G	U	1		697.0060	2087.9961	2087.9719	11.6	1	56	0.00014	1	15247
	R.QAQQERDELADEIANSSGK.G	U	1		1045.0060	2087.9974	2087.9719	12.2	1	(54)	0.00018	1	15248
	K.KRHE->M<-PPHIYAITDTAYR.S	U	1	Oxidation (M)	1108.0570	2214.0995	2214.1004	-0.41	2	2	46	1	16067
	K.VEDMAELTCLNEASVLHNLK.E		1		1143.5624	2285.1102	2285.1031	3.10	0	(31)	0.15	1	16505
	K.VEDMAELTCLNEASVLHNLK.E		1		762.7150	2285.1231	2285.1031	8.73	0	36	0.018	1	16506
	K.IRELESQISELQEDLESER.A		1		768.3936	2302.1588	2302.1288	13.0	1	16	2.1	1	16615
	R.SM->M<-QDREDQSILCTGESGAGK.T	U	1	Oxidation (M)	772.6783	2315.0132	2314.9828	13.1	1	13	0.94	1	16761
	K.->M<-QQNIQELEEQLEEEESAR.Q		1	Oxidation (M)	783.6986	2348.0740	2348.0437	12.9	0	48	0.00059	1	17007
	K.LQQLFNHT->M<-FILEQEEYQR.E		2	Oxidation (M)	828.4166	2482.2281	2482.1951	13.3	0	39	0.0085	1	17564
	K.LQLQEQLQAETELCAEAEELR.A	U	1		1251.1304	2500.2462	2500.2115	13.9	0	(7)	12	1	17634
	K.LQLQEQLQAETELCAEAEELR.A	U	2		834.4230	2500.2471	2500.2115	14.2	0	38	0.011	1	17635
	R.FLSNGHVTIPGQQDKD->M<-FQET->M<-EA->M<-R.I	U	1	3 Oxidation (M)	1020.1382	3057.3927	3057.3631	9.70	1	6	8.3	1	19622
sp|P35580|MYH10_HUMAN	MYH10	Myosin-10 OS=Homo sapiens OX=9606 GN=MYH10 PE=1 SV=3	229827	703	79(36)	52(25)	0.64	30%	P35580_uniprot
	Peptide	Unique	Matches	Modification	Observed	Mr(expt)	Mr(calc)	ppm	Miss	Score	Expect	Rank	Query
	K.LVTDLTK.V		1		352.7144	703.4142	703.4051	13.0	0	27	0.11	1	7
	R.LSQRFPK.A		1		404.7374	807.4602	807.4491	13.9	0	18	0.81	1	348
	K.YLYEIAR.R	U	3		406.7246	811.4346	811.4228	14.5	0	34	0.013	1	383
	K.LCTVATLR.E		1	Gln->pyro-Glu (N-term Q)	435.2631	868.5116	868.5018	11.3	1	18	0.6	1	758
	K.DLGEENFK.A	U	1		500.2889	998.5633	998.5549	8.44	0	11	5.5	1	1824
	K.QTALVELVK.H	U	1		502.8007	1003.5868	1003.5736	13.2	2	9	3.8	2	1893
	K.KQTALVELVK.H		1		509.2664	1016.5183	1016.5073	10.8	0	29	0.12	1	2015
	K.CCTESLVNR.R	U	1		525.8015	1049.5883	1049.5757	12.1	1	23	0.26	1	2359
	K.LVNEVTEFAK.T		2		546.7897	1091.5649	1091.5499	13.8	0	43	0.004	1	2846
	R.FKDLGEENFK.A	U	1		376.5625	1126.6658	1126.6499	14.1	1	(17)	0.88	1	3324
	R.FKDLGEENFK.A	U	1		564.3406	1126.6666	1126.6499	14.9	1	36	0.012	1	3325
	K.AV->M<-DDFAAFVEK.C	U	1		575.8097	1149.6048	1149.5891	13.7	1	24	0.24	1	3676
	K.AAFTECCQAADK.A	U	1		590.2971	1178.5796	1178.5680	9.83	0	16	1.8	1	4097
	K.YICENQDSISSK.L	U	1		590.3130	1178.6114	1178.6183	-5.79	1	1	50	2	4127
	R.VTKCCTESLVNR.R	U	1		593.3531	1184.6916	1184.6765	12.8	1	21	0.37	1	4208
	K.TCVADESAENCDK.S		1		407.5615	1219.6626	1219.6448	14.6	1	14	2.6	1	4693
	K.VPQVSTPTLVEVSR.N		1		408.5563	1222.6472	1222.6306	13.6	0	(48)	0.00089	1	4710
	K.LKECCEKPLLEK.S		1		612.3313	1222.6480	1222.6306	14.3	0	55	0.00021	1	4711
	K.LKECCEKPLLEK.S	U	1		415.2322	1242.6747	1242.6568	14.4	1	40	0.0097	1	4972
	K.KVPQVSTPTLVEVSR.N	U	1	Oxidation (M)	624.8062	1247.5979	1247.5816	13.1	0	35	0.018	1	5019
	K.KVPQVSTPTLVEVSR.N	U	1		417.8872	1250.6398	1250.6255	11.4	1	(23)	0.32	1	5077
	K.QNCELFEQLGEYK.F	U	1		626.3278	1250.6410	1250.6255	12.4	1	53	0.00034	1	5078
	K.YICENQDSISSKLK.E		2		629.8644	1257.7142	1257.6969	13.8	0	30	0.16	1	5188
	ACTG1		1		647.8249	1293.6352	1293.6176	13.6	0	39	0.0098	1	5663
	Peptide		3		440.2601	1317.7586	1317.7405	13.7	0	(34)	0.014	1	6002
	K.FASFIDK.V		3		659.8872	1317.7597	1317.7405	14.6	0	44	0.0013	1	6005
	R.GRLDSELR.G	U	1		687.3513	1372.6880	1372.6735	10.5	1	(42)	0.013	1	6548
	R.QLDSIVGER.G	U	1		458.5702	1372.6888	1372.6735	11.2	1	75	7.1e-006	1	6549
	K.DVDAAYMNK.V	U	2		690.3947	1378.7749	1378.7568	13.1	1	21	0.32	1	6611
	K.AQYEEIAQR.S		1	Oxidation (M)	471.9021	1412.6846	1412.6646	14.1	1	7	16	1	7103
	K.LEGLEDALQK.A	U	1		484.9423	1451.8051	1451.7885	11.5	0	37	0.0073	1	7928
	R.KLLEGEECR.L	U	1		754.4434	1506.8722	1506.8518	13.5	2	(23)	0.12	1	8792
	R.KLLEGEECR.L	U	1		503.2985	1506.8736	1506.8518	14.4	2	42	0.0016	1	8793
	K.NKYEDEINK.R	U	1		377.7257	1506.8737	1506.8518	14.6	2	(29)	0.032	1	8794
	K.EYQELMNVK.L	U	1		760.3560	1518.6975	1518.6798	11.7	0	53	0.00019	1	8856
	K.EYQEL->M<-NVK.L	U	1		762.9358	1523.8571	1523.8348	14.7	0	53	0.00017	1	8905
	R.RQLDSIVGER.G	U	1		771.9566	1541.8986	1541.8777	13.6	1	55	8.5e-005	1	9162
	K.NKYEDEINKR.T		3		776.3613	1550.7081	1550.6882	12.8	0	59	9.5e-005	1	9274
	K.NKYEDEINKR.T	U	1	Oxidation (M)	526.9164	1577.7275	1577.7256	1.20	2	1	39	3	9644
	K.LEGLEDALQKAK.Q		1		527.2916	1578.8529	1578.8365	10.3	1	3	32	1	9657
	R.NTKQEIAEINR.M	U	2		795.9046	1589.7946	1589.7719	14.3	1	59	0.00016	1	9812
	R.NLDLDSIIAEVK.A	U	1	Oxidation (M)	803.9026	1605.7907	1605.7668	14.9	1	(18)	2.9	1	10011
	K.NKLEGLEDALQK.A	U	1		817.3863	1632.7580	1632.7413	10.2	0	44	0.0023	1	10364
	K.TLNNKFASFIDK.V	U	2		824.9299	1647.8453	1647.8257	11.9	0	30	0.096	1	10568
	R.GSGGLGGACGGAGFGSR.S	U	1	Oxidation (M)	825.3867	1648.7589	1648.7363	13.7	0	(30)	0.038	1	10574
	R.SRAEAESWYQTK.Y	U	1		555.2841	1662.8305	1662.8100	12.3	1	20	0.96	1	10747
	R.FLEQQNKVLETK.W	U	1	2 Oxidation (M)	558.2464	1671.7174	1671.6968	12.3	1	27	0.026	1	10835
	MYH14	U	1	2 Oxidation (M)	836.8663	1671.7180	1671.6968	12.7	1	(8)	1.9	1	10836
	Peptide	U	2	Gln->pyro-Glu (N-term Q)	842.9296	1683.8446	1683.8203	14.4	1	40	0.0069	1	10959
	K.AQYEDIANR.S	U	1		851.4430	1700.8715	1700.8468	14.5	1	(36)	0.019	1	11165
	R.QLYEEEIR.E	U	1		871.9882	1741.9618	1741.9362	14.6	0	6	15	1	11630
	K.LSELEAALQR.A	U	1		877.9553	1753.8960	1753.8709	14.3	0	80	7.5e-007	1	11763
	K.YEELQSLAGK.H	U	1		911.4430	1820.8714	1820.8461	13.9	1	14	2.9	1	12527
	K.NKYEDEINK.R	U	1		630.6703	1888.9892	1888.9629	13.9	2	32	0.044	1	13161
	R.EYQELMNVK.L	U	1		969.4960	1936.9774	1936.9490	14.6	0	101	6.5e-009	1	13751
	R.EYQEL->M<-NVK.L	U	1		1003.9948	2005.9751	2005.9480	13.5	0	5	22	1	14516
	K.LVSESSDVLPK.-	U	1	Oxidation (M)	1052.5275	2103.0404	2103.0194	9.96	0	30	0.077	1	15342
	R.AEAES->M<-YQIK.Y	U	1		1070.5238	2139.0330	2139.0015	14.8	0	1	52	1	15560
	K.NKYEDEINKR.T	U	1		734.0189	2199.0349	2199.0039	14.1	1	6	14	1	15934
	K.NKYEDEINKR.T		1		1143.5624	2285.1102	2285.1031	3.10	0	(31)	0.15	1	16505
	R.SLD->M<-DSIIAEVK.A		1		762.7150	2285.1231	2285.1031	8.73	0	36	0.018	1	16506
	R.TEMENEFVLIK.K	U	1		825.7205	2474.1397	2474.1044	14.3	1	27	0.26	1	17530
	R.LEGLTDEINFLR.Q		2	Oxidation (M)	828.4166	2482.2281	2482.1951	13.3	0	39	0.0085	1	17564
	R.SRAEAES->M<-YQIK.Y	U	1		868.4196	2602.2370	2602.1994	14.5	2	23	0.26	1	18153
tr|A0A0C4DGB6|A0A0C4DGB6_HUMAN	R.SN->M<-DNMFESYINNLRR.Q	Albumin OS=Homo sapiens OX=9606 GN=ALB PE=1 SV=1	71177	634	59(31)	20(12)	0.88	26%	A0A0C4DGB6_uniprot
	MYO1D	Unique	Matches	Modification	Observed	Mr(expt)	Mr(calc)	ppm	Miss	Score	Expect	Rank	Query
	Peptide	U	6		395.2446	788.4747	788.4644	13.1	0	44	0.00087	1	231
	R.LLVPGEEWEFEVTAFYR.G	U	3		438.2595	874.5044	874.5025	2.24	1	31	0.047	1	807
	R.LLVPGEEWEFEVTAFYR.G	U	3		464.2565	926.4984	926.4861	13.3	0	32	0.032	1	1135
	K.EGGVFDLGPFIVDLITFTEGSGR.S	U	1		467.2690	932.5235	932.5113	13.0	0	46	0.0022	1	1187
	K.EGGVFDLGPFIVDLITFTEGSGR.S	U	1		476.2304	950.4463	950.4345	12.4	0	7	10	1	1352
	K.DKEGGVFDLGPFIVDLITFTEGSGR.S	U	1		500.8130	999.6114	999.5964	15.0	0	10	4.4	1	1851
	R->.<-QDAQQEDFGIFQAWAEATGAYVPGR.D	U	1		564.8610	1127.7075	1127.6914	14.3	1	11	2.1	1	3339
	R.QDAQQEDFGIFQAWAEATGAYVPGR.D	U	7		569.7603	1137.5061	1137.4907	13.5	0	54	8.9e-005	1	3487
	R.QDAQQEDFGIFQAWAEATGAYVPGR.D	U	2		575.3195	1148.6245	1148.6077	14.6	0	54	0.00027	1	3651
	POTEE	U	1		613.8144	1225.6142	1225.5979	13.3	1	(20)	0.91	1	4733
	Peptide	U	1		409.5460	1225.6162	1225.5979	15.0	1	24	0.33	1	4734
	K.GVPLYR.H	U	1	Oxidation (M)	679.8270	1357.6395	1357.6224	12.6	0	19	0.69	1	6435
	R.EIFDSR.G	U	1		686.2953	1370.5761	1370.5595	12.2	0	39	0.0014	1	6537
	K.EGLELLK.T	U	11		722.3353	1442.6560	1442.6347	14.7	0	32	0.018	1	7772
	K.TIAPALVSK.K	U	1		733.8611	1465.7076	1465.7017	4.01	1	21	0.76	1	8123
	K.SCNCLLLK.V	U	1		749.8033	1497.5921	1497.5712	14.0	0	55	9.3e-006	1	8570
	R.IGAEVYHNLK.N	U	2		756.4346	1510.8547	1510.8355	12.7	0	76	9.9e-007	1	8812
	R.IGAEVYHNLK.N	U	1		516.2748	1545.8025	1545.7894	8.45	1	13	4.9	1	9217
	R.YISPDQLADLYK.S	U	1		773.9111	1545.8076	1545.7894	11.7	1	(12)	6.9	1	9218
	K.KLNVTEQEKIDK.L	U	4		547.3246	1638.9519	1638.9305	13.1	1	(55)	6.5e-005	1	10459
	K.KLNVTEQEKIDK.L	U	7		820.4840	1638.9533	1638.9305	14.0	1	62	1.2e-005	1	10465
	K.VNQIGSVTESLQACK.L	U	1		829.3903	1656.7661	1656.7453	12.5	0	46	0.0012	1	10688
	K.LAMQEF->M<-ILPVGAANFR.E	U	1		562.2833	1683.8280	1683.8138	8.43	1	8	12	1	10958
tr|I3L4N8|I3L4N8_HUMAN	K.DATNVGDEGGFAPNILENK.E	Actin, cytoplasmic 2 OS=Homo sapiens OX=9606 GN=ACTG1 PE=1 SV=9	39293	581	52(28)	19(14)	4.46	65%	I3L4N8_uniprot
	K.DATNVGDEGGFAPNILENKEGLELLK.T	Unique	Matches	Modification	Observed	Mr(expt)	Mr(calc)	ppm	Miss	Score	Expect	Rank	Query
	HSPA8		2		398.2444	794.4741	794.4650	11.5	0	47	0.00059	1	269
	Peptide		1		400.7770	799.5395	799.5280	14.5	1	17	0.26	1	297
	R.GTLDPVEK.A		2		488.7345	975.4544	975.4410	13.7	0	23	0.21	1	1564
	K.VQVEYKGETK.S		3	Oxidation (M)	507.7511	1013.4877	1013.4739	13.6	0	26	0.096	1	1967
	K.VQVEYKGETK.S	U	1		518.7937	1035.5728	1035.5713	1.52	0	2	38	4	2241
	K.VEIIANDQGNR.T		4		566.7742	1131.5338	1131.5197	12.5	0	44	0.002	1	3392
	R.FEELNADLFR.G		2		581.3202	1160.6259	1160.6111	12.8	0	(45)	0.0023	1	3833
	K.SQIHDIVLVGGSTR.I		1		586.2963	1170.5781	1170.5638	12.2	0	42	0.0033	1	3988
	R.TTPSYVAFTDTER.L		2	Oxidation (M)	589.3177	1176.6208	1176.6060	12.6	0	45	0.0022	1	4065
	K.SFYPEEVSS->M<-VLTK.M		1		599.7713	1197.5280	1197.5150	10.9	0	41	0.0019	1	4397
	K.NQVAMNPTNTVFDAK.R		1		400.2454	1197.7143	1197.6982	13.4	0	(11)	3.1	1	4403
	K.NQVA->M<-NPTNTVFDAK.R		1		599.8646	1197.7146	1197.6982	13.6	0	12	2.6	1	4404
	K.STAGDTHLGGEDFDNR.M		1		677.8245	1353.6344	1353.6161	13.5	1	56	0.00014	1	6364
	K.STAGDTHLGGEDFDNR.M		1		452.2190	1353.6352	1353.6161	14.2	1	(35)	0.017	1	6365
	R.IINEPTAAAIAYGLDKK.V		1		505.9274	1514.7605	1514.7419	12.3	0	37	0.014	1	8828
			2		758.3894	1514.7642	1514.7419	14.8	0	(29)	0.084	1	8830
	Peptide		1		758.8656	1515.7166	1515.6954	14.0	0	50	0.00052	1	8844
	R.LAADDFR.T		2		506.2464	1515.7173	1515.6954	14.5	0	(44)	0.0025	1	8845
	K.FETEQALR.M		1		822.9117	1643.8089	1643.7903	11.3	1	57	0.00015	1	10524
	R.LAEPSQLLK.S		1		548.9436	1643.8090	1643.7903	11.3	1	(35)	0.022	1	10525
	R.LEQEIATYR.S		1		597.6434	1789.9083	1789.8846	13.2	0	(28)	0.15	1	12171
	R.MSVEADINGLR.R		5		895.9616	1789.9087	1789.8846	13.4	0	52	0.00062	1	12172
	R.TKFETEQALR.M		1		652.0345	1953.0818	1953.0571	12.7	0	(29)	0.044	1	13904
	K.NHEEEISTLR.G		2		977.5502	1953.0859	1953.0571	14.8	0	62	1.8e-005	1	13906
	K.LLNDEDPVVVTK.A		2		1108.0548	2214.0951	2214.0627	14.6	0	70	7.1e-006	1	16062
	R.->M<-SVEADINGLRR.V		2	Oxidation (M)	744.3690	2230.0851	2230.0576	12.3	0	(32)	0.057	1	16161
	R.SLLEGQEDHYNNLSASK.V		1		1275.6088	2549.2030	2549.1665	14.3	0	77	1.1e-006	1	17867
	R.TKFETEQALR->M<-SVEADINGLR.R		1	Oxidation (M)	1283.6031	2565.1917	2565.1614	11.8	0	(15)	1.5	1	17976
	HSPB1		1		1061.8909	3182.6508	3182.6071	13.7	0	(26)	0.12	1	19773
	Peptide		2	Oxidation (M)	1067.2225	3198.6458	3198.6020	13.7	0	62	3.1e-005	1	19800
	R.LAVMVLR.W		3	Oxidation (M)	800.6692	3198.6477	3198.6020	14.3	0	(50)	0.00049	1	19801
tr|A0A0S2Z428|A0A0S2Z428_HUMAN	R.TIFFKDDGNYK.T	HCG2039812, isoform CRA_b (Fragment) OS=Homo sapiens OX=9606 GN=KRT6A PE=2 SV=1	60293	482	34(18)	19(13)	1.10	27%	A0A0S2Z428_uniprot
	R.AEVKFEGDTLVNR.I	Unique	Matches	Modification	Observed	Mr(expt)	Mr(calc)	ppm	Miss	Score	Expect	Rank	Query
	R.AEVKFEGDTLVNR.I	U	2		414.2237	826.4328	826.4225	12.5	0	53	0.00021	1	492
	K.GIDFKEDGNILGHK.L	U	1		473.2654	944.5161	944.5039	12.9	1	41	0.013	1	1309
	K.GIDFKEDGNILGHK.L	U	2		508.7786	1015.5426	1015.5298	12.6	0	43	0.0066	1	2005
	R.HNIEDGSVQLADHYQQNTPIGDGPVLLPDNHYLSTQSALSK.D	U	1		513.7390	1025.4633	1025.4488	14.2	0	32	0.026	1	2127
		U	3		554.2820	1106.5495	1106.5356	12.6	0	42	0.0041	1	3034
	Peptide	U	1		558.2966	1114.5786	1114.5870	-7.52	0	0	58	1	3137
	K.FFVGGNWK.M		1		378.5306	1132.5698	1132.5546	13.4	1	(28)	0.1	1	3410
	K.SNVSDAVAQSTR.I		1		567.2925	1132.5705	1132.5546	14.0	1	52	0.00039	1	3411
	R.IIYGGSVTGATCK.E		1		576.7888	1151.5631	1151.5458	15.0	1	28	0.078	1	3702
	R.HVFGESDELIGQK.V		1		577.2890	1152.5634	1152.5485	13.0	0	(20)	0.68	1	3710
	K.DCGATWVVLGHSER.R		1	Oxidation (M)	585.2842	1168.5538	1168.5434	8.91	0	22	0.53	1	3959
	K.VVLAYEPVWAIGTGK.T	U	1		586.8293	1171.6440	1171.6309	11.2	1	43	0.0038	1	4003
	K.VPADTEVVCAPPTAYIDFAR.Q		3		436.8953	1307.6640	1307.6469	13.0	2	(38)	0.018	1	5862
			2		654.8405	1307.6663	1307.6469	14.9	2	50	0.0011	1	5864
	Peptide	U	1		657.8754	1313.7363	1313.7190	13.1	1	2	44	1	5926
	K.APAMFNIR.N	U	1		658.3598	1314.7050	1314.6891	12.1	1	57	0.00017	1	5936
	K.APA->M<-FNIR.N	U	3		665.3759	1328.7373	1328.7187	14.0	0	77	3.5e-006	1	6117
	K.LITEDVQGK.N	U	2		679.3782	1356.7418	1356.7249	12.5	1	51	0.00066	1	6427
	K.ACQSIYPLHDVFVR.K	U	2		699.3701	1396.7256	1396.7350	-6.79	1	5	20	1	6865
	R.VFEVSLADLQNDEVAFR.K	U	1		712.8295	1423.6444	1423.6263	12.7	0	66	9.5e-006	1	7318
	YWHAZ	U	1		728.3571	1454.6997	1454.6790	14.2	1	51	0.00059	1	7953
	Peptide	U	2		738.8997	1475.7848	1475.7984	-9.22	1	14	2.5	1	8259
sp|Q7Z406|MYH14_HUMAN	K.LADISLGK.E	Myosin-14 OS=Homo sapiens OX=9606 GN=MYH14 PE=1 SV=2	228701	459	42(20)	31(14)	0.29	18%	Q7Z406_uniprot
	K.IHSDCAANQQVTYR.I	Unique	Matches	Modification	Observed	Mr(expt)	Mr(calc)	ppm	Miss	Score	Expect	Rank	Query
	R.YVMGNNPADLLAVDSR.T	U	1		365.7326	729.4506	729.4497	1.31	1	11	5	9	53
	R.ALNS->M<-GQDLERPLELR.V		1		404.7374	807.4602	807.4491	13.9	0	18	0.81	1	348
	K.VGDFVATDLDTGRPSTTVR.Y		1	Gln->pyro-Glu (N-term Q)	435.2631	868.5116	868.5018	11.3	1	18	0.6	1	758
	K.VGDFVATDLDTGRPSTTVR.Y	U	1		459.2752	916.5359	916.5229	14.1	0	14	2.4	1	1097
			1		509.2664	1016.5183	1016.5073	10.8	0	29	0.12	1	2015
	Peptide	U	1		511.7548	1021.4951	1021.4828	12.0	0	22	0.32	1	2087
	K.ENAGEDPGLAR.Q		2		546.7897	1091.5649	1091.5499	13.8	0	43	0.004	1	2846
	K.DAVEDLESVGK.G	U	1		559.8014	1117.5882	1117.5727	13.9	1	15	2.6	1	3189
	K.LGKDAVEDLESVGK.G	U	1		573.2825	1144.5505	1144.5360	12.7	0	27	0.11	1	3590
		U	1		389.2203	1164.6389	1164.6251	11.9	0	(30)	0.054	1	3905
	Peptide	U	1		583.3269	1164.6392	1164.6251	12.2	0	52	0.00034	1	3906
	K.AGLYGLPR.R		1		407.5615	1219.6626	1219.6448	14.6	1	14	2.6	1	4693
	R.DGAWGAFR.H	U	1	Oxidation (M)	415.5663	1243.6770	1243.6594	14.1	1	32	0.053	1	4986
	K.TGTVSLEVR.L		1		629.3528	1256.6910	1256.6724	14.8	1	61	6.4e-005	1	5174
	R.QEPLLIGSTK.S		2		629.8644	1257.7142	1257.6969	13.8	0	30	0.16	1	5188
	K.AFDTAGNGYCR.S		3		653.3470	1304.6794	1304.6612	14.0	0	63	3.7e-005	1	5803
	K.VYQWDDPDPR.L	U	1		686.3708	1370.7270	1370.7378	-7.86	2	5	27	2	6540
	R.FPQLDSTSFANSR.D	U	1		693.3705	1384.7264	1384.7310	-3.33	1	2	50	1	6698
	K.VVVQVLAEEPEAVLK.G		1	Oxidation (M)	706.8411	1411.6677	1411.6806	-9.10	1	1	44	4	7088
	R.DTSFEQHVLWHTGGK.G		3		776.3613	1550.7081	1550.6882	12.8	0	59	9.5e-005	1	9274
	R.DTSFEQHVLWHTGGK.G	U	1		777.8857	1553.7569	1553.7395	11.2	1	27	0.18	1	9318
	K.EQGVTFPSGDIQEQLIR.S		1	Oxidation (M)	783.9123	1565.8101	1565.7872	14.7	0	40	0.0089	1	9458
	R.RPTPQDSPIFLPVDDTSFR.W	U	1		525.6183	1573.8332	1573.8199	8.47	1	(0)	1.6e+002	1	9573
	H2BC15	U	1		787.9257	1573.8368	1573.8199	10.7	1	43	0.0048	1	9574
	Peptide		1	Oxidation (M)	796.4225	1590.8304	1590.8075	14.4	0	39	0.0083	1	9835
	R.LARRGGVK.R	U	1		805.3636	1608.7126	1608.6937	11.8	0	53	0.00011	1	10044
	R.ISGLIYEETR.G	U	2		916.9553	1831.8960	1831.8687	14.9	0	71	5e-006	1	12620
	R.DNIQGITKPAIR.R	U	1		930.4462	1858.8779	1858.8544	12.6	0	36	0.016	1	12851
	R.DNIQGITKPAIR.R	U	1		959.9659	1917.9173	1917.8916	13.4	0	10	6.3	1	13552
	K.TVTA->M<-DVVYALK.R	U	1	Oxidation (M)	974.9630	1947.9115	1947.8844	13.9	0	30	0.055	1	13864
	HRNR		1		551.0367	2200.1176	2200.0872	13.8	0	(2)	60	1	15950
	Peptide		1		734.3805	2200.1196	2200.0872	14.7	0	20	0.85	1	15951
	R->.<-QSSSYGPHGYGSGR.S	U	1		764.0389	2289.0948	2289.0655	12.8	1	51	0.00046	1	16561
	R.HGSGSGQSSSYSPYGSGSGWSSSR.G	U	1		1237.5974	2473.1803	2473.1456	14.0	0	19	1.1	1	17525
	R.HGSGSGHSSSYGQHGSGSGWSSSSGR.H	U	1		825.4011	2473.1815	2473.1456	14.5	0	(6)	18	1	17526
tr|B4DMA2|B4DMA2_HUMAN	R.HGSGSGHSSSYGQHGSGSGWSSSSGR.H	cDNA FLJ54023, highly similar to Heat shock protein HSP 90-beta OS=Homo sapiens OX=9606 PE=2 SV=1	79487	448	32(18)	25(17)	1.25	36%	B4DMA2_uniprot
	R.SEQHGSSSGLSSSYGQHGSGSHQSSGHGR.Q	Unique	Matches	Modification	Observed	Mr(expt)	Mr(calc)	ppm	Miss	Score	Expect	Rank	Query
			1		361.7542	721.4939	721.4850	12.2	0	16	0.026	1	25
	Peptide		2		365.7312	729.4478	729.4385	12.9	0	45	0.0028	1	51
	K.QYGFCK.A		1		367.2313	732.4481	732.4382	13.6	0	23	0.12	2	57
	K.CNLLAEK.Q	U	1		415.2745	828.5345	828.5221	15.0	0	29	0.03	1	510
	K.CDSSPDSAEDVR.K	U	1		443.7826	885.5506	885.5396	12.4	1	19	0.46	2	883
	SLC7A5		1		446.2223	890.4300	890.4174	14.2	0	24	0.3	1	890
	Peptide		1		451.2715	900.5283	900.5181	11.4	0	19	0.91	1	969
	R.LFFVGSR.E	U	1		381.1961	1140.5665	1140.5523	12.4	0	33	0.039	1	3544
	R.ALAAPAAEEKEEAR.E		1		576.2908	1150.5670	1150.5506	14.3	0	48	0.0011	1	3692
	MYL6	U	1		580.8033	1159.5920	1159.5761	13.7	0	33	0.046	1	3815
	Peptide		1		625.3197	1248.6248	1248.6098	12.0	0	59	0.00011	1	5034
	R.VAFSVAR.A		1		656.2938	1310.5730	1310.5626	7.91	0	40	0.0026	1	5897
	R.IGAWHPAR.V		2		455.5866	1363.7379	1363.7248	9.61	2	24	0.25	1	6521
	K.NNASTDYDLSDK.S	U	1	Oxidation (M)	683.3769	1364.7393	1364.7221	12.6	0	49	0.00069	1	6529
	K.EVVEAVTIVETPPMVVVGIVGYVETPR.G		1		734.3475	1466.6804	1466.6637	11.4	1	6	12	1	8128
	SLC25A5		1		757.4072	1512.7999	1512.7784	14.2	0	86	1.8e-007	1	8822
	Peptide		1		764.3863	1526.7580	1526.7365	14.1	0	73	2.9e-006	1	8936
	K.LNGTDPEDVIR.N		2		770.3899	1538.7652	1538.7464	12.2	1	60	6.6e-005	1	9118
	K.EAFNMIDQNR.D		1		772.8811	1543.7476	1543.7253	14.5	1	4	24	1	9191
	K.GNFNYIEFTR.I		1		772.9267	1543.8388	1543.8205	11.9	1	58	9.4e-005	1	9199
	R.ATSNVFA->M<-FDQSQIQEFK.E		1		515.6209	1543.8409	1543.8205	13.2	1	(10)	5.6	1	9200
	R.NAFACFDEEATGTIQEDYLR.E	U	1		791.3920	1580.7695	1580.7756	-3.84	1	10	6.2	1	9691
	R.ELLTT->M<-GDRFTDEEVDELYR.E		1		836.9278	1671.8410	1671.8203	12.4	2	37	0.016	1	10837
	RPL8	U	1		891.9897	1781.9648	1781.9424	12.6	0	(22)	0.4	1	12081
	Peptide	U	1		594.9969	1781.9688	1781.9424	14.8	0	33	0.027	1	12082
	K.DIIHDPGR.G	U	3		924.4159	1846.8172	1846.7897	14.9	0	55	6.8e-005	1	12748
	R.AVVGVVAGGGR.I	U	1		726.3236	2175.9490	2175.9379	5.12	0	46	0.00063	1	15806
tr|Q969I0|Q969I0_HUMAN	R.ASGNYATVISHNPETK.K	KRT8 protein (Fragment) OS=Homo sapiens OX=9606 GN=KRT8 PE=2 SV=2	41083	331	22(13)	14(8)	1.17	35%	Q969I0_uniprot
	R.TELFIAAEGIHTGQFVYCGK.K	Unique	Matches	Modification	Observed	Mr(expt)	Mr(calc)	ppm	Miss	Score	Expect	Rank	Query
	R.TELFIAAEGIHTGQFVYCGK.K	U	1		540.2654	1078.5162	1078.5043	11.0	0	40	0.0057	1	2644
		U	1		540.2790	1078.5435	1078.5294	13.1	0	22	0.51	1	2647
	Peptide	U	2		565.3216	1128.6286	1128.6138	13.1	0	60	7.7e-005	1	3342
	K.IGPLGLSPK.K	U	1		569.3005	1136.5865	1136.5713	13.4	0	56	0.00016	1	3472
	R.LSARRRPR.C		1		576.7888	1151.5631	1151.5458	15.0	1	28	0.078	1	3702
	R.QAQIEVVPSASALIIK.A		1		577.2890	1152.5634	1152.5485	13.0	0	(20)	0.68	1	3710
	NPM1		1	Oxidation (M)	585.2842	1168.5538	1168.5434	8.91	0	22	0.53	1	3959
	Peptide	U	1		587.3288	1172.6430	1172.6289	12.1	0	40	0.022	1	4017
	K.MSVQPTGGSLPK.V	U	1	Oxidation (M)	593.2850	1184.5555	1184.5383	14.5	0	20	0.73	1	4201
	K.VDNDENEHQLSLR.T		3		436.8953	1307.6640	1307.6469	13.0	2	(38)	0.018	1	5862
	RPL22		2		654.8405	1307.6663	1307.6469	14.9	2	50	0.0011	1	5864
	Peptide	U	3	Oxidation (M)	668.8458	1335.6771	1335.6592	13.4	0	73	3.6e-006	1	6158
	K.LVVKGGK.K	U	1		676.8503	1351.6860	1351.6693	12.3	0	1	1.2e+002	1	6350
	K.AGNLGGGVVTIER.S	U	1		710.3862	1418.7578	1418.7405	12.2	0	6	18	1	7244
	IGL@	U	1	Oxidation (M)	714.8508	1427.6871	1427.6714	11.0	1	34	0.023	1	7386
	Peptide	U	1	Oxidation (M)	673.9815	2018.9227	2018.8938	14.3	1	30	0.055	1	14651
tr|J3QRN6|J3QRN6_HUMAN	K.VSEEIEDIIK.K	Unconventional myosin-Id OS=Homo sapiens OX=9606 GN=MYO1D PE=1 SV=1	111903	293	22(11)	18(10)	0.41	21%	J3QRN6_uniprot
	R.NPSAAFFCVAR.L	Unique	Matches	Modification	Observed	Mr(expt)	Mr(calc)	ppm	Miss	Score	Expect	Rank	Query
		U	1		386.7248	771.4350	771.4239	14.4	0	61	7.9e-005	1	187
	Peptide	U	1	Oxidation (M)	431.2633	860.5121	860.5153	-3.80	1	4	15	5	706
	R.KLILDSAR.A	U	1		472.2820	942.5494	942.5386	11.5	0	36	0.021	1	1295
	K.LILDSARATK.G	U	1		487.7617	973.5089	973.4981	11.1	0	10	9.3	1	1535
	K.ISSDLDGHPVPK.Q	U	1		553.7668	1105.5190	1105.5040	13.6	0	44	0.0019	1	3007
	R.VLDPFTIKPLDR.K	U	1		559.3480	1116.6814	1116.6655	14.2	0	12	0.94	1	3182
	R.TSRPENAIIYNNNEDFQVGQAK.V	U	1		561.3221	1120.6296	1120.6128	15.0	0	25	0.43	1	3242
	P4HB	U	1		628.3265	1254.6385	1254.6245	11.2	1	22	0.47	1	5132
	Peptide	U	1		630.2799	1258.5451	1258.5289	12.9	0	37	0.004	1	5192
	R.FAAFIDK.V	U	1		638.4200	1274.8254	1274.8074	14.1	0	56	4.3e-006	1	5397
	R.LYEEEIR.I	U	1	Gln->pyro-Glu (N-term Q)	644.7908	1287.5671	1287.5480	14.8	0	53	0.00011	1	5585
	R.CCITAAPYR.G	U	1		655.3231	1308.6316	1308.6132	14.0	0	57	0.00011	1	5877
	R.TKEEINELNR.M	U	2		752.3984	1502.7823	1502.7617	13.7	0	64	3e-005	1	8750
	R.ATAENEFVALKK.D	U	2		785.4329	1568.8512	1568.8311	12.8	0	72	4.3e-006	1	9519
	R.FLEQQNKLLETK.L	U	1		820.4335	1638.8525	1638.8365	9.74	0	21	0.68	1	10449
	FLG2	U	1		547.2925	1638.8558	1638.8365	11.7	0	(10)	7.4	1	10450
	Peptide	U	1		825.9693	1649.9240	1649.9028	12.8	0	5	9.3	1	10594
	R.TPEFLR.K	U	1		630.6461	1888.9165	1888.8915	13.3	1	(38)	0.011	1	13153
	R.ILGLLDAYLK.T	U	1		945.4658	1888.9171	1888.8915	13.5	1	54	0.00027	1	13154
	K.AKDPFAHLPK.S	U	1		1007.5155	3019.5247	3019.4927	10.6	0	9	7.6	1	19561
tr|I6L965|I6L965_HUMAN	K.AKDPFAHLPK.S	KRT18 protein (Fragment) OS=Homo sapiens OX=9606 GN=KRT18 PE=2 SV=1	42148	282	20(11)	13(6)	0.70	35%	I6L965_uniprot
	K.ALIAAQYSGAQVR.V	Unique	Matches	Modification	Observed	Mr(expt)	Mr(calc)	ppm	Miss	Score	Expect	Rank	Query
	K.LDPGSEETQTLVR.E	U	1		379.7209	757.4272	757.4334	-8.12	0	13	6.5	1	127
	R.KLDPGSEETQTLVR.E		6		404.2090	806.4035	806.3923	13.9	0	55	0.0002	1	331
	SERPINB3	U	1		445.2463	888.4781	888.4665	13.1	0	40	0.0088	1	887
	Peptide	U	1		483.2450	964.4754	964.4614	14.6	0	15	2.3	1	1444
	R.VDLHLPR.F	U	1		523.7836	1045.5526	1045.5404	11.7	0	34	0.042	1	2312
	K.VLEIPYK.G	U	1		587.8321	1173.6497	1173.6353	12.3	1	33	0.04	1	4034
	R.GLVLSGVLHK.A	U	1		620.3325	1238.6504	1238.6329	14.1	1	(12)	4.6	1	4919
	K.LEEKLTAEK.L	U	1	Oxidation (M)	628.3295	1254.6445	1254.6278	13.3	1	29	0.087	1	5133
	K.INSWVESQTNEK.I	U	1		630.3378	1258.6611	1258.6742	-10.37	2	3	41	2	5196
	K.FYQTSVESVDFANAPEESR.K	U	1		634.3306	1266.6467	1266.6317	11.9	0	62	4.6e-005	1	5308
	HNRPA1	U	1		680.8663	1359.7180	1359.7180	-0.01	1	3	71	1	6469
	Peptide	U	1		465.9227	1394.7464	1394.7266	14.2	1	(17)	2.2	1	6834
	K.TEWLDGK.H	U	1		698.3810	1394.7475	1394.7266	15.0	1	23	0.33	1	6835
	K.KITIADCGQLE.-	U	1		753.8845	1505.7544	1505.7395	9.84	0	53	0.00043	1	8769
	K.VKEG->M<-NIVEAMER.F	U	1		1348.3453	4042.0142	4041.9542	14.8	1	7	7.9	1	20886
tr|A0A024QZE1|A0A024QZE1_HUMAN	K.VKEG->M<-NIVEA->M<-ER.F	Interferon regulatory factor 3, isoform CRA_a OS=Homo sapiens OX=9606 GN=IRF3 PE=4 SV=1	47546	241	20(11)	4(4)	0.50	15%	A0A024QZE1_uniprot
	R.IIPGFMCQGGDFTR.H	Unique	Matches	Modification	Observed	Mr(expt)	Mr(calc)	ppm	Miss	Score	Expect	Rank	Query
	R.IIPGF->M<-CQGGDFTR.H	U	1		695.6923	2084.0551	2084.0255	14.2	0	(0)	3.4e+002	1	15213
	K.SIYGEKFEDENFILK.H	U	11		1043.0352	2084.0558	2084.0255	14.5	0	72	2.5e-005	1	15214
	K.SIYGEKFEDENFILK.H	U	2		1213.6292	2425.2437	2425.2166	11.2	0	45	0.0018	1	17317
	CALR	U	1		809.4232	2425.2478	2425.2166	12.9	0	(39)	0.0074	1	17318
	Peptide	U	2		890.4637	2668.3692	2668.3385	11.5	1	60	6e-005	1	18604
	K.IILDLISESPIK.G	U	1	Gln->pyro-Glu (N-term Q)	913.4291	2737.2654	2737.2409	8.96	0	(41)	0.0034	1	18834
	NCL	U	1		919.1092	2754.3057	2754.2674	13.9	0	47	0.0009	1	18889
	Peptide	U	1		1378.1606	2754.3067	2754.2674	14.3	0	(2)	32	1	18890
sp|Q6S8J3|POTEE_HUMAN	R.LELQGPR.G	POTE ankyrin domain family member E OS=Homo sapiens OX=9606 GN=POTEE PE=2 SV=3	122882	211	26(10)	10(6)	0.23	11%	Q6S8J3_uniprot
	K.TGISDVFAK.N	Unique	Matches	Modification	Observed	Mr(expt)	Mr(calc)	ppm	Miss	Score	Expect	Rank	Query
	K.NDLAVVDVR.I		1		400.7770	799.5395	799.5280	14.5	1	17	0.26	1	297
	K.TEADAEKTFEEK.Q		2		488.7345	975.4544	975.4410	13.7	0	23	0.21	1	1564
			1		507.7864	1013.5583	1013.5618	-3.38	1	3	36	3	1970
	Peptide		1		400.2454	1197.7143	1197.6982	13.4	0	(11)	3.1	1	4403
	K.VTMQNLNDR.L		1		599.8646	1197.7146	1197.6982	13.6	0	12	2.6	1	4404
			1		505.9274	1514.7605	1514.7419	12.3	0	37	0.014	1	8828
	Peptide		2		758.3894	1514.7642	1514.7419	14.8	0	(29)	0.084	1	8830
	R.AALQELLSK.G		1		758.8656	1515.7166	1515.6954	14.0	0	50	0.00052	1	8844
	R.LKIRGSLAR.A		2		506.2464	1515.7173	1515.6954	14.5	0	(44)	0.0025	1	8845
	K.LITPAVVSER.L		1		822.9117	1643.8089	1643.7903	11.3	1	57	0.00015	1	10524
	ACTN4		1		548.9436	1643.8090	1643.7903	11.3	1	(35)	0.022	1	10525
	Peptide		1		597.6434	1789.9083	1789.8846	13.2	0	(28)	0.15	1	12171
	K.YLDIPK.M		5		895.9616	1789.9087	1789.8846	13.4	0	52	0.00062	1	12172
	R.EAILAIHK.E		2		984.5549	1967.0952	1967.0727	11.4	0	(14)	1.3	1	14056
	K.LEDFRDYR.R		2		656.7061	1967.0963	1967.0727	12.0	0	27	0.054	1	14057
	K.STLPDADRER.E		1		1275.6088	2549.2030	2549.1665	14.3	0	77	1.1e-006	1	17867
	K.EGLLLWCQR.K		1	Oxidation (M)	1283.6031	2565.1917	2565.1614	11.8	0	(15)	1.5	1	17976
tr|A0A024R4F1|A0A024R4F1_HUMAN	R.HRPELIEYDK.L	Phosphopyruvate hydratase OS=Homo sapiens OX=9606 GN=HEL-S-17 PE=2 SV=1	47481	206	16(8)	12(6)	0.83	27%	A0A024R4F1_uniprot
	R.RLERLDHLAEK.F	Unique	Matches	Modification	Observed	Mr(expt)	Mr(calc)	ppm	Miss	Score	Expect	Rank	Query
	R.LSNRPAF->M<-PSEGK.M		1		352.7129	703.4112	703.4017	13.5	0	24	0.15	1	6
	R.TIPWLEDRVPQK.T	U	1		383.6947	765.3749	765.3657	12.0	0	18	1	1	160
	K.HRDYETATLSDIK.A		2		401.2452	800.4758	800.4643	14.3	0	22	0.57	2	302
	K.VLAGDKNFITAEELR.R	U	1		450.2880	898.5614	898.5488	14.1	0	19	0.6	1	959
	K.VLAGDKNFITAEELR.R	U	1		504.2614	1006.5083	1006.4940	14.2	0	12	5	1	1907
	R.KDDPVTNLNNAFEVAEK.Y	U	1		572.3186	1142.6226	1142.6084	12.5	0	39	0.024	1	3570
	K.AGTQIENIDEDFRDGLK.L	U	1		381.8823	1142.6250	1142.6084	14.6	0	(17)	4.3	1	3572
		U	1		713.3771	1424.7397	1424.7187	14.7	0	72	4.5e-006	1	7339
	Peptide		1		482.2775	1443.8106	1443.7933	12.0	2	58	9.5e-005	1	7798
	R.FLAVGLVDNTVR.I		1		722.9133	1443.8121	1443.7933	13.0	2	(37)	0.011	1	7799
	R.TVLDPVTGDLSDTR.T	U	1		817.4265	1632.8383	1632.8141	14.8	0	63	7e-005	1	10370
	K.LFRVR->M<-QGQEAVLA->M<-SSR.S	U	1	Oxidation (M)	962.5084	1923.0023	1922.9746	14.4	0	33	0.029	1	13593
		U	2		980.9792	1959.9439	1959.9174	13.6	0	59	0.00013	1	13981
	Peptide	U	1		915.1446	2742.4119	2742.3712	14.9	1	0	54	1	18843
tr|E9PKE3|E9PKE3_HUMAN	K.IVPNVLLEQGK.A	Heat shock cognate 71 kDa protein OS=Homo sapiens OX=9606 GN=HSPA8 PE=1 SV=1	68991	192	14(8)	10(8)	0.52	20%	E9PKE3_uniprot
	M.HLVLFLQQHGK.T	Unique	Matches	Modification	Observed	Mr(expt)	Mr(calc)	ppm	Miss	Score	Expect	Rank	Query
	GPI	U	1		429.7382	857.4618	857.4494	14.4	0	39	0.011	1	703
	Peptide	U	1		590.8225	1179.6305	1179.6135	14.3	1	35	0.02	1	4166
	R.SELNLR.R	U	1		394.2176	1179.6309	1179.6135	14.7	1	(22)	0.39	1	4167
	R.MLVDLAK.S		1		614.8261	1227.6375	1227.6207	13.7	0	53	0.00033	1	4769
	K.LQQWYR.E	U	1		627.3207	1252.6269	1252.6088	14.5	0	60	8.1e-005	1	5105
	K.HFVALSTNTTK.V	U	1		741.4155	1480.8165	1480.7998	11.3	0	22	0.29	1	8384
	R.VWYVSNIDGTHIAK.T		1		744.3640	1486.7135	1486.6940	13.1	0	45	0.0018	1	8433
	H1-3	U	1	Oxidation (M)	816.9018	1631.7890	1631.7753	8.43	0	6	23	1	10348
	Peptide	U	1		825.4113	1648.8081	1648.7879	12.2	0	(23)	1.3	1	10576
	K.VAGAATPKK.S	U	2	Oxidation (M)	833.4094	1664.8043	1664.7828	12.9	0	54	0.00048	1	10759
	R.SGVSLAALKK.A	U	1		846.3745	1690.7345	1690.7183	9.55	0	35	0.0079	1	11031
	K.ALAAAGYDVEK.N	U	1		564.5862	1690.7369	1690.7183	11.0	0	(19)	0.32	1	11032
	K.ASGPPVSELITK.A	U	1		894.5115	1787.0084	1786.9828	14.3	1	41	0.0023	1	12132
sp|P0DOX7|IGK_HUMAN	R.KASGPPVSELITK.A	Immunoglobulin kappa light chain OS=Homo sapiens OX=9606 PE=1 SV=1	23650	192	14(6)	3(2)	0.30	23%	P0DOX7_uniprot
	RPS27AP5	Unique	Matches	Modification	Observed	Mr(expt)	Mr(calc)	ppm	Miss	Score	Expect	Rank	Query
	Peptide	U	12		751.8923	1501.7700	1501.7512	12.5	0	69	1e-005	1	8616
	-.MQIFVK.T	U	1		625.9888	1874.9445	1874.9197	13.2	0	17	1.5	1	13014
	K.IQDKEGIPPDQQR.L	U	1		1068.5028	2134.9911	2134.9614	13.9	0	71	4.3e-006	1	15544
tr|B4DE59|B4DE59_HUMAN	K.IQDKEGIPPDQQR.L	Junction plakoglobin OS=Homo sapiens OX=9606 PE=2 SV=1	62862	190	16(8)	11(3)	0.17	15%	B4DE59_uniprot
		Unique	Matches	Modification	Observed	Mr(expt)	Mr(calc)	ppm	Miss	Score	Expect	Rank	Query
	Peptide		6		404.2090	806.4035	806.3923	13.9	0	55	0.0002	1	331
	K.LGLHSLR.H	U	1		497.2595	992.5045	992.4927	11.9	0	4	42	3	1747
	R.DAVLLVFANK.Q		1		499.8045	997.5944	997.5808	13.7	0	2	25	7	1814
	K.QDLPNAMNAAEITDK.L	U	1		561.8007	1121.5869	1121.5717	13.6	0	23	0.76	1	3256
	K.QDLPNA->M<-NAAEITDK.L	U	1		602.8110	1203.6075	1203.5918	13.1	0	25	0.27	1	4497
	PSMB6	U	1		611.8315	1221.6485	1221.6353	10.8	1	30	0.061	1	4704
	Peptide	U	1		614.3094	1226.6042	1226.5891	12.3	0	32	0.03	1	4744
	R.IQEAGTEVVK.A		1		671.3632	1340.7118	1340.7188	-5.21	0	33	0.029	1	6228
	R.VNVPVIGGHAGK.T	U	1	Oxidation (M)	688.8605	1375.7065	1375.6878	13.6	1	4	33	1	6567
	R.FVFSLVDAMNGK.E	U	1		952.9645	1903.9144	1903.8911	12.2	0	4	1.4e+002	1	13338
	R.FVFSLVDA->M<-NGK.E	U	1	Oxidation (M)	808.7363	2423.1870	2423.2114	-10.09	2	2	33	1	17302
tr|A0A6Q8PFK8|A0A6Q8PFK8_HUMAN	K.NLGIGKVSSFEEK.M	Heat shock protein beta-1 OS=Homo sapiens OX=9606 GN=HSPB1 PE=1 SV=1	21869	181	11(6)	9(4)	1.35	41%	A0A6Q8PFK8_uniprot
	K.AGAGSATLS->M<-AYAGAR.F	Unique	Matches	Modification	Observed	Mr(expt)	Mr(calc)	ppm	Miss	Score	Expect	Rank	Query
	K.GYLGPEQLPDCLK.G		1		416.2572	830.4998	830.5014	-1.89	0	4	20	2	523
	K.VDFPQDQLTALTGR.I		1		480.7261	959.4376	959.4250	13.2	0	4	11	1	1419
	K.VAVLGASGGIGQPLSLLLK.N		1	Gln->pyro-Glu (N-term Q)	529.7854	1057.5562	1057.5404	15.0	0	27	0.18	1	2454
	K.SQETECTYFSTPLLLGK.K	U	1	Gln->pyro-Glu (N-term Q)	544.2482	1086.4819	1086.4730	8.16	0	14	1.7	1	2764
	RPL26	U	1		573.8292	1145.6439	1145.6292	12.8	1	48	0.00092	1	3609
	Peptide		2		582.3227	1162.6308	1162.6135	14.9	0	80	6.6e-007	1	3864
	R.LIYDTK.G	U	1		490.2575	1467.7508	1467.7318	13.0	1	16	1.7	1	8148
	R.IGVITNR.E		1		892.4754	1782.9362	1782.9152	11.8	0	51	0.00096	1	12091
	K.YALTGDEVK.K		1		595.3204	1782.9393	1782.9152	13.5	0	(43)	0.0051	1	12092
	K.GNKPWISLPR.G		1		634.9687	1901.8842	1901.8598	12.9	1	31	0.037	1	13303
tr|A0A679KTH4|A0A679KTH4_HUMAN	R.HPGSFDVVHVK.D	Beta-galactosidase (Fragment) OS=Homo sapiens OX=9606 GN=EmGFP-LacZ-E2F-TdTom PE=3 SV=1	146347	170	16(6)	5(2)	0.07	6%	A0A679KTH4_uniprot
	K.LRECLPLIIFLR.N	Unique	Matches	Modification	Observed	Mr(expt)	Mr(calc)	ppm	Miss	Score	Expect	Rank	Query
	BMP15	U	1		401.2521	800.4896	800.4942	-5.76	0	8	8.2	4	303
	Peptide	U	1		449.8961	1346.6665	1346.6507	11.8	1	23	0.39	1	6298
	R.LLGHSLR.Y	U	6		493.2660	1476.7762	1476.7572	12.9	1	(59)	0.00012	1	8271
	YWHAQ	U	4		739.3968	1476.7791	1476.7572	14.8	1	63	4.1e-005	1	8277
	Peptide	U	1		514.9416	1541.8031	1541.7838	12.5	1	(0)	69	1	9151
	R.IDYIAGLDSR.G	U	1		771.9105	1541.8064	1541.7838	14.6	1	47	0.0015	1	9152
	RPL18	U	2		1118.8127	4471.2219	4471.1680	12.0	0	22	0.22	1	21198
tr|Q2TSD0|Q2TSD0_HUMAN	Peptide	Glyceraldehyde-3-phosphate dehydrogenase OS=Homo sapiens OX=9606 PE=2 SV=1	36197	164	26(7)	7(4)	0.85	26%	Q2TSD0_uniprot
	K.SQDIYLR.L	Unique	Matches	Modification	Observed	Mr(expt)	Mr(calc)	ppm	Miss	Score	Expect	Rank	Query
	R.TNRPPLSLSR.M		1		398.2187	794.4228	794.4109	15.0	0	(43)	0.0023	1	268
	K.TAVVVGTITDDVR.V		1	Oxidation (M)	406.2148	810.4151	810.4058	11.4	0	44	0.0014	1	374
	RPL35A	U	16		582.3278	1162.6410	1162.6458	-4.19	1	9	6.9	1	3870
	Peptide	U	1	Oxidation (M)	673.8347	1345.6549	1345.6370	13.3	1	54	0.00025	1	6291
	K.LVVECVMNNVTCTR.I	U	1	2 Oxidation (M)	681.8322	1361.6499	1361.6319	13.2	1	(44)	0.0022	1	6495
	DDX5	U	1	2 Oxidation (M)	454.8910	1361.6511	1361.6319	14.1	1	(34)	0.023	1	6496
	Peptide	U	1		706.4082	1410.8018	1410.7831	13.3	0	38	0.0063	1	7080
	R.IGRTARSTK.T	U	1		765.9113	1529.8079	1529.7872	13.6	0	86	2.3e-007	1	8978
	K.FGNPGEKLVK.K	U	1		882.4161	1762.8177	1762.7951	12.9	0	17	1.1	1	11850
	R.LIDFLECGK.T	U	2		917.4769	1832.9392	1832.9124	14.6	0	11	6	1	12636
sp|P0DMV8|HS71A_HUMAN	K.QVSDLISVLR.E	Heat shock 70 kDa protein 1A OS=Homo sapiens OX=9606 GN=HSPA1A PE=1 SV=1	70294	161	10(6)	10(6)	0.32	17%	P0DMV8_uniprot
	K.APILIATDVASR.G	Unique	Matches	Modification	Observed	Mr(expt)	Mr(calc)	ppm	Miss	Score	Expect	Rank	Query
	K.KWNLDELPKFEK.N		1		401.2197	800.4249	800.4140	13.6	0	31	0.047	1	300
	PIP		1		614.8261	1227.6375	1227.6207	13.7	0	53	0.00033	1	4769
	Peptide		1		644.3142	1286.6137	1286.5965	13.4	0	17	1.1	1	5570
	K.LVEAIR.T	U	1		709.3935	1416.7724	1416.7514	14.9	1	1	62	2	7200
	K.VVNPLFEK.R		1		744.3640	1486.7135	1486.6940	13.1	0	45	0.0018	1	8433
	R.HWGGNVLGPK.S		1	Oxidation (M)	815.9166	1629.8186	1629.7960	13.9	0	7	14	1	10322
	R.KMGVPYCIIK.G	U	1		829.9407	1657.8668	1657.8424	14.7	0	38	0.011	1	10704
	K.NFGIGQDIQPK.R		1		559.2547	1674.7423	1674.7234	11.3	0	30	0.023	1	10865
	K.VPPAINQFTQALDR.Q		1		844.4656	1686.9167	1686.8940	13.4	0	88	9.5e-008	1	10999
	IGHG4	U	1		605.6620	1813.9641	1813.9435	11.4	1	15	2.1	1	12474
tr|A0A087WVQ9|A0A087WVQ9_HUMAN	Peptide	Elongation factor 1-alpha OS=Homo sapiens OX=9606 GN=EEF1A1 PE=1 SV=2	50180	159	14(6)	10(4)	0.37	27%	A0A087WVQ9_uniprot
	K.GLPSSIEK.T	Unique	Matches	Modification	Observed	Mr(expt)	Mr(calc)	ppm	Miss	Score	Expect	Rank	Query
	K.DTL->M<-ISR.T	U	1		390.7150	779.4154	779.4065	11.4	0	3	21	1	201
	R.STSESTAALGCLVK.D	U	1		457.7934	913.5723	913.5597	13.8	0	20	0.5	1	1079
	RPS11	U	1		488.2857	974.5569	974.5437	13.6	0	9	8.2	1	1555
	Peptide	U	2		513.3164	1024.6183	1024.6030	14.9	0	39	0.0029	1	2123
	R.IFDLGR.K		1		525.8015	1049.5883	1049.5869	1.37	2	0	49	7	2358
	R.IFDLGRK.K		1		560.8104	1119.6063	1119.5924	12.4	0	42	0.0049	1	3221
	K.EHVIEALRR.A	U	1		657.8829	1313.7512	1313.7343	12.8	0	37	0.013	1	5927
	R.GAFGKPQGTVAR.V	U	3		702.8770	1403.7395	1403.7197	14.1	0	61	7.2e-005	1	6975
	R.GAFGKPQGTVAR.V	U	1		468.9205	1403.7396	1403.7197	14.1	0	(50)	0.00081	1	6976
	R.VHIGQVI->M<-SIR.T	U	1	Oxidation (M)	844.4761	2530.4066	2530.3717	13.8	0	8	5.5	1	17775
	HNRNPR	U	1	2 Oxidation (M)	1009.8151	3026.4235	3026.3824	13.6	0	4	20	1	19571
tr|V9HWK1|V9HWK1_HUMAN	Peptide	Triosephosphate isomerase OS=Homo sapiens OX=9606 GN=HEL-S-49 PE=2 SV=1	26938	151	8(5)	7(5)	0.79	38%	V9HWK1_uniprot
	-.EVKLVESGGGLVQPGGSLR.L	Unique	Matches	Modification	Observed	Mr(expt)	Mr(calc)	ppm	Miss	Score	Expect	Rank	Query
	COX2	U	1		477.7507	953.4868	953.4760	11.4	0	10	4	1	1384
	Peptide	U	1		617.8137	1233.6129	1233.5949	14.5	0	80	9.8e-007	1	4837
	M.P->M<-FIVNTNVPR.A	U	1		663.8486	1325.6826	1325.6649	13.3	0	42	0.0044	1	6072
		U	1		729.8741	1457.7337	1457.7151	12.8	0	14	5.8	1	8016
	Peptide	U	1		793.8804	1585.7463	1585.7307	9.82	0	71	4.2e-006	1	9749
	K.EASDPQPEEADGGLK.S	U	1		801.9594	1601.9043	1601.8817	14.1	0	36	0.0096	1	9971
	K.FITHAPPGEFNEVFNDVR.L	U	2		1096.5547	2191.0948	2191.0620	15.0	0	34	0.032	1	15899
tr|B3KML9|B3KML9_HUMAN	SLC25A3	Tubulin delta chain OS=Homo sapiens OX=9606 PE=2 SV=1	44916	150	17(6)	12(5)	0.53	32%	B3KML9_uniprot
	Peptide	Unique	Matches	Modification	Observed	Mr(expt)	Mr(calc)	ppm	Miss	Score	Expect	Rank	Query
	K.FAAATGATPIAGR.F		1		565.8092	1129.6038	1129.5880	14.0	0	49	0.0012	1	3360
	R.AIVAIENPADVSVISSR.N		2		572.3284	1142.6422	1142.6270	13.3	0	44	0.0031	1	3576
	CSF2RB		1		629.8555	1257.6965	1257.6830	10.8	1	3	91	1	5184
	Peptide	U	1		664.8365	1327.6584	1327.6408	13.3	0	54	0.00032	1	6095
	K.IGIEIIK.R		2	Oxidation (M)	668.3604	1334.7063	1334.6904	11.9	0	70	6.8e-006	1	6149
	K.LSDGVAVLK.V		1	Oxidation (M)	731.8558	1461.6971	1461.6769	13.8	0	37	0.012	1	8062
	K.VGLQVVAVK.A	U	1		801.4215	1600.8283	1600.8131	9.55	0	(6)	23	1	9952
	R.LAKLSDGVAVLK.V	U	1	Oxidation (M)	809.4227	1616.8308	1616.8080	14.1	0	31	0.069	1	10153
	K.TLNDELEIIEG->M<-KFDR.G		1		810.9334	1619.8523	1619.8283	14.8	0	26	0.16	1	10188
			1	Oxidation (M)	546.2897	1635.8472	1635.8232	14.7	0	(20)	0.72	1	10409
	Peptide		2	Oxidation (M)	854.4470	1706.8794	1706.8549	14.3	0	1	1e+002	1	11238
	K.LYTLVTYVPVTTFK.N		1	3 Oxidation (M)	657.9738	1970.8996	1970.8747	12.6	1	12	2.3	1	14132
	PABPC1		1	Oxidation (M)	677.3607	2029.0602	2029.0302	14.7	1	5	24	1	14785
	Peptide		1	Oxidation (M)	786.0578	2355.1516	2355.1583	-2.84	1	1	66	1	17041
tr|H3BQN4|H3BQN4_HUMAN	R.IVATKPLYVALAQR.K	Fructose-bisphosphate aldolase OS=Homo sapiens OX=9606 GN=ALDOA PE=1 SV=1	39772	138	12(4)	9(3)	0.49	25%	H3BQN4_uniprot
	R.SLGYAYVNFQQPADAER.A	Unique	Matches	Modification	Observed	Mr(expt)	Mr(calc)	ppm	Miss	Score	Expect	Rank	Query
	EIF5A2		1		382.2441	762.4737	762.4640	12.7	0	24	0.12	1	145
	Peptide	U	1		470.7518	939.4890	939.4774	12.4	0	28	0.072	1	1277
	R.ILNCQK.V	U	2		522.7948	1043.5750	1043.5611	13.4	0	44	0.003	1	2292
	R.ILNCQKVN.-	U	1		666.8633	1331.7121	1331.6932	14.2	0	88	1.6e-007	1	6137
	K.VHLVGIDIFTGK.K	U	1		671.8688	1341.7231	1341.7041	14.2	0	21	0.56	1	6240
	K.VHLVGIDIFTGK.K	U	2		717.8712	1433.7279	1433.7191	6.16	0	22	0.53	1	7466
		U	1		781.9238	1561.8331	1561.8140	12.2	1	8	13	1	9399
	Peptide	U	1		823.9186	1645.8227	1645.8019	12.6	1	38	0.013	1	10547
	R.SSFYVNGLTLGGQK.C	U	1		549.6151	1645.8235	1645.8019	13.1	1	(33)	0.037	1	10548
	K.TFVNITPAEVGVLVGK.D	U	1		603.6642	1807.9707	1807.9443	14.6	0	3	30	1	12388
sp|P05109|S10A8_HUMAN	RPL15	Protein S100-A8 OS=Homo sapiens OX=9606 GN=S100A8 PE=1 SV=1	10885	136	4(3)	3(2)	1.29	37%	P05109_uniprot
	Peptide	Unique	Matches	Modification	Observed	Mr(expt)	Mr(calc)	ppm	Miss	Score	Expect	Rank	Query
	K.KQSDVMRFLLR.V	U	1		424.9091	1271.7054	1271.6874	14.1	0	(50)	0.00073	1	5353
	K.GATYGKPVHHGVNQLK.F	U	1		636.8601	1271.7055	1271.6874	14.3	0	79	8.2e-007	1	5354
	CASP14	U	1		711.3677	1420.7209	1420.7020	13.3	0	50	0.0044	1	7291
	Peptide	U	1		521.6134	1561.8184	1561.8001	11.7	2	4	35	1	9398
tr|A0A7P0TAN7|A0A7P0TAN7_HUMAN	M.AQILPIR.F	4F2 cell-surface antigen heavy chain OS=Homo sapiens OX=9606 GN=SLC3A2 PE=1 SV=1	67487	133	8(5)	8(5)	0.27	15%	A0A7P0TAN7_uniprot
	R.V->M<-EYINR.L	Unique	Matches	Modification	Observed	Mr(expt)	Mr(calc)	ppm	Miss	Score	Expect	Rank	Query
	K.IVLDNSVFSEHR.N		1		467.3046	932.5946	932.5807	14.9	0	23	0.06	1	1192
	R.GQFSTDELVAEVEKR.N		1		469.7701	937.5256	937.5120	14.5	0	30	0.039	1	1243
	RPS12		1		602.3314	1202.6483	1202.6659	-14.65	0	15	2.4	1	4478
	Peptide	U	1		623.3095	1244.6045	1244.5884	12.9	0	77	4.8e-006	1	4994
	K.TALIHDGLAR.G		1		686.4315	1370.8484	1370.8286	14.5	0	30	0.0065	1	6542
	RPL18A		1		473.2957	1416.8651	1416.8452	14.0	1	15	0.37	1	7202
	Peptide		1		885.4338	1768.8530	1768.8268	14.8	0	85	2.7e-007	1	11949
	K.NFGIWLR.Y	U	1		623.0077	1866.0012	1865.9748	14.2	0	10	6	1	12939
sp|P15924|DESP_HUMAN	R.IFAPNHVVAK.S	Desmoplakin OS=Homo sapiens OX=9606 GN=DSP PE=1 SV=3	334021	130	22(4)	18(4)	0.05	6%	P15924_uniprot
	K.VEEIAASKCRRPHKPR.F	Unique	Matches	Modification	Observed	Mr(expt)	Mr(calc)	ppm	Miss	Score	Expect	Rank	Query
	TPM4	U	1		394.2314	786.4482	786.4599	-14.89	1	4	40	6	219
	Peptide	U	1		394.7223	787.4300	787.4188	14.2	0	27	0.22	1	227
	K.LLSDKLK.E	U	1		425.7289	849.4433	849.4344	10.4	0	27	0.16	1	662
	K.LVILEGELER.A	U	1		454.2722	906.5299	906.5174	13.7	0	16	0.89	1	1018
	R.EKAEGDVAALNR.R	U	2		509.2798	1016.5451	1016.5502	-5.03	0	7	17	1	2020
	R.GMKVIENRA->M<-K.D	U	1		529.8193	1057.6241	1057.6131	10.4	1	42	0.0033	1	2459
	K.LEEAEKAADESER.G	U	1		552.7978	1103.5810	1103.5975	-14.90	1	4	37	1	2993
	R.IQLVEEELDRAQER.L	U	1		565.3062	1128.5979	1128.6026	-4.21	0	1	71	1	3340
	SNED1	U	1		573.8232	1145.6319	1145.6292	2.40	0	1	60	2	3608
	Peptide	U	1		579.8129	1157.6112	1157.6227	-9.90	0	1	1.3e+002	4	3782
	K.VEVTEFEDIK.S	U	1		601.3309	1200.6473	1200.6350	10.3	0	42	0.0054	1	4449
	RAB5C	U	3		625.3276	1248.6406	1248.6244	13.0	2	8	11	1	5053
	Peptide	U	1		631.3097	1260.6048	1260.5881	13.3	0	62	3.2e-005	1	5226
	R.GVDLQENNPASR.S	U	1		636.3643	1270.7141	1270.6993	11.6	0	48	0.00096	1	5343
		U	2		693.3972	1384.7798	1384.7674	8.95	2	1	39	5	6703
	Peptide	U	1		542.9861	1625.9364	1625.9365	-0.07	2	1	18	4	10284
	K.ASNLESGVPSR.F	U	1		572.9787	1715.9143	1715.8955	11.0	0	18	1.1	1	11337
	BRSK2	U	1	Oxidation (M)	713.7091	2138.1053	2138.0790	12.3	0	31	0.055	1	15559
tr|D6RG13|D6RG13_HUMAN	Peptide	40S ribosomal protein S3a (Fragment) OS=Homo sapiens OX=9606 GN=RPS3A PE=1 SV=1	25819	102	5(2)	4(2)	0.44	21%	D6RG13_uniprot
	R.LCQDLGPGAFR.L	Unique	Matches	Modification	Observed	Mr(expt)	Mr(calc)	ppm	Miss	Score	Expect	Rank	Query
		U	1		460.2465	918.4784	918.4745	4.18	0	(0)	74	1	1107
	Peptide	U	1	Oxidation (M)	468.2483	934.4820	934.4695	13.4	0	18	1.4	1	1214
	K.IYPVGYFTK.E	U	1		501.7840	1001.5535	1001.5393	14.2	0	12	6.5	1	1863
	K.GSPGVPSFAAGPPISEGK.Y	U	1		852.9423	1703.8701	1703.8454	14.5	0	37	0.015	1	11194
		U	1		976.5044	1950.9942	1950.9687	13.1	0	88	1.1e-007	1	13886
tr|D0PNI1|D0PNI1_HUMAN	Peptide	Epididymis luminal protein 4 OS=Homo sapiens OX=9606 GN=YWHAZ PE=2 SV=1	27899	102	3(2)	3(2)	0.25	10%	D0PNI1_uniprot
	K.VERILK.H	Unique	Matches	Modification	Observed	Mr(expt)	Mr(calc)	ppm	Miss	Score	Expect	Rank	Query
	K.EKVERILK.H	U	1		576.2908	1150.5670	1150.5506	14.2	0	4	22	2	3692
	R->.<-QVLLSAAEAAEVILR.V	U	1		640.3361	1278.6577	1278.6456	9.49	1	55	0.00023	1	5444
	R.QVLLSAAEAAEVILR.V	U	1		774.8700	1547.7254	1547.7063	12.4	0	77	1.1e-006	1	9234
sp|Q02413|DSG1_HUMAN	NF1	Desmoglein-1 OS=Homo sapiens OX=9606 GN=DSG1 PE=1 SV=2	114702	100	6(1)	5(1)	0.09	6%	Q02413_uniprot
	Peptide	Unique	Matches	Modification	Observed	Mr(expt)	Mr(calc)	ppm	Miss	Score	Expect	Rank	Query
	R.HFWGLR.V	U	1		408.7463	815.4780	815.4752	3.38	0	15	2.5	1	413
	K.IPDWFLNR.Q	U	1		554.9322	1661.7747	1661.7580	10.1	0	15	5.1	1	10736
	R.VITI->M<-QNPR.Q	U	1		867.9362	1733.8579	1733.8407	9.94	0	92	4.8e-008	1	11533
	RPS6	U	1	Oxidation (M)	619.9963	1856.9670	1856.9414	13.8	0	29	0.084	1	12842
	Peptide	U	1		669.6854	2006.0344	2006.0069	13.7	0	(22)	0.43	1	14518
	R.LVPGGGATEIELAK.Q	U	1		1004.0254	2006.0362	2006.0069	14.6	0	28	0.12	1	14519
tr|B4DF70|B4DF70_HUMAN	HEL-S-10	cDNA FLJ60461, highly similar to Peroxiredoxin-2 OS=Homo sapiens OX=9606 PE=2 SV=1	20209	98	8(4)	6(2)	0.59	26%	B4DF70_uniprot
	Peptide	Unique	Matches	Modification	Observed	Mr(expt)	Mr(calc)	ppm	Miss	Score	Expect	Rank	Query
	R.LQAVTDDHIR.M	U	1		462.7316	923.4486	923.4348	14.9	0	42	0.0037	1	1121
	R.NDLSPTTV->M<-SEGAR.N	U	1		486.7847	971.5548	971.5440	11.2	0	5	39	2	1510
	RPL36A	U	1		489.7727	977.5308	977.5182	12.9	0	12	5.1	1	1578
	Peptide	U	1		512.2781	1022.5416	1022.5284	12.9	0	6	15	1	2108
	K.LNGLENR.V	U	1		590.3292	1178.6439	1178.6295	12.2	1	23	0.26	1	4155
	R.LIALLEVLSQK.R		1	Gln->pyro-Glu (N-term Q)	597.8361	1193.6577	1193.6405	14.4	0	(48)	0.00086	1	4333
	R.RLTVMSLQESGLK.V		2		606.3494	1210.6843	1210.6670	14.3	0	49	0.00055	1	4601
sp|P81605|DCD_HUMAN	SNX25	Dermcidin OS=Homo sapiens OX=9606 GN=DCD PE=1 SV=2	11391	98	3(3)	3(3)	1.20	22%	P81605_uniprot
	Peptide	Unique	Matches	Modification	Observed	Mr(expt)	Mr(calc)	ppm	Miss	Score	Expect	Rank	Query
	K.QRAQQK.L	U	1		564.7736	1127.5326	1127.5207	10.5	0	55	0.00017	1	3331
	K.LAPPTTIR.S	U	1		581.2939	1160.5732	1160.5561	14.7	0	67	1.4e-005	1	3831
	R.ELNEKLEYK.R	U	1		487.2664	1458.7773	1458.7566	14.2	1	36	0.038	1	8028
tr|B4E1H9|B4E1H9_HUMAN	K.F->M<-EKSKNQLNK.F	Phosphoglycerate kinase OS=Homo sapiens OX=9606 PE=2 SV=1	35251	96	7(3)	6(2)	0.31	25%	B4E1H9_uniprot
	K.LRELNEKLEYK.R	Unique	Matches	Modification	Observed	Mr(expt)	Mr(calc)	ppm	Miss	Score	Expect	Rank	Query
	K.LRELNEKLEYK.R	U	1		408.2579	814.5013	814.5025	-1.43	2	1	44	1	402
	CSTA	U	1		601.3309	1200.6473	1200.6536	-5.25	0	8	13	2	4449
	Peptide	U	1		545.6091	1633.8056	1633.7849	12.7	0	(35)	0.025	1	10377
	R.RVLQALEGLK.M	U	1		817.9109	1633.8073	1633.7849	13.8	0	59	9.4e-005	1	10378
	K.DVNQQEFVR.A	U	1		877.9070	1753.7994	1753.7798	11.2	0	1	34	1	11750
	K.ELAPYDENWFYTR.A	U	1		885.0145	1768.0145	1767.9883	14.8	0	26	0.056	1	11935
	RAB1B	U	1	Oxidation (M)	991.9803	1981.9460	1981.9303	7.96	0	63	2.9e-005	1	14232
tr|A8K7N0|A8K7N0_HUMAN	Peptide	60S ribosomal protein L14 OS=Homo sapiens OX=9606 PE=2 SV=1	23745	94	2(2)	2(2)	0.30	12%	A8K7N0_uniprot
	K.QWLQEIDR.Y	Unique	Matches	Modification	Observed	Mr(expt)	Mr(calc)	ppm	Miss	Score	Expect	Rank	Query
	K.LQIESYANVK.Q	U	1		614.8400	1227.6655	1227.6571	6.86	0	44	0.0034	1	4770
	R.->M<-GPGAASGGERPNLK.I		1		677.8940	1353.7735	1353.7616	8.80	0	80	3.3e-007	1	6375
tr|V9HW26|V9HW26_HUMAN	R.->M<-GPGAASGGERPNLK.I	ATP synthase subunit alpha OS=Homo sapiens OX=9606 GN=HEL-S-123m PE=2 SV=1	59828	94	19(4)	8(4)	0.24	14%	V9HW26_uniprot
	K.EFADSLGIPFLETSAK.N	Unique	Matches	Modification	Observed	Mr(expt)	Mr(calc)	ppm	Miss	Score	Expect	Rank	Query
	RPL32	U	1		362.2343	722.4540	722.4439	14.0	0	45	0.0003	1	28
	Peptide	U	1		408.2383	814.4620	814.4548	8.79	0	23	0.49	1	399
	K.SYCAEIAHNVSSK.N	U	1		500.7971	999.5797	999.5713	8.40	0	14	2.5	1	1847
		U	1		586.3275	1170.6403	1170.6245	13.6	0	36	0.021	1	3993
	Peptide	U	1		644.3597	1286.7049	1286.6870	13.9	0	45	0.0021	1	5578
	R.NVNIFK.F	U	12	Oxidation (M)	720.4208	1438.8271	1438.8191	5.61	1	2	16	1	7597
	R.LNLVQR.N	U	1		777.3829	1552.7512	1552.7310	13.0	0	53	0.00028	1	9294
	K.LVIITAGAR.Q	U	1		855.9818	1709.9489	1709.9312	10.4	1	1	34	1	11262
tr|Q9HB00|Q9HB00_HUMAN	K.QVVESAYEVIK.L	Desmocollin 1, isoform CRA_b OS=Homo sapiens OX=9606 GN=DSC1 PE=4 SV=1	94916	92	5(4)	5(4)	0.18	7%	Q9HB00_uniprot
	K.DQLIYNLLKEEQTPQNK.I	Unique	Matches	Modification	Observed	Mr(expt)	Mr(calc)	ppm	Miss	Score	Expect	Rank	Query
		U	1		594.8492	1187.6838	1187.6662	14.8	0	39	0.0054	1	4243
	Peptide	U	1		668.3458	1334.6771	1334.6653	8.86	0	39	0.0097	1	6148
	K.VIVFLNK.V	U	1		739.8740	1477.7335	1477.7161	11.7	0	24	0.34	1	8296
	ABCA13	U	1		561.9519	1682.8339	1682.8112	13.5	0	49	0.00082	1	10940
	Peptide	U	1		867.8826	1733.7507	1733.7281	13.0	0	35	0.0064	1	11531
tr|A0A075B6Z2|A0A075B6Z2_HUMAN	R.LLAIISK.A	T cell receptor alpha joining 56 (Fragment) OS=Homo sapiens OX=9606 GN=TRAJ56 PE=4 SV=1	2220	92	17(11)	1(1)	1.81	38%	A0A075B6Z2_uniprot
	R.FLQLDGALR.N	Unique	Matches	Modification	Observed	Mr(expt)	Mr(calc)	ppm	Miss	Score	Expect	Rank	Query
	K.IIISPEI->M<-K.A	U	17		421.7638	841.5130	841.5022	12.9	0	37	0.0092	1	580
tr|A0A0U1RQF0|A0A0U1RQF0_HUMAN	R.LQHISGLGYR.M	Fatty acid synthase OS=Homo sapiens OX=9606 GN=FASN PE=1 SV=1	275649	92	12(5)	11(5)	0.07	5%	A0A0U1RQF0_uniprot
	RPL35	Unique	Matches	Modification	Observed	Mr(expt)	Mr(calc)	ppm	Miss	Score	Expect	Rank	Query
	Peptide	U	1		423.7510	845.4874	845.4759	13.6	0	28	0.11	1	634
	K.YKPLDLRPK.K	U	1		440.2113	878.4081	878.4035	5.24	0	14	1.6	1	822
	RPS26	U	1		481.2763	960.5381	960.5240	14.7	0	40	0.0065	1	1428
	Peptide	U	1		543.3218	1084.6290	1084.6128	14.9	0	14	2.6	1	2739
	R.NIVEAAAVR.D	U	1		616.2691	1230.5236	1230.5088	12.1	0	28	0.026	1	4796
	SERPINB12	U	1		645.8002	1289.5859	1289.5677	14.1	0	1	24	1	5603
	Peptide	U	1		735.3624	1468.7102	1468.6947	10.6	0	34	0.02	1	8160
	R.GPAYGLSR.E	U	1		811.9831	1621.9516	1621.9291	13.9	0	52	9.3e-005	1	10226
	R.DDGLFSGDPNWFPK.K	U	1		581.2895	1740.8466	1740.8220	14.2	0	35	0.022	1	11615
	LYZ	U	1		871.4307	1740.8468	1740.8220	14.2	0	(9)	7.4	1	11616
	Peptide	U	1		959.0024	1915.9903	1915.9640	13.8	0	15	2.5	1	13530
	K.LWLSVPR.V	U	1		730.0499	2187.1278	2187.0961	14.5	0	19	1.8	1	15885
tr|U3KQK0|U3KQK0_HUMAN	PGAM5	Histone H2B OS=Homo sapiens OX=9606 GN=H2BC15 PE=1 SV=1	18792	92	7(2)	5(2)	0.64	30%	U3KQK0_uniprot
	Peptide	Unique	Matches	Modification	Observed	Mr(expt)	Mr(calc)	ppm	Miss	Score	Expect	Rank	Query
	K.VYFDLR.I	U	3		400.7770	799.5395	799.5320	9.46	1	10	1.2	4	297
	K.DTNGSQFFITTVK.T	U	1		477.3115	952.6084	952.5957	13.3	0	8	1.5	1	1367
	COX5A	U	1	Gln->pyro-Glu (N-term Q)	576.2950	1150.5754	1150.5619	11.8	0	29	0.076	1	3693
	Peptide	U	1		633.3331	1264.6516	1264.6339	14.0	1	35	0.026	1	5287
	R.ALRAVFR.S	U	1	2 Oxidation (M)	888.4211	1774.8277	1774.8018	14.6	0	69	7.3e-006	1	11998
tr|Q0VAS5|Q0VAS5_HUMAN	PTBP1	Histone H4 OS=Homo sapiens OX=9606 GN=HIST1H4H PE=1 SV=1	11364	90	7(2)	4(2)	0.70	40%	Q0VAS5_uniprot
	Peptide	Unique	Matches	Modification	Observed	Mr(expt)	Mr(calc)	ppm	Miss	Score	Expect	Rank	Query
	K.ILFNKK.E	U	3		428.7715	855.5285	855.5403	-13.68	2	10	4.2	6	700
	K.ELKTDSSPNQAVR.G	U	1		590.8222	1179.6298	1179.6135	13.8	0	50	0.00061	1	4165
	R.VTPQSLFILFGVYGDVQR.V	U	1		663.3884	1324.7623	1324.7463	12.1	0	62	2e-005	1	6066
	CCDC7	U	1		442.5951	1324.7636	1324.7463	13.1	0	(25)	0.1	1	6067
	Peptide	U	1	Oxidation (M)	663.8610	1325.7074	1325.6901	13.0	0	15	1.9	1	6073
sp|Q86YZ3|HORN_HUMAN	K.HLSVNDLPVGR.S	Hornerin OS=Homo sapiens OX=9606 GN=HRNR PE=1 SV=2	283140	90	5(3)	4(2)	0.03	3%	Q86YZ3_uniprot
	CCT7	Unique	Matches	Modification	Observed	Mr(expt)	Mr(calc)	ppm	Miss	Score	Expect	Rank	Query
	Peptide	U	1	Gln->pyro-Glu (N-term Q)	711.8145	1421.6145	1421.5960	13.0	0	12	1.4	1	7300
	K.ALEIIPR.Q	U	1		783.6741	2348.0006	2347.9690	13.4	0	34	0.0057	1	17005
	R.TTLGPRG->M<-DKLIVDGR.G	U	1		826.3543	2476.0411	2476.0137	11.1	0	(37)	0.0014	1	17535
		U	1		620.0194	2476.0485	2476.0137	14.1	0	64	3e-006	1	17536
	Peptide	U	1		718.0712	2868.2558	2868.2156	14.0	0	6	4.5	1	19169
tr|B7Z8Q2|B7Z8Q2_HUMAN	R.AVTIFIR.G	Alpha-2-HS-glycoprotein OS=Homo sapiens OX=9606 PE=2 SV=1	47567	87	3(1)	3(1)	0.14	5%	B7Z8Q2_uniprot
	K.VGGRLEDTK.L	Unique	Matches	Modification	Observed	Mr(expt)	Mr(calc)	ppm	Miss	Score	Expect	Rank	Query
	K.LIKGVIVDK.D	U	1		401.6867	801.3589	801.3480	13.6	0	7	2.8	1	310
	K.ISDSVLVDIK.D	U	1		424.2256	846.4367	846.4269	11.6	0	31	0.066	1	637
	R.IADGYEQAAR.V		1		669.2746	1336.5346	1336.5201	10.9	0	79	7.3e-008	1	6168
sp|Q01650|LAT1_HUMAN	RACK1	Large neutral amino acids transporter small subunit 1 OS=Homo sapiens OX=9606 GN=SLC7A5 PE=1 SV=2	55659	85	2(2)	2(2)	0.12	4%	Q01650_uniprot
	Peptide	Unique	Matches	Modification	Observed	Mr(expt)	Mr(calc)	ppm	Miss	Score	Expect	Rank	Query
	R.LCLLATR.T	U	1		413.2399	824.4652	824.4545	13.0	0	39	0.0045	1	482
	R.FSPNSSNPIIVSCGWDK.L	U	1		728.3863	1454.7581	1454.7365	14.9	1	75	2.2e-006	1	7961
tr|G3V1V0|G3V1V0_HUMAN	CTSZ	Myosin light polypeptide 6 OS=Homo sapiens OX=9606 GN=MYL6 PE=1 SV=1	18311	85	6(2)	6(2)	0.40	44%	G3V1V0_uniprot
	Peptide	Unique	Matches	Modification	Observed	Mr(expt)	Mr(calc)	ppm	Miss	Score	Expect	Rank	Query
	R.IVTSTYKDGK.G	U	1		498.3044	994.5942	994.5811	13.1	0	7	4.2	1	1779
	XRCC6	U	1		513.2639	1024.5131	1024.4978	15.0	0	9	7.9	1	2117
	Peptide	U	1		671.3246	1340.6346	1340.6217	9.64	0	24	0.25	1	6218
	K.ALKPPPIK.L	U	1		677.8779	1353.7413	1353.7252	11.9	0	46	0.0012	1	6372
	K.RILELDQFK.G	U	1		893.9289	1785.8432	1785.8169	14.7	1	68	8.4e-006	1	12109
	K.KQELLEALTK.H	U	1	Oxidation (M)	952.5159	1903.0173	1902.9914	13.6	0	30	0.059	1	13323
tr|B3KS36|B3KS36_HUMAN	R.DIISIAEDEDLR.V	cDNA FLJ35376 fis, clone SKMUS2004044, highly similar to Homo sapiens ribosomal protein L3 (RPL3), transcript variant 2, mRNA OS=Homo sapiens OX=9606 PE=2 SV=1	40234	84	6(2)	4(2)	0.17	15%	B3KS36_uniprot
	R.VHFEESSKLEDLLR.K	Unique	Matches	Modification	Observed	Mr(expt)	Mr(calc)	ppm	Miss	Score	Expect	Rank	Query
	R.QIILEKEETEELKR.F		1		375.2229	748.4313	748.4232	10.9	0	40	0.005	1	92
	R.TFNTSTGGLLLPSDTKR.S	U	1		454.2498	906.4850	906.4824	2.89	0	5	23	1	1015
	K.ELVYPPDYNPEGKVTK.R		1		671.7995	1341.5844	1341.5684	11.9	0	72	1.1e-006	1	6236
	R.IMLFTNEDNPHGNDSAK.A		3		961.5372	2881.5899	2881.5511	13.4	0	4	9.6	1	19200
tr|Q6NVC0|Q6NVC0_HUMAN	PTCHD3	ADP/ATP translocase (Fragment) OS=Homo sapiens OX=9606 GN=SLC25A5 PE=2 SV=1	35499	82	10(3)	6(3)	0.56	17%	Q6NVC0_uniprot
	Peptide	Unique	Matches	Modification	Observed	Mr(expt)	Mr(calc)	ppm	Miss	Score	Expect	Rank	Query
	K.TNLADDIRER.M	U	1		431.2350	860.4553	860.4426	14.8	0	11	6.8	1	705
	TBC1D15	U	2		451.7519	901.4892	901.4770	13.5	0	38	0.054	1	977
	Peptide	U	2		561.2986	1120.5827	1120.5665	14.5	0	22	0.5	1	3235
	R.EFSFLDILR.L	U	1		378.2248	1131.6526	1131.6400	11.1	1	(10)	3.8	1	3402
	K.RTLLVNCQNK.S	U	1		566.8341	1131.6537	1131.6400	12.0	1	30	0.039	1	3403
	DLST	U	1		568.8503	1135.6860	1135.6713	12.9	0	40	0.0016	1	3463
	Peptide		2		723.8848	1445.7551	1445.7343	14.4	0	57	0.0002	1	7814
tr|A0A384P5G6|A0A384P5G6_HUMAN	R.GLVVPVIR.N	Stress-70 protein, mitochondrial OS=Homo sapiens OX=9606 PE=2 SV=1	73920	82	8(1)	5(1)	0.04	9%	A0A384P5G6_uniprot
	K.LGFMSAFVK.A	Unique	Matches	Modification	Observed	Mr(expt)	Mr(calc)	ppm	Miss	Score	Expect	Rank	Query
	K.TPAFAESVTEGDVRWEK.A	U	3		487.2841	972.5536	972.5464	7.34	1	3	38	1	1522
		U	1		533.7606	1065.5067	1065.5203	-12.76	2	3	30	2	2574
	Peptide	U	1	Gln->pyro-Glu (N-term Q)	607.8285	1213.6424	1213.6302	10.0	0	(2)	46	1	4664
	R.IQITLQIPIR.K	U	1		616.3448	1230.6750	1230.6568	14.8	0	82	4.9e-007	1	4801
	R.IQITLQIPIR.K	U	1		784.8994	1567.7841	1567.7631	13.4	0	8	13	1	9490
	RPS3	U	1		1028.4999	2054.9852	2054.9545	14.9	0	13	2.9	1	14989
tr|J3QRS3|J3QRS3_HUMAN	Peptide	Myosin regulatory light chain 12A OS=Homo sapiens OX=9606 GN=MYL12A PE=1 SV=1	20501	80	6(2)	6(2)	0.35	50%	J3QRS3_uniprot
	K.LLGGLAVR.R	Unique	Matches	Modification	Observed	Mr(expt)	Mr(calc)	ppm	Miss	Score	Expect	Rank	Query
	R.ELAEDGYSGVEVR.V	U	1		614.8207	1227.6269	1227.6095	14.2	0	65	2.5e-005	1	4767
	K.GGKPEPPA->M<-PQPVPTA.-	U	1		619.2938	1236.5731	1236.5557	14.1	0	17	0.77	1	4884
	CD44	U	1		630.8113	1259.6081	1259.5935	11.6	0	29	0.065	1	5215
	Peptide	U	1	Oxidation (M)	1054.0055	2105.9964	2105.9728	11.2	0	42	0.0041	1	15362
	R.IPATISTTPR.A	U	1		1175.5355	2349.0565	2349.0219	14.7	0	27	0.063	1	17013
	OCRL	U	1	Oxidation (M)	816.7241	2447.1505	2447.1162	14.0	1	12	3.1	1	17385
tr|E9PKZ0|E9PKZ0_HUMAN	Peptide	60S ribosomal protein L8 (Fragment) OS=Homo sapiens OX=9606 GN=RPL8 PE=1 SV=1	22603	79	9(2)	4(2)	0.99	26%	E9PKZ0_uniprot
	R.VQGDWIRER.R	Unique	Matches	Modification	Observed	Mr(expt)	Mr(calc)	ppm	Miss	Score	Expect	Rank	Query
	K.KINSQNQPTGIHR.E	U	1		461.7472	921.4799	921.4668	14.2	0	30	0.083	1	1111
	MFHAS1	U	1		471.2865	940.5584	940.5454	13.8	0	50	0.00039	1	1285
	Peptide	U	1		844.9252	1687.8359	1687.8165	11.5	0	49	0.001	1	11011
	K.LILPNKQK.N	U	2		1121.0695	2240.1244	2240.0936	13.7	0	22	0.45	1	16233
	NME2	U	4		747.7162	2240.1269	2240.0936	14.9	0	(20)	0.73	1	16235
tr|Q59FI9|Q59FI9_HUMAN	Peptide	60S ribosomal protein L12 (Fragment) OS=Homo sapiens OX=9606 PE=2 SV=1	21755	77	7(3)	3(2)	0.33	16%	Q59FI9_uniprot
	K.LTFDSSFSPNTGKK.N	Unique	Matches	Modification	Observed	Mr(expt)	Mr(calc)	ppm	Miss	Score	Expect	Rank	Query
	MMP21	U	4		441.2825	880.5504	880.5382	13.9	0	46	0.00025	1	848
	Peptide	U	2		506.3203	1010.6261	1010.6209	5.13	2	3	7.9	1	1939
	-.HPGAAVDIK.L	U	1		834.0024	1665.9902	1665.9665	14.2	0	32	0.0063	1	10769
tr|A0A7I2V4G8|A0A7I2V4G8_HUMAN	RPL28	Nucleophosmin OS=Homo sapiens OX=9606 GN=NPM1 PE=1 SV=1	14178	76	2(1)	2(1)	0.24	20%	A0A7I2V4G8_uniprot
	Peptide	Unique	Matches	Modification	Observed	Mr(expt)	Mr(calc)	ppm	Miss	Score	Expect	Rank	Query
	R.LEVEREAEK.K	U	1		601.3248	1200.6351	1200.6173	14.9	0	4	30	1	4446
	K.LQQLPADFGR.L	U	1		784.8780	1567.7414	1567.7226	12.0	0	76	1.3e-006	1	9488
sp|P35268|RL22_HUMAN	TRAK2	60S ribosomal protein L22 OS=Homo sapiens OX=9606 GN=RPL22 PE=1 SV=2	14835	76	3(2)	2(1)	0.23	15%	P35268_uniprot
	Peptide	Unique	Matches	Modification	Observed	Mr(expt)	Mr(calc)	ppm	Miss	Score	Expect	Rank	Query
	R.IANDTRGR.S	U	1		350.7391	699.4637	699.4643	-0.92	1	13	1	1	4
	R.LSIGESITNR.R	U	2		621.8525	1241.6904	1241.6728	14.2	0	54	0.00027	1	4957
tr|Q8N5F4|Q8N5F4_HUMAN	ANXA2	IGL@ protein OS=Homo sapiens OX=9606 GN=IGL@ PE=1 SV=1	25287	75	5(2)	3(2)	0.45	17%	Q8N5F4_uniprot
	Peptide	Unique	Matches	Modification	Observed	Mr(expt)	Mr(calc)	ppm	Miss	Score	Expect	Rank	Query
	R.KLMVALAK.G	U	2		531.2660	1060.5174	1060.5223	-4.59	0	3	35	1	2498
	K.TDLEKDIISDTSGDFRK.L	U	1		856.3941	1710.7736	1710.7519	12.7	0	63	1.5e-005	1	11269
	R.RAEDGSVIDYELIDQDAR.D	U	1		571.2657	1710.7752	1710.7519	13.6	0	(22)	0.23	1	11270
		U	1		872.4453	1742.8761	1742.8515	14.1	0	39	0.017	1	11644
tr|A0A090N7V5|A0A090N7V5_HUMAN	Peptide	Gamma-glutamylcyclotransferase OS=Homo sapiens OX=9606 GN=C7orf24 PE=4 SV=1	21222	75	2(2)	2(2)	0.34	11%	A0A090N7V5_uniprot
	R.LLNRFG->M<-DK.I	Unique	Matches	Modification	Observed	Mr(expt)	Mr(calc)	ppm	Miss	Score	Expect	Rank	Query
	K.RFPGYDSESK.E	U	1		587.8212	1173.6278	1173.6129	12.7	0	55	0.00027	1	4032
	K.VGLTNYAAAYCTGLLLAR.R	U	1		620.3062	1238.5977	1238.5866	8.98	0	47	0.0014	1	4913
tr|B4E022|B4E022_HUMAN	METTL3	cDNA FLJ56274, highly similar to Transketolase OS=Homo sapiens OX=9606 PE=2 SV=1	63410	75	6(2)	5(2)	0.11	9%	B4E022_uniprot
	Peptide	Unique	Matches	Modification	Observed	Mr(expt)	Mr(calc)	ppm	Miss	Score	Expect	Rank	Query
	K->.<-QLDSLRER.L	U	1		458.2909	914.5672	914.5549	13.4	1	38	0.0074	1	1085
	K.QLDSLRER.L	U	1		544.3209	1086.6272	1086.6397	-11.51	1	2	38	1	2774
	K.LSAM->M<-GAVAEK.K	U	1		632.8394	1263.6643	1263.6459	14.5	0	66	3.1e-005	1	5272
	K.QRYPDGIISKPK.N	U	1		471.9482	1412.8227	1412.8028	14.1	0	23	0.15	1	7107
	CUL9	U	2		836.7532	2507.2379	2507.2040	13.5	0	26	0.17	1	17665
tr|A0A024R8S5|A0A024R8S5_HUMAN	Peptide	Protein disulfide-isomerase OS=Homo sapiens OX=9606 GN=P4HB PE=2 SV=1	57480	75	5(2)	5(2)	0.18	12%	A0A024R8S5_uniprot
	K.GLQTPVKDAGGGTGR.E	Unique	Matches	Modification	Observed	Mr(expt)	Mr(calc)	ppm	Miss	Score	Expect	Rank	Query
	R.ENLLLEEELRGRR.G	U	1		382.2262	762.4378	762.4276	13.4	0	20	1.9	1	143
	R.ENLLLEEELRGRR.G	U	1		541.3501	1080.6856	1080.6695	14.9	0	6	1.9	1	2681
	R.SRTQEAGALGVSDRGSWR.D	U	1		726.3638	1450.7130	1450.6939	13.1	0	32	0.047	1	7911
	AIG1	U	1		890.9316	1779.8486	1779.8275	11.9	0	68	1.3e-005	1	12050
	Peptide	U	1		655.6954	1964.0643	1964.0367	14.0	0	19	0.55	1	14027
tr|A0JNT2|A0JNT2_HUMAN	R.KREV->M<-TTEE->M<-K.H	KRT83 protein OS=Homo sapiens OX=9606 GN=KRT83 PE=2 SV=1	50978	74	6(2)	6(2)	0.21	12%	A0JNT2_uniprot
	R.ILVAADQPR->M<-AEK.L	Unique	Matches	Modification	Observed	Mr(expt)	Mr(calc)	ppm	Miss	Score	Expect	Rank	Query
	K.VSELIIPT->M<-ETAR.Q	U	1		406.2263	810.4380	810.4276	12.8	0	32	0.11	1	375
	R.->M<-KLDWVNVTFSFVK.Y	U	1		476.2496	950.4846	950.4709	14.4	0	9	9.1	1	1354
	ZFC3H1	U	1		556.2620	1110.5094	1110.4950	12.9	0	8	22	1	3091
	Peptide	U	1		623.3320	1244.6494	1244.6360	10.7	1	46	0.0019	1	4995
	R.LLALQSASKK.W	U	1		660.8674	1319.7202	1319.7085	8.87	1	45	0.002	1	6037
	R.ISTSDILSEK.K	U	1		745.9081	1489.8017	1489.8140	-8.24	1	6	19	1	8473
sp|Q5D862|FILA2_HUMAN	R.ISTSDILSEKK.L	Filaggrin-2 OS=Homo sapiens OX=9606 GN=FLG2 PE=1 SV=1	249296	74	1(1)	1(1)	0.01	0%	Q5D862_uniprot
	R.ISTSDILSEKK.L	Unique	Matches	Modification	Observed	Mr(expt)	Mr(calc)	ppm	Miss	Score	Expect	Rank	Query
	K.WQQKEQQVMKESK.E	U	1		660.7964	1319.5782	1319.5630	11.6	0	74	2e-006	1	6023
tr|A0A384NL00|A0A384NL00_HUMAN	PHF16	Glucose-6-phosphate 1-dehydrogenase OS=Homo sapiens OX=9606 PE=2 SV=1	59675	73	14(5)	10(4)	0.31	18%	A0A384NL00_uniprot
	Peptide	Unique	Matches	Modification	Observed	Mr(expt)	Mr(calc)	ppm	Miss	Score	Expect	Rank	Query
	K.LMATLR.N	U	1		432.2228	862.4311	862.4185	14.6	0	34	0.027	1	709
	R.TVGQLYK.E	U	1		447.2593	892.5041	892.4919	13.6	1	2	27	2	895
	R.YLFVDR.A	U	1		501.7865	1001.5585	1001.5447	13.8	0	17	2	1	1864
	R->.<-QKLQLEK.V	U	2		529.8290	1057.6434	1057.6284	14.2	0	33	0.013	1	2460
	K.LVWIPSER.H	U	1		545.7638	1089.5130	1089.5012	10.9	0	0	45	1	2825
	K.KKMEIDLK.D	U	1		566.7927	1131.5709	1131.5560	13.1	0	27	0.15	1	3397
	R.CNGVLEGIR.I	U	3		569.8233	1137.6320	1137.6182	12.2	1	41	0.0031	1	3496
	K.ALAYDKLEK.T	U	1		574.8082	1147.6019	1147.5873	12.7	0	34	0.025	1	3635
	K.FDQLLAEEK.S	U	2		596.2957	1190.5767	1190.5608	13.4	0	18	1.3	1	4273
	K.KLVWIPSER.H	U	1	Oxidation (M)	593.6359	1777.8860	1777.8642	12.3	0	9	9.3	1	12033
tr|Q53YD7|Q53YD7_HUMAN	K.KLVWIPSER.H	Elongation factor 1-gamma OS=Homo sapiens OX=9606 GN=EEF1G PE=2 SV=1	50429	71	7(3)	6(3)	0.29	12%	Q53YD7_uniprot
	R.RGGPISFSSSR.S	Unique	Matches	Modification	Observed	Mr(expt)	Mr(calc)	ppm	Miss	Score	Expect	Rank	Query
	K.DHNIPGELER.Q	U	1		381.7158	761.4171	761.4072	13.1	0	28	0.16	1	141
	R.LEEKALAYDK.L	U	1		559.8528	1117.6911	1117.6747	14.7	0	38	0.001	1	3197
	K.AKLQELEGAVK.S	U	1		562.3228	1122.6311	1122.6186	11.1	1	(6)	10	1	3272
	K.KFDQLLAEEK.S	U	1		375.2187	1122.6342	1122.6186	13.9	1	9	5.3	1	3273
	R.AGVLAHLEEER.D	U	1		674.3820	1346.7495	1346.7306	14.0	0	40	0.0057	1	6303
	R.AGVLAHLEEER.D	U	1		722.8687	1443.7227	1443.7205	1.53	0	2	50	1	7791
	K.KEEELQGALAR.G	U	1		786.9249	1571.8352	1571.8155	12.5	1	34	0.028	1	9564
sp|P29508|SPB3_HUMAN	R.ALEQQVEE->M<-R.T	Serpin B3 OS=Homo sapiens OX=9606 GN=SERPINB3 PE=1 SV=2	44594	69	7(2)	6(2)	0.15	16%	P29508_uniprot
	R.ASRDEIFAQSK.E	Unique	Matches	Modification	Observed	Mr(expt)	Mr(calc)	ppm	Miss	Score	Expect	Rank	Query
	R.ASRDEIFAQSK.E		1		425.2559	848.4973	848.4868	12.3	0	21	0.24	1	656
	R.YEILTPNAIPK.G		1		431.2633	860.5121	860.5007	13.2	0	34	0.014	1	706
	K.ADFCIIHYAGK.V		2		511.8291	1021.6436	1021.6284	14.9	0	7	2.1	1	2093
	K.LDPHLVLDQLR.C		1		530.8054	1059.5963	1059.5811	14.3	1	0	60	1	2495
	K.LDPHLVLDQLR.C		1		717.8558	1433.6970	1433.6787	12.8	0	15	2.4	1	7462
	R.HGFEAASIKEER.G	U	1		1088.5100	2175.0055	2174.9756	13.7	0	66	4.1e-005	1	15801
tr|A0A024RAZ7|A0A024RAZ7_HUMAN	R.HGFEAASIKEER.G	Heterogeneous nuclear ribonucleoprotein A1 OS=Homo sapiens OX=9606 GN=HNRPA1 PE=4 SV=1	38837	68	2(1)	2(1)	0.09	9%	A0A024RAZ7_uniprot
	K.KLDAQVQELHAK.V	Unique	Matches	Modification	Observed	Mr(expt)	Mr(calc)	ppm	Miss	Score	Expect	Rank	Query
	K.VDYKADEWL->M<-K.N	U	1		814.9049	1627.7953	1627.7743	12.9	0	31	0.061	1	10298
	K.VIQYLAHVASSHK.G	U	1		847.8627	1693.7109	1693.6928	10.7	0	68	1.7e-006	1	11073
tr|A8K486|A8K486_HUMAN	R.KKLDAQVQELHAK.V	Peptidyl-prolyl cis-trans isomerase OS=Homo sapiens OX=9606 PE=2 SV=1	18230	67	10(3)	5(1)	0.97	36%	A8K486_uniprot
	R.KKLDAQVQELHAK.V	Unique	Matches	Modification	Observed	Mr(expt)	Mr(calc)	ppm	Miss	Score	Expect	Rank	Query
	R.KKLDAQVQELHAK.V	U	1		424.7162	847.4178	847.4076	12.0	0	19	0.75	1	647
	R.ELDDATEANEGLSR.E	U	1		624.3268	1246.6390	1246.6227	13.1	1	24	0.51	1	5006
	K.VVSSVLQFGNISFK.K	U	1	Oxidation (M)	761.3843	1520.7541	1520.7327	14.1	1	6	29	1	8873
	K.QVLALQSQLADTKK.K	U	1	2 Oxidation (M)	769.3761	1536.7376	1536.7276	6.55	1	(6)	17	1	9088
	R.EDQSILCTGESGAGK.T	U	1		799.8882	1597.7619	1597.7381	14.9	0	48	0.001	1	9910
	R.RHADQYKEQ->M<-EK.A	U	2	Oxidation (M)	807.8824	1613.7502	1613.7331	10.6	0	(37)	0.011	1	10095
	R.AGVLAHLEEERDLK.I	U	2		916.4722	1830.9298	1830.9039	14.1	1	25	0.26	1	12610
	R.NKQEVMISDLEER.L	U	1		611.3173	1830.9300	1830.9039	14.2	1	(20)	0.8	1	12611
tr|A0A7P0T861|A0A7P0T861_HUMAN	R.NKQEV->M<-ISDLEER.L	Calreticulin OS=Homo sapiens OX=9606 GN=CALR PE=1 SV=1	40959	66	3(1)	3(1)	0.08	12%	A0A7P0T861_uniprot
	R.NTDQASMPENTVAQK.L	Unique	Matches	Modification	Observed	Mr(expt)	Mr(calc)	ppm	Miss	Score	Expect	Rank	Query
	R.AVIYNPATQADWTAK.K	U	1		738.8390	1475.6634	1475.6463	11.6	0	5	59	1	8240
	R.NTDQAS->M<-PENTVAQK.L	U	1		804.3980	1606.7815	1606.7667	9.17	0	11	9.1	1	10029
	R.ALEEALEAKEEFER.Q	U	1		696.3357	2085.9854	2085.9603	12.0	2	66	1.4e-005	1	15239
tr|A0A024R228|A0A024R228_HUMAN	R.AD->M<-EDL->M<-SSKDDVGK.N	Heterogeneous nuclear ribonucleoprotein K OS=Homo sapiens OX=9606 GN=HNRPK PE=4 SV=1	51472	66	1(1)	1(1)	0.06	2%	A0A024R228_uniprot
	R.AD->M<-EDL->M<-SSKDDVGK.N	Unique	Matches	Modification	Observed	Mr(expt)	Mr(calc)	ppm	Miss	Score	Expect	Rank	Query
	R->.<-QEEELQAKDEELLK.V	U	1		670.9149	1339.8152	1339.7962	14.1	0	66	4.8e-006	1	6215
tr|A0A7I2V2U7|A0A7I2V2U7_HUMAN	R.QEEELQAKDEELLK.V	Nucleolin OS=Homo sapiens OX=9606 GN=NCL PE=1 SV=1	68609	65	4(2)	4(2)	0.15	5%	A0A7I2V2U7_uniprot
	R.QLLQANPILESFGNAK.T	Unique	Matches	Modification	Observed	Mr(expt)	Mr(calc)	ppm	Miss	Score	Expect	Rank	Query
	K.NLPIYSENIIEMYR.G	U	1		406.7398	811.4651	811.4552	12.3	0	42	0.002	1	384
	R.IAECSSQLAEEEEKAK.N	U	1		469.2597	936.5048	936.4917	14.0	0	41	0.0054	1	1231
	K.KKVDDDLGTIESLEEAK.K	U	1		500.7804	999.5462	999.5349	11.3	0	4	31	2	1841
	R.LQQELDDLTVDLDHQR.Q	U	1		699.3335	1396.6524	1396.6358	11.9	1	30	0.055	1	6855
tr|Q6ZPD6|Q6ZPD6_HUMAN	R.ELQAQIAELQEDFESEK.A	cDNA FLJ25992 fis, clone DMC03508 OS=Homo sapiens OX=9606 PE=2 SV=1	41924	65	1(1)	1(1)	0.08	2%	Q6ZPD6_uniprot
	R.IVGLDQVTG->M<-TETAFGSAYK.T	Unique	Matches	Modification	Observed	Mr(expt)	Mr(calc)	ppm	Miss	Score	Expect	Rank	Query
	K.NMDPLNDNVATLLHQSSDR.F	U	1		545.7773	1089.5400	1089.5237	15.0	0	65	2.7e-005	1	2826
tr|A0A384MTQ3|A0A384MTQ3_HUMAN	R.HAEQERDELADEITNSASGK.S	Adenosylhomocysteinase OS=Homo sapiens OX=9606 PE=2 SV=1	48255	64	2(2)	2(2)	0.14	5%	A0A384MTQ3_uniprot
	K.VEDMAELTCLNEASVLHNLK.D	Unique	Matches	Modification	Observed	Mr(expt)	Mr(calc)	ppm	Miss	Score	Expect	Rank	Query
	K.VEDMAELTCLNEASVLHNLK.D	U	1		442.7881	883.5616	883.5491	14.1	0	47	0.00054	1	874
	R.QLEEEKNSLQEQQEEEEEAR.K	U	1		824.9230	1647.8315	1647.8104	12.8	0	40	0.011	1	10567
sp|P62851|RS25_HUMAN	K.LQQLFNHT->M<-FILEQEEYQR.E	40S ribosomal protein S25 OS=Homo sapiens OX=9606 GN=RPS25 PE=1 SV=1	13791	64	4(2)	3(1)	0.25	22%	P62851_uniprot
	R.QLEEEKNSLQEQQEEEEEARK.N	Unique	Matches	Modification	Observed	Mr(expt)	Mr(calc)	ppm	Miss	Score	Expect	Rank	Query
	ALB	U	1		486.7971	971.5796	971.5651	14.9	0	8	11	2	1511
	Peptide	U	1		507.3306	1012.6467	1012.6505	-3.76	2	0	15	1	1953
	K.IIAPPER.K	U	2		542.8290	1083.6434	1083.6288	13.5	0	63	2.2e-005	1	2725
tr|A0A0S2Z3G9|A0A0S2Z3G9_HUMAN	K.RGILTLK.Y	Actinin alpha 4 isoform 1 (Fragment) OS=Homo sapiens OX=9606 GN=ACTN4 PE=2 SV=1	105245	63	14(2)	13(2)	0.10	16%	A0A0S2Z3G9_uniprot
	K.AGFAGDDAPR.A	Unique	Matches	Modification	Observed	Mr(expt)	Mr(calc)	ppm	Miss	Score	Expect	Rank	Query
	R.DLTDYL->M<-K.I		1		374.7209	747.4272	747.4167	14.0	0	19	0.6	1	83
	K.AVLSLYASGR.T	U	1		447.7799	893.5452	893.5334	13.2	0	23	0.1	1	899
	R.GYSFTTTAER.E		1		557.2774	1112.5402	1112.5251	13.7	1	15	1.7	1	3116
	K.EITALAPSTMK.I	U	1		580.2967	1158.5789	1158.5629	13.9	1	11	5.8	1	3798
	R.HQGVMVGMGQK.D		1		587.8132	1173.6118	1173.5965	13.1	0	10	9.4	1	4030
	K.EITALAPST->M<-K.I	U	1		650.3467	1298.6788	1298.6619	13.0	0	51	0.00047	1	5716
	K.DSYVGDEAQSK.R	U	1		690.3947	1378.7749	1378.7681	4.94	2	1	34	8	6611
	R.AVFPSIVGRPR.H	U	1	Oxidation (M)	483.9164	1448.7273	1448.7082	13.2	0	12	5.1	1	7875
	R.AVFPSIVGRPR.H	U	1		494.6157	1480.8254	1480.8038	14.6	1	28	0.082	1	8386
	K.DSYVGDEAQSKR.G	U	1		774.8975	1547.7804	1547.7580	14.5	1	8	15	1	9242
	K.DSYVGDEAQSKR.G	U	1		838.4656	1674.9167	1674.8941	13.5	1	(26)	0.16	1	10872
	K.IWHHTFYNELR.V	U	1		559.3135	1674.9188	1674.8941	14.8	1	30	0.066	1	10873
	K.IWHHTFYNELR.V	U	1		635.3254	1902.9543	1902.9323	11.6	1	0	72	1	13320
	K.QEYDESGPSIVHR.K	U	1		640.9906	1919.9500	1919.9225	14.3	1	36	0.02	1	13577
tr|B3KQH1|B3KQH1_HUMAN	K.QEYDESGPSIVHR.K	cDNA FLJ90452 fis, clone NT2RP3001475, highly similar to Splicing factor 3B subunit 3 OS=Homo sapiens OX=9606 PE=2 SV=1	100657	61	3(1)	3(1)	0.03	4%	B3KQH1_uniprot
	K.QEYDESGPSIVHRK.C	Unique	Matches	Modification	Observed	Mr(expt)	Mr(calc)	ppm	Miss	Score	Expect	Rank	Query
	K.QEYDESGPSIVHRK.C	U	1		652.3809	1302.7473	1302.7296	13.6	0	61	3.1e-005	1	5782
	K.SYELPDGQVITIGNER.F	U	1		744.8904	1487.7663	1487.7468	13.1	0	15	2.6	1	8451
	K.SYELPDGQVITIGNER.F	U	1	2 Oxidation (M)	1056.0438	2110.0731	2110.0775	-2.11	2	1	69	2	15394
tr|B4DMJ6|B4DMJ6_HUMAN	R.VAPEEHPVLLTEAPLNPK.A	60S ribosomal protein L4 OS=Homo sapiens OX=9606 PE=2 SV=1	46269	60	6(1)	5(1)	0.07	14%	B4DMJ6_uniprot
	R.VAPEEHPVLLTEAPLNPK.A	Unique	Matches	Modification	Observed	Mr(expt)	Mr(calc)	ppm	Miss	Score	Expect	Rank	Query
	K.DLYANTVLSGGTTMYPGIADR.M	U	2		634.8910	1267.7674	1267.7500	13.8	0	60	1.8e-005	1	5321
	K.DLYANTVLSGGTT->M<-YPGIADR.M	U	1		640.8447	1279.6748	1279.6561	14.6	1	22	0.86	1	5458
	K.LCYVALDFEQEMATAASSSSLEK.S	U	1		658.8168	1315.6190	1315.6019	13.0	0	7	8.5	1	5956
	K.LCYVALDFEQE->M<-ATAASSSSLEK.S	U	1		697.4047	1392.7948	1392.7949	-0.12	2	3	14	4	6808
	R.TTGIVMDSGDGVTHTVPIYEGYALPHAILR.L	U	1	Oxidation (M)	883.3822	1764.7498	1764.7533	-1.95	1	3	8.6	1	11873
tr|Q6FHU2|Q6FHU2_HUMAN	R.TTGIV->M<-DSGDGVTHTVPIYEGYALPHAILR.L	Phosphoglycerate mutase (Fragment) OS=Homo sapiens OX=9606 GN=PGAM1 PE=2 SV=1	28900	60	5(3)	4(2)	0.55	20%	Q6FHU2_uniprot
	R.TTGIV->M<-DSGDGVTHTVPIYEGYALPHAILR.L	Unique	Matches	Modification	Observed	Mr(expt)	Mr(calc)	ppm	Miss	Score	Expect	Rank	Query
	KRT6A	U	1		530.2905	1058.5665	1058.5509	14.8	0	31	0.068	1	2463
	Peptide	U	1		384.2320	1149.6741	1149.6618	10.7	0	(29)	0.034	1	3679
	K.SLNKLR.L	U	1		575.8460	1149.6775	1149.6618	13.6	0	55	8.2e-005	1	3680
	R.TVGQLYK.E	U	1		842.4692	1682.9239	1682.9032	12.3	0	30	0.058	1	10943
	R->.<-QKLQLEK.V	U	1		660.6402	1978.8988	1978.8697	14.7	0	3	20	1	14204
tr|B3KTN4|B3KTN4_HUMAN	R.QLVSTLEK.K	Citrate synthase OS=Homo sapiens OX=9606 PE=2 SV=1	47218	59	4(2)	2(1)	0.07	5%	B3KTN4_uniprot
	R.CNGVLEGIR.I	Unique	Matches	Modification	Observed	Mr(expt)	Mr(calc)	ppm	Miss	Score	Expect	Rank	Query
	R.EEIFSQNR.E	U	2		605.3721	1208.7297	1208.7129	13.9	0	51	9.7e-005	1	4581
	K.FDQLLAEEK.A	U	2		660.3785	1318.7424	1318.7510	-6.51	0	4	20	1	6019
tr|A0A0J9YX90|A0A0J9YX90_HUMAN	K.TETVDRLER.G	Glucose-6-phosphate isomerase (Fragment) OS=Homo sapiens OX=9606 GN=GPI PE=1 SV=1	31642	59	5(2)	5(2)	0.22	15%	A0A0J9YX90_uniprot
	R.EQLEEEAAAR.E	Unique	Matches	Modification	Observed	Mr(expt)	Mr(calc)	ppm	Miss	Score	Expect	Rank	Query
	R.IHEAAVQELR.Q		1		366.2112	730.4079	730.3973	14.4	0	24	1.3	1	55
	R.IHEAAVQELR.Q	U	1		395.2359	788.4572	788.4466	13.5	0	32	0.043	1	229
	R.KFDQLLAEEK.A		1		447.2397	892.4648	892.4555	10.4	0	9	8.9	1	894
	R.HK->M<-TIAALESK.L		1		609.8356	1217.6566	1217.6404	13.3	0	50	0.00082	1	4682
	R.KEEELQAALAR.A	U	1		801.9286	1601.8426	1601.8202	14.0	0	26	0.27	1	9966
sp|P16402|H13_HUMAN	R.YEILTPNAIPK.G	Histone H1.3 OS=Homo sapiens OX=9606 GN=H1-3 PE=1 SV=2	22336	58	22(2)	5(2)	0.32	19%	P16402_uniprot
	K.EQADFALEALAK.A	Unique	Matches	Modification	Observed	Mr(expt)	Mr(calc)	ppm	Miss	Score	Expect	Rank	Query
	R.RAAREAEALTQR.L	U	18		421.7638	841.5130	841.5021	12.9	1	12	3	2	580
	K.EVVLQVEEERR.V		1		487.3118	972.6090	972.5968	12.6	1	4	8.4	2	1527
	K.VDYKANEWL->M<-K.N		1		554.2953	1106.5761	1106.5608	13.9	0	53	0.00042	1	3038
	R.EDQSILCTGESGAGK.T		1		599.8448	1197.6750	1197.6605	12.1	0	30	0.049	1	4402
	R.LKYEATIADMEDR.L		1		663.8937	1325.7728	1325.7554	13.1	1	20	0.37	1	6080
tr|A0A2R8Y422|A0A2R8Y422_HUMAN	R.L->M<-ATLSNTNPSFVR.C	Ubiquitin-40S ribosomal protein S27a OS=Homo sapiens OX=9606 GN=RPS27AP5 PE=3 SV=1	18355	58	5(2)	2(1)	0.40	12%	A0A2R8Y422_uniprot
	R.AELEALLSSKDDVGK.S	Unique	Matches	Modification	Observed	Mr(expt)	Mr(calc)	ppm	Miss	Score	Expect	Rank	Query
	R.AELEALLSSKDDVGK.S	U	1		383.2253	764.4359	764.4255	13.7	0	24	0.14	1	156
	K.->M<-IQALELDPNLYR.V		1		762.4033	1522.7921	1522.7740	11.9	1	51	0.00051	1	8887
	R.ELEDVTESAESMNR.E		3		508.6057	1522.7952	1522.7740	14.0	1	(35)	0.025	1	8888
tr|B3KPS3|B3KPS3_HUMAN	R.AQVTELEDELTAAEDAK.L	Tubulin alpha chain OS=Homo sapiens OX=9606 PE=2 SV=1	46725	57	10(2)	7(1)	0.23	21%	B3KPS3_uniprot
	R.EAQAALAEAQEDLESER.V	Unique	Matches	Modification	Observed	Mr(expt)	Mr(calc)	ppm	Miss	Score	Expect	Rank	Query
	R.GELEDTLDSTNAQQELR.S		1	Oxidation (M)	452.2237	902.4329	902.4208	13.4	0	6	29	1	980
	R.LQQELDDAT->M<-DLEQQR.Q		1		470.9352	1409.7838	1409.7667	12.1	0	26	0.11	1	7066
	R.LQQHIQELEAHLEAEEGAR.Q	U	1		792.8910	1583.7674	1583.7443	14.6	0	28	0.095	1	9732
	R.LQQHIQELEAHLEAEEGAR.Q	U	1		859.9550	1717.8954	1717.8747	12.0	0	30	0.091	1	11357
	R.RLDGESSELQEQMVEQQQR.A	U	1		573.6393	1717.8962	1717.8747	12.5	0	(25)	0.3	1	11358
	R.LGQLEEELEEEQSNSELLNDR.Y	U	3		586.3332	1755.9777	1755.9559	12.4	0	39	0.0059	1	11790
	R.LGQLEEELEEEQSNSELLNDR.Y	U	1		913.0084	1824.0022	1823.9782	13.2	0	5	13	1	12552
			1		805.7506	2414.2300	2414.1978	13.3	1	20	0.86	1	17256
tr|A0A024R0Y6|A0A024R0Y6_HUMAN	Peptide	ADP-ribosylation factor 3, isoform CRA_b OS=Homo sapiens OX=9606 GN=ARF3 PE=3 SV=1	20645	56	4(3)	3(3)	0.57	17%	A0A024R0Y6_uniprot
	K.VILHLK.E	Unique	Matches	Modification	Observed	Mr(expt)	Mr(calc)	ppm	Miss	Score	Expect	Rank	Query
	R.LSELLR.Y	U	1		398.2510	794.4874	794.4763	14.0	0	38	0.0029	2	271
	K.SLVSVTK.E	U	1		545.3266	1088.6386	1088.6230	14.4	0	41	0.003	1	2819
	R.ALLFIPR.R	U	1		815.9019	1629.7892	1629.7668	13.7	0	(5)	18	1	10319
	R.RLSELLR.Y	U	1	Oxidation (M)	823.8997	1645.7849	1645.7617	14.1	0	35	0.053	1	10543
tr|Q6IAT9|Q6IAT9_HUMAN	K.FYEAFSK.N	Proteasome subunit beta OS=Homo sapiens OX=9606 GN=PSMB6 PE=2 SV=1	25570	55	2(1)	2(1)	0.13	6%	Q6IAT9_uniprot
	K.TKPIWTR.N	Unique	Matches	Modification	Observed	Mr(expt)	Mr(calc)	ppm	Miss	Score	Expect	Rank	Query
	K.LGIHEDSTNR.R	U	1		378.1745	754.3344	754.3255	11.9	0	4	10	1	110
	K.YIDQEELNK.T	U	1		558.3144	1114.6142	1114.5982	14.4	0	55	0.00035	1	3142
tr|J3KQE5|J3KQE5_HUMAN	K.SIYYITGESK.E	GTP-binding nuclear protein Ran (Fragment) OS=Homo sapiens OX=9606 GN=RAN PE=1 SV=1	27027	55	3(2)	2(2)	0.26	8%	J3KQE5_uniprot
	K.EQVANSAFVER.V	Unique	Matches	Modification	Observed	Mr(expt)	Mr(calc)	ppm	Miss	Score	Expect	Rank	Query
	K.EDQTEYLEER.R	U	1		607.8146	1213.6146	1213.5979	13.8	0	31	0.048	1	4659
	R.RAPFDLFENKK.K		2		647.8153	1293.6161	1293.5990	13.2	0	49	0.00078	1	5661
tr|A0A024R4K3|A0A024R4K3_HUMAN	R.TLTLVDTGIG->M<-TK.A	Malate dehydrogenase OS=Homo sapiens OX=9606 GN=MDH2 PE=2 SV=1	35937	55	11(2)	9(2)	0.30	37%	A0A024R4K3_uniprot
	K.EDQTEYLEERR.V	Unique	Matches	Modification	Observed	Mr(expt)	Mr(calc)	ppm	Miss	Score	Expect	Rank	Query
	R.GVVDSEDLPLNISR.E	U	1		537.3021	1072.5896	1072.5764	12.2	0	30	0.099	1	2605
	K.SLTNDWEDHLAVK.H	U	1		383.2290	1146.6652	1146.6510	12.4	0	17	0.72	1	3619
	R.YESLTDPSKLDSGK.E	U	1		664.3478	1326.6811	1326.6642	12.7	0	(16)	1.5	1	6087
	K.EGLELPEDEEEKK.K	U	1	Oxidation (M)	672.3464	1342.6783	1342.6591	14.3	0	41	0.005	1	6256
	R.ELISNASDALDKIR.Y	U	1		704.3868	1406.7590	1406.7405	13.1	1	4	27	2	7031
	R.ELISNASDALDKIR.Y	U	2	Oxidation (M)	735.8624	1469.7103	1469.6933	11.6	0	17	1.8	1	8169
	K.KCLELFSELAEDK.E	U	1		745.3814	1488.7483	1488.7283	13.4	0	26	0.18	1	8458
	K.EGLELPEDEEEKKK.M	U	1		780.9146	1559.8147	1559.7944	13.0	0	8	14	1	9376
	K.HLEINPDHPIVETLR.Q	U	1		897.0596	1792.1046	1792.0822	12.5	0	1	2.3	1	12201
	K.HLEINPDHPIVETLR.Q	U	1		987.4896	1972.9647	1972.9452	9.88	0	35	0.021	1	14153
tr|J3QRC4|J3QRC4_HUMAN	R.NPDDITQEEYGEFYK.S	60S ribosomal protein L26 (Fragment) OS=Homo sapiens OX=9606 GN=RPL26 PE=3 SV=1	15741	54	4(2)	4(2)	0.48	39%	J3QRC4_uniprot
	R.YHTSQSGDEMTSLSEYVSR.M	Unique	Matches	Modification	Observed	Mr(expt)	Mr(calc)	ppm	Miss	Score	Expect	Rank	Query
	KRT8	U	1		360.1947	1077.5624	1077.5468	14.4	0	40	0.0075	1	2633
	Peptide	U	1	Oxidation (M)	704.3889	1406.7633	1406.7452	12.8	2	1	48	2	7033
	R.ADLGLQR.A	U	1		473.2616	1416.7630	1416.7474	11.0	0	35	0.029	1	7199
	R.VKN->M<-LLK.S	U	1		723.3720	2167.0942	2167.1094	-7.00	2	1	82	1	15747
tr|B2R491|B2R491_HUMAN	R.INDIIEVK.N	40S ribosomal protein S4 OS=Homo sapiens OX=9606 GN=RPS4X PE=2 SV=1	29807	54	6(1)	6(1)	0.11	20%	B2R491_uniprot
	K.SYIHEVAR.R	Unique	Matches	Modification	Observed	Mr(expt)	Mr(calc)	ppm	Miss	Score	Expect	Rank	Query
	K.SPQIFDDER.C	U	1		376.7182	751.4218	751.4116	13.7	0	2	16	1	99
	K.RPLTAATLFK.N	U	1		386.7431	771.4717	771.4603	14.8	0	54	0.00039	1	190
	R.TLFTLEELR.A		1		498.2611	994.5077	994.4971	10.7	0	6	14	1	1765
	K.NKDTLFQDFK.R	U	1		584.3440	1166.6734	1166.6560	14.9	0	8	4.7	1	3929
	R.CGFQDDVAYGK.T		1		407.8890	1220.6452	1220.6302	12.3	0	11	7.1	1	4702
	K.ILAAILHLGNLK.F	U	1		514.9854	1541.9344	1541.9116	14.8	1	16	0.21	1	9166
tr|A0A2Z1C4N0|A0A2Z1C4N0_HUMAN	K->.<-QHTEQEASYGR.D	Bone morphogenetic protein 15 (Fragment) OS=Homo sapiens OX=9606 GN=BMP15 PE=4 SV=1	12438	54	2(1)	1(1)	0.28	6%	A0A2Z1C4N0_uniprot
	K.SNCVLEAFGNAK.T	Unique	Matches	Modification	Observed	Mr(expt)	Mr(calc)	ppm	Miss	Score	Expect	Rank	Query
	K.FVVDGDTPLIENGK.V	U	2		398.2510	794.4874	794.4763	14.0	0	54	8.1e-005	1	271
tr|E9PG15|E9PG15_HUMAN	R.HQVEYLGLLENVR.V	14-3-3 protein theta (Fragment) OS=Homo sapiens OX=9606 GN=YWHAQ PE=1 SV=1	17209	53	2(1)	2(1)	0.20	14%	E9PG15_uniprot
	K.GDPIGGHINNYLLEK.S	Unique	Matches	Modification	Observed	Mr(expt)	Mr(calc)	ppm	Miss	Score	Expect	Rank	Query
	K.GDPIGGHINNYLLEK.S	U	1		458.7264	915.4383	915.4273	12.0	1	7	7	1	1090
	K.VIGFKPEEIQTVYK.I	U	1		766.8721	1531.7297	1531.7114	12.0	0	53	0.00033	1	9004
tr|H3BQB1|H3BQB1_HUMAN	R.DIIDKQHTEQEASYGR.D	Adenine phosphoribosyltransferase (Fragment) OS=Homo sapiens OX=9606 GN=APRT PE=1 SV=1	17665	53	1(1)	1(1)	0.19	6%	H3BQB1_uniprot
	R.DIIDKQHTEQEASYGR.D	Unique	Matches	Modification	Observed	Mr(expt)	Mr(calc)	ppm	Miss	Score	Expect	Rank	Query
	R.AWEGNYLASKPDTPQTSGTFVPVANELK.R	U	1		561.7997	1121.5848	1121.5717	11.7	0	53	0.00078	1	3255
tr|A0A024QZD1|A0A024QZD1_HUMAN	KRT18	Ribosomal protein L18, isoform CRA_c OS=Homo sapiens OX=9606 GN=RPL18 PE=3 SV=1	21735	53	3(2)	3(2)	0.33	15%	A0A024QZD1_uniprot
	Peptide	Unique	Matches	Modification	Observed	Mr(expt)	Mr(calc)	ppm	Miss	Score	Expect	Rank	Query
	K.IIEDLR.A	U	1		447.7441	893.4735	893.4607	14.4	0	13	3.8	1	898
	R.LAADDFR.V	U	1		380.8925	1139.6556	1139.6411	12.8	0	41	0.0023	1	3529
	K.ASLENSLR.E	U	1		673.3795	1344.7444	1344.7249	14.5	0	37	0.014	1	6280
tr|F8WB72|F8WB72_HUMAN	R.AQYDELAR.K	60S ribosomal protein L35a OS=Homo sapiens OX=9606 GN=RPL35A PE=1 SV=1	6813	52	2(1)	2(1)	0.53	17%	F8WB72_uniprot
	K.VIDDTNITR.L	Unique	Matches	Modification	Observed	Mr(expt)	Mr(calc)	ppm	Miss	Score	Expect	Rank	Query
	R.KVIDDTNITR.L	U	1		551.2660	1100.5175	1100.5026	13.6	0	4	14	1	2931
	R.VKYETELAMR.Q	U	1		629.3184	1256.6222	1256.6037	14.7	1	52	0.00034	1	5168
tr|V9HWC7|V9HWC7_HUMAN	R.VKYETELA->M<-R.Q	Peroxiredoxin-6 OS=Homo sapiens OX=9606 GN=HEL-S-128m PE=2 SV=1	25133	50	8(2)	4(2)	0.28	16%	V9HWC7_uniprot
	R.VRSLETENRR.L	Unique	Matches	Modification	Observed	Mr(expt)	Mr(calc)	ppm	Miss	Score	Expect	Rank	Query
	R.QSVENDIHGLR.K	U	4		519.2739	1036.5333	1036.5342	-0.83	1	12	5	2	2246
	K.SQDLAKIMADIR.A		2		543.3095	1084.6045	1084.5917	11.8	0	47	0.0012	1	2736
	R.QSVENDIHGLRK.V		1		568.3360	1134.6574	1134.6438	12.1	1	31	0.017	1	3446
	R.QSVENDIHGLRK.V	U	1		582.8590	1163.7035	1163.7067	-2.75	2	0	11	4	3897
tr|A0A024R4M0|A0A024R4M0_HUMAN	R.TVQSLEIDLDSMR.N	40S ribosomal protein S9 OS=Homo sapiens OX=9606 GN=RPS9 PE=1 SV=1	22635	50	5(2)	5(2)	0.32	22%	A0A024R4M0_uniprot
	R.EELDKYWSQQIEESTTVVTTQSAEVGAAETTLTELR.R	Unique	Matches	Modification	Observed	Mr(expt)	Mr(calc)	ppm	Miss	Score	Expect	Rank	Query
	IRF3	U	1		415.7388	829.4630	829.4545	10.3	0	40	0.018	1	516
	Peptide	U	1		432.7556	863.4966	863.4865	11.7	1	0	37	1	723
	K.RGILTLK.Y	U	1		467.7907	933.5669	933.5535	14.4	0	20	0.15	1	1210
	K.AGFAGDDAPR.A	U	1		516.8027	1031.5908	1031.5764	14.0	0	42	0.0034	1	2217
	K.KANLNALDR.Y	U	1		636.3867	1270.7588	1270.7398	15.0	0	24	0.099	1	5345
sp|P16401|H15_HUMAN	R.AVFPSIVGRPR.Q	Histone H1.5 OS=Homo sapiens OX=9606 GN=H1-5 PE=1 SV=3	22566	49	2(1)	2(1)	0.15	8%	P16401_uniprot
	R.AVFPSIVGRPR.Q	Unique	Matches	Modification	Observed	Mr(expt)	Mr(calc)	ppm	Miss	Score	Expect	Rank	Query
	K.IWHHTFYNELR.V		1		379.2501	756.4856	756.4857	-0.16	2	7	11	4	114
	K.IWHHTFYNELR.V	U	1		606.8532	1211.6917	1211.6761	12.9	0	49	0.00054	1	4639
tr|Q5JR94|Q5JR94_HUMAN	K.QEYDESGPSIVHR.K	40S ribosomal protein S8 OS=Homo sapiens OX=9606 GN=RPS8 PE=2 SV=1	24475	49	2(1)	2(1)	0.14	12%	Q5JR94_uniprot
	K.QEYDESGPSIVHR.K	Unique	Matches	Modification	Observed	Mr(expt)	Mr(calc)	ppm	Miss	Score	Expect	Rank	Query
	K.QEYDESGPSIVHRK.C	U	1		657.8511	1313.6877	1313.6714	12.4	0	49	0.00092	1	5925
	K.QEYDESGPSIVHRK.C	U	1		894.3898	1786.7651	1786.7403	13.9	0	0	14	1	12126
tr|I6L8B7|I6L8B7_HUMAN	K.SYELPDGQVITIGNER.F	Fatty acid-binding protein 5 OS=Homo sapiens OX=9606 GN=FABP5 PE=1 SV=1	11592	49	1(1)	1(1)	0.30	13%	I6L8B7_uniprot
	K.SYELPDGQVITIGNER.F	Unique	Matches	Modification	Observed	Mr(expt)	Mr(calc)	ppm	Miss	Score	Expect	Rank	Query
	R.VAPEEHPILLTEAPLNPK.A	U	1		847.9163	1693.8180	1693.7950	13.6	0	49	0.00092	1	11074
tr|J3KTA4|J3KTA4_HUMAN	R.VAPEEHPILLTEAPLNPK.A	Probable ATP-dependent RNA helicase DDX5 OS=Homo sapiens OX=9606 GN=DDX5 PE=1 SV=1	69557	49	7(2)	6(1)	0.10	10%	J3KTA4_uniprot
	K.LCYVALDFEQEMATAASSSSLEK.S	Unique	Matches	Modification	Observed	Mr(expt)	Mr(calc)	ppm	Miss	Score	Expect	Rank	Query
	K.LCYVALDFEQE->M<-ATAASSSSLEK.S	U	1		495.2912	988.5678	988.5778	-10.09	2	1	36	2	1690
	HEL-S-17		1		544.8057	1087.5969	1087.6026	-5.22	1	2	56	1	2796
	Peptide		1		547.7889	1093.5632	1093.5478	14.1	0	10	7.1	1	2869
	K.DSTYSLSSTLTLSK.A	U	1		565.3398	1128.6651	1128.6503	13.2	0	22	0.34	1	3346
	K.VYACEVTHQGLSSPVTK.S		2		613.8673	1225.7201	1225.7030	13.9	0	44	0.0012	1	4740
	K.VDNALQSGNSQESVTEQDSK.D		1		516.2748	1545.8025	1545.8191	-10.73	2	3	47	2	9217
sp|P12273|PIP_HUMAN		Prolactin-inducible protein OS=Homo sapiens OX=9606 GN=PIP PE=1 SV=1	16847	49	3(1)	3(1)	0.20	21%	P12273_uniprot
	Peptide	Unique	Matches	Modification	Observed	Mr(expt)	Mr(calc)	ppm	Miss	Score	Expect	Rank	Query
	R.VPFSLLR.G	U	1		367.2027	732.3908	732.3806	13.9	0	16	2.9	1	56
	R.DWYPHSR.L	U	1		678.7911	1355.5677	1355.5486	14.1	0	49	0.0027	1	6392
	R->.<-QLSSGVSEIR.H	U	1		805.9370	1609.8593	1609.8385	12.9	0	0	60	1	10051
sp|P62424|RL7A_HUMAN	R->.<-QDEHGYISR.L	60S ribosomal protein L7a OS=Homo sapiens OX=9606 GN=RPL7A PE=1 SV=2	30148	49	6(2)	6(2)	0.23	22%	P62424_uniprot
	K.TKDGVVEITGK.H	Unique	Matches	Modification	Observed	Mr(expt)	Mr(calc)	ppm	Miss	Score	Expect	Rank	Query
	R.LFDQAFGLPR.L	U	1		350.7260	699.4375	699.4279	13.7	0	40	0.0052	1	1
	K.DGVVEITGKHEER.Q	U	1		473.2685	944.5224	944.5331	-11.31	0	0	87	5	1310
	R.VSLDVNHFAPDELTVK.T	U	1		532.7931	1063.5717	1063.5563	14.5	0	21	0.66	1	2549
	R.VSLDVNHFAPDELTVK.T	U	1		604.8381	1207.6617	1207.6457	13.3	1	0	55	1	4570
	R.GPSWDPFRDWYPHSR.L	U	1		608.8272	1215.6399	1215.6248	12.4	0	39	0.011	1	4677
	EmGFP-LacZ-E2F-TdTom	U	1		785.4326	1568.8507	1568.8311	12.5	0	23	0.31	1	9517
tr|A0A286YFJ8|A0A286YFJ8_HUMAN	Peptide	Immunoglobulin heavy constant gamma 4 (Fragment) OS=Homo sapiens OX=9606 GN=IGHG4 PE=1 SV=1	44431	48	3(2)	3(2)	0.15	7%	A0A286YFJ8_uniprot
	K.LTGMAFR.V	Unique	Matches	Modification	Observed	Mr(expt)	Mr(calc)	ppm	Miss	Score	Expect	Rank	Query
	K.LTG->M<-AFR.V	U	1		415.7346	829.4546	829.4545	0.14	0	1	1.9e+002	9	515
	R.LVTRAAFNSGK.V		1	Oxidation (M)	426.2238	850.4329	850.4218	13.1	0	33	0.034	1	668
	R.VVDLMAH->M<-ASKE.-	U	1		712.3668	1422.7191	1422.7024	11.7	0	33	0.035	1	7313
sp|P62280|RS11_HUMAN	R.VVDL->M<-AH->M<-ASKE.-	40S ribosomal protein S11 OS=Homo sapiens OX=9606 GN=RPS11 PE=1 SV=3	18590	48	5(2)	4(2)	0.40	28%	P62280_uniprot
	R.VVDL->M<-AH->M<-ASKE.-	Unique	Matches	Modification	Observed	Mr(expt)	Mr(calc)	ppm	Miss	Score	Expect	Rank	Query
	R.GALQNIIPASTGAAK.A	U	2		408.7676	815.5206	815.5117	11.0	0	25	0.052	1	414
	R.VPTANVSVVDLTCR.L	U	1		379.2104	1134.6095	1134.5934	14.2	1	4	26	1	3440
	K.LISWYDNEFGYSNR.V	U	1		633.8406	1265.6667	1265.6503	13.0	1	51	0.00052	1	5302
	K.IISNASCTTNCLAPLAK.V	U	1		993.5331	1985.0516	1985.0252	13.3	0	7	17	1	14378
tr|Q6FHP5|Q6FHP5_HUMAN	HSPA1A	Prohibitin (Fragment) OS=Homo sapiens OX=9606 GN=PHB PE=2 SV=1	29871	48	2(1)	2(1)	0.11	8%	Q6FHP5_uniprot
	Peptide	Unique	Matches	Modification	Observed	Mr(expt)	Mr(calc)	ppm	Miss	Score	Expect	Rank	Query
	K.DNNLLGR.F	U	1		575.3054	1148.5962	1148.5826	11.8	0	48	0.0014	1	3649
	K.VEIIANDQGNR.T	U	1		722.8428	1443.6710	1443.6518	13.3	0	6	9.5	1	7788
tr|A0A384N6H1|A0A384N6H1_HUMAN	K.NALESYAFNMK.S	Epididymis secretory sperm binding protein OS=Homo sapiens OX=9606 PE=2 SV=1	96246	47	8(1)	8(1)	0.07	10%	A0A384N6H1_uniprot
	R.LVNHFVEEFKR.K	Unique	Matches	Modification	Observed	Mr(expt)	Mr(calc)	ppm	Miss	Score	Expect	Rank	Query
	R.TTPSYVAFTDTER.L	U	1		380.6974	759.3802	759.3704	12.9	0	32	0.076	1	135
	K.AFYPEEISS->M<-VLTK.M	U	1		461.7415	921.4685	921.4556	14.0	0	7	15	1	1110
	K.NQVALNPQNTVFDAK.R	U	1		485.2824	968.5503	968.5403	10.3	0	16	0.86	1	1481
	K.ATAGDTHLGGEDFDNR.L	U	1	Oxidation (M)	551.7732	1101.5319	1101.5165	14.1	0	30	0.076	1	2945
	R.IINEPTAAAIAYGLDR.T	U	1		637.8675	1273.7204	1273.7030	13.7	0	27	0.1	1	5381
	K.NQVALNPQNTVFDAKR.L	U	1		784.4033	1566.7921	1566.7712	13.4	1	3	35	1	9480
	EEF1A1	U	1		797.8961	1593.7776	1593.7556	13.8	0	44	0.0029	1	9878
	Peptide	U	1		715.0391	2142.0955	2142.0705	11.7	1	27	0.18	1	15595
tr|A0A7I2V389|A0A7I2V389_HUMAN	R.YEEIVK.E	Aminopeptidase OS=Homo sapiens OX=9606 GN=NPEPPS PE=1 SV=1	100062	47	2(1)	2(1)	0.03	3%	A0A7I2V389_uniprot
	R.QTVAVGVIK.A	Unique	Matches	Modification	Observed	Mr(expt)	Mr(calc)	ppm	Miss	Score	Expect	Rank	Query
	R.LPLQDVYK.I	U	1		673.8848	1345.7550	1345.7354	14.6	0	47	0.0013	1	6295
	K.IGGIGTVPVGR.V	U	1		625.3444	1873.0113	1872.9846	14.2	0	4	22	1	12999
tr|X1WI28|X1WI28_HUMAN	K.RTIEKFEK.E	60S ribosomal protein L10 (Fragment) OS=Homo sapiens OX=9606 GN=RPL10 PE=1 SV=7	23416	46	6(2)	5(1)	0.31	19%	X1WI28_uniprot
	K.STTTGHLIYK.C	Unique	Matches	Modification	Observed	Mr(expt)	Mr(calc)	ppm	Miss	Score	Expect	Rank	Query
	R.EHALLAYTLGVK.Q	U	1		360.7101	719.4057	719.3966	12.7	0	30	0.066	1	17
	K.YYVTIIDAPGHR.D	U	1		424.7532	847.4918	847.4916	0.25	1	0	52	6	650
	K.YYVTIIDAPGHR.D	U	1		561.8308	1121.6471	1121.6305	14.8	1	5	11	1	3257
	R.VETGVLKPG->M<-VVTFAPVNVTTEVK.S	U	1		396.8923	1187.6550	1187.6411	11.7	0	(35)	0.026	1	4240
	K.SGDAAIVD->M<-VPGKP->M<-CVESFSDYPPLGR.F	U	1		594.8356	1187.6567	1187.6411	13.1	0	40	0.008	1	4241
	HEL-S-49	U	1	Oxidation (M)	634.8671	1267.7197	1267.7071	9.96	0	6	10	1	5319
tr|A0A6Q8PEX7|A0A6Q8PEX7_HUMAN	Peptide	Heterogeneous nuclear ribonucleoprotein R (Fragment) OS=Homo sapiens OX=9606 GN=HNRNPR PE=4 SV=1	26953	46	1(1)	1(1)	0.12	5%	A0A6Q8PEX7_uniprot
	R.FPGQLNADLR.K	Unique	Matches	Modification	Observed	Mr(expt)	Mr(calc)	ppm	Miss	Score	Expect	Rank	Query
	K.LAVNMVPFPR.L	U	1		656.3388	1310.6631	1310.6467	12.5	0	46	0.0016	1	5901
tr|A0A384NPN7|A0A384NPN7_HUMAN	R.FPGQLNADLRK.L	Aldehyde dehydrogenase 2 family (Mitochondrial), isoform CRA_c OS=Homo sapiens OX=9606 GN=ALDH2 PE=2 SV=1	56859	46	5(1)	2(1)	0.06	11%	A0A384NPN7_uniprot
	R.INVYYNEATGGK.Y	Unique	Matches	Modification	Observed	Mr(expt)	Mr(calc)	ppm	Miss	Score	Expect	Rank	Query
	R.I->M<-NTFSVVPSPK.V	U	2		1094.0587	2186.1029	2186.0718	14.2	0	46	0.002	1	15876
	K.EVDEQ->M<-LNVQNK.N	U	1		1380.0521	4137.1345	4137.0808	13.0	1	(7)	7.3	1	21003
	R.AVLVDLEPGTMDSVR.S	U	2		1035.2922	4137.1399	4137.0808	14.3	1	21	0.25	1	21005
tr|A0A5C2GFF3|A0A5C2GFF3_HUMAN	R.AVLVDLEPGT->M<-DSVR.S	IG c1142_heavy_IGHV3-73_IGHD3-22_IGHJ4 (Fragment) OS=Homo sapiens OX=9606 PE=2 SV=1	12739	46	2(1)	1(1)	0.27	16%	A0A5C2GFF3_uniprot
	R.LHFFMPGFAPLTSR.G	Unique	Matches	Modification	Observed	Mr(expt)	Mr(calc)	ppm	Miss	Score	Expect	Rank	Query
	R.LHFF->M<-PGFAPLTSR.G	U	2		941.5204	1881.0262	1881.0320	-3.06	1	46	0.0014	1	13097
tr|E0AF97|E0AF97_HUMAN	R.ALTVPELTQQ->M<-FDAK.N	Cytochrome c oxidase subunit 2 OS=Homo sapiens OX=9606 GN=COX2 PE=3 SV=1	25717	46	2(1)	2(1)	0.13	8%	E0AF97_uniprot
	R.->M<-S->M<-KEVDEQ->M<-LNVQNK.N	Unique	Matches	Modification	Observed	Mr(expt)	Mr(calc)	ppm	Miss	Score	Expect	Rank	Query
	K.->M<-SATFIGNSTAIQELFKR.I		1		553.8583	1105.7021	1105.6859	14.7	0	46	0.0007	1	3027
	R.LHFF->M<-PGFAPLTSRGSQQYR.A	U	1		578.2758	1154.5370	1154.5318	4.46	0	11	3.4	1	3731
tr|A0A024RBK3|A0A024RBK3_HUMAN	ALDOA	60S ribosomal protein L6 OS=Homo sapiens OX=9606 GN=RPL6 PE=3 SV=1	32765	46	1(1)	1(1)	0.10	4%	A0A024RBK3_uniprot
	Peptide	Unique	Matches	Modification	Observed	Mr(expt)	Mr(calc)	ppm	Miss	Score	Expect	Rank	Query
	K.VLAAVYK.A	U	1		642.8879	1283.7612	1283.7449	12.7	0	46	0.001	1	5554
tr|I4AY87|I4AY87_HUMAN	K.ELSDIAHR.I	Epididymis secretory sperm binding protein (Fragment) OS=Homo sapiens OX=9606 GN=MIF PE=2 SV=1	12639	45	2(2)	1(1)	0.27	9%	I4AY87_uniprot
	R.QLLLTADDR.V	Unique	Matches	Modification	Observed	Mr(expt)	Mr(calc)	ppm	Miss	Score	Expect	Rank	Query
	K.GILAADESTGSIAK.R	U	2	Oxidation (M)	652.3543	1302.6941	1302.6754	14.3	0	43	0.0042	1	5779
tr|A8K0T9|A8K0T9_HUMAN	K.ADDGRPFPQVIK.S	F-actin-capping protein subunit alpha OS=Homo sapiens OX=9606 PE=2 SV=1	33059	45	2(1)	2(1)	0.10	11%	A8K0T9_uniprot
	M.PYQYPALTPEQK.K	Unique	Matches	Modification	Observed	Mr(expt)	Mr(calc)	ppm	Miss	Score	Expect	Rank	Query
	M.PYQYPALTPEQKK.E	U	1		771.8598	1541.7050	1541.6845	13.3	0	15	1.2	1	9149
	R.LQSIGTENTEENRR.F	U	1		697.0173	2088.0300	2088.0065	11.2	0	45	0.0025	1	15250
tr|A0A024RBE8|A0A024RBE8_HUMAN	R.LQSIGTENTEENRR.F	Phosphate carrier protein, mitochondrial OS=Homo sapiens OX=9606 GN=SLC25A3 PE=2 SV=1	40389	44	3(1)	2(1)	0.08	7%	A0A024RBE8_uniprot
	K.CPLLKPWALTFSYGR.A	Unique	Matches	Modification	Observed	Mr(expt)	Mr(calc)	ppm	Miss	Score	Expect	Rank	Query
	S100A8	U	1		681.3701	1360.7256	1360.7099	11.5	0	44	0.0045	1	6491
	Peptide	U	2	Oxidation (M)	866.4874	1730.9602	1730.9389	12.3	1	7	8.6	1	11513
tr|A0A024R2L6|A0A024R2L6_HUMAN	K.ALNSIIDVYHK.Y	40S ribosomal protein SA OS=Homo sapiens OX=9606 GN=RPSA PE=3 SV=1	32947	44	2(2)	2(2)	0.21	10%	A0A024R2L6_uniprot
	K.ALNSIIDVYHK.Y	Unique	Matches	Modification	Observed	Mr(expt)	Mr(calc)	ppm	Miss	Score	Expect	Rank	Query
	K.LLETECPQYIR.K	U	1		602.3347	1202.6549	1202.6408	11.7	0	34	0.033	1	4485
	K.GNFHAVYRDDLKK.L	U	1		870.9911	1739.9676	1739.9417	14.9	0	38	0.0063	1	11605
tr|L0R5A1|L0R5A1_HUMAN	SLC3A2	Alternative protein CSF2RB OS=Homo sapiens OX=9606 GN=CSF2RB PE=4 SV=1	11752	43	3(3)	1(1)	0.29	7%	L0R5A1_uniprot
	Peptide	Unique	Matches	Modification	Observed	Mr(expt)	Mr(calc)	ppm	Miss	Score	Expect	Rank	Query
	K.GLVLGPIHK.N	U	3		428.7703	855.5260	855.5178	9.63	0	38	0.0072	1	699
tr|A0A024R3X4|A0A024R3X4_HUMAN	R.LDYLSSLK.V	60 kDa heat shock protein, mitochondrial (Fragment) OS=Homo sapiens OX=9606 GN=HSPD1 PE=2 SV=1	61187	43	8(1)	5(1)	0.05	7%	A0A024R3X4_uniprot
	R.VILDLTPNYR.G	Unique	Matches	Modification	Observed	Mr(expt)	Mr(calc)	ppm	Miss	Score	Expect	Rank	Query
	K.VAEDEAEAAAAAK.F	U	2		393.2657	784.5168	784.5058	14.0	0	8	5.4	2	215
	R.LLTSFLPAQLLR.L	U	2		451.2650	900.5154	900.5280	-14.02	0	5	54	8	968
	R.LKLEPHEGLLLR.F	U	1		456.8035	911.5924	911.5804	13.1	0	43	0.001	1	1061
	R.GENSWFSTQVDTVATK.V	U	2		607.3879	1212.7612	1212.7442	14.1	1	1	14	9	4653
	R.IGDLQAFQGHGAGNLAGLK.G	U	1	Oxidation (M)	646.9959	1937.9659	1937.9404	13.2	1	3	43	1	13757
tr|B2R4C1|B2R4C1_HUMAN	DSP	60S ribosomal protein L31 OS=Homo sapiens OX=9606 PE=2 SV=1	14486	42	1(1)	1(1)	0.23	11%	B2R4C1_uniprot
	Peptide	Unique	Matches	Modification	Observed	Mr(expt)	Mr(calc)	ppm	Miss	Score	Expect	Rank	Query
	K.EIERLK.A	U	1		822.9783	1643.9421	1643.9175	15.0	0	42	0.0016	1	10531
tr|A0A024R9C1|A0A024R9C1_HUMAN	K.GLQDSIR.K	Polyadenylate-binding protein OS=Homo sapiens OX=9606 GN=PABPC1 PE=3 SV=1	70854	42	2(1)	2(1)	0.05	4%	A0A024R9C1_uniprot
	K.QEAFSIR.M	Unique	Matches	Modification	Observed	Mr(expt)	Mr(calc)	ppm	Miss	Score	Expect	Rank	Query
	R.YIELLTR.S		1		771.9828	1541.9510	1541.9293	14.1	0	6	1.1	1	9168
	K.ISITEGIER.G	U	1		964.9719	1927.9292	1927.9064	11.8	0	42	0.004	1	13664
tr|F8WCJ1|F8WCJ1_HUMAN	K.LASLEELKR.Q	Eukaryotic translation initiation factor 5A OS=Homo sapiens OX=9606 GN=EIF5A2 PE=1 SV=1	11908	42	4(1)	3(1)	0.29	19%	F8WCJ1_uniprot
	R.LPVEEAYKR.G	Unique	Matches	Modification	Observed	Mr(expt)	Mr(calc)	ppm	Miss	Score	Expect	Rank	Query
	K.IEVLEEELR.L	U	1		388.2150	774.4155	774.4058	12.5	0	26	0.3	2	197
	R.LQSLTENLTK.E	U	1		494.7584	987.5023	987.5171	-14.97	1	5	24	3	1677
	R.LLQLQEQMR.A		1		433.5931	1297.7576	1297.7394	14.0	0	(22)	0.21	1	5710
	R.QLLQEQESVK.Q		1		649.8865	1297.7585	1297.7394	14.7	0	42	0.0022	1	5711
tr|A8K6Q8|A8K6Q8_HUMAN	K.RRQDSLESMK.F	Transferrin receptor protein 1 OS=Homo sapiens OX=9606 PE=2 SV=1	85276	42	3(1)	2(1)	0.04	3%	A8K6Q8_uniprot
	K.NQCTQVVQER.E	Unique	Matches	Modification	Observed	Mr(expt)	Mr(calc)	ppm	Miss	Score	Expect	Rank	Query
	R.QLQNIIQATSR.E		2		602.8267	1203.6388	1203.6248	11.6	0	42	0.0054	1	4503
	K.QKVEEELNRLK.R	U	1		873.4393	1744.8641	1744.8420	12.6	0	4	62	1	11664
tr|A0A024RBS2|A0A024RBS2_HUMAN	K.KIVQLKPRNPDYR.S	60S acidic ribosomal protein P0 OS=Homo sapiens OX=9606 GN=RPLP0 PE=3 SV=1	34423	42	4(1)	4(1)	0.10	15%	A0A024RBS2_uniprot
	K.NLPLADQGSSHHITVK.I	Unique	Matches	Modification	Observed	Mr(expt)	Mr(calc)	ppm	Miss	Score	Expect	Rank	Query
	R.T->M<-IQSPSGVILQEAADVHAR.Y	U	1		374.7506	747.4866	747.4755	14.8	0	18	0.18	1	87
	RPS3A	U	1		611.3216	1220.6286	1220.6149	11.2	0	42	0.0051	1	4701
	Peptide	U	1		714.9129	1427.8112	1427.8235	-8.60	0	0	42	2	7395
	R.YLAEVAAGDDK.K	U	1	Oxidation (M)	748.0775	2241.2107	2241.1787	14.3	2	3	23	1	16243
tr|Q9NZ23|Q9NZ23_HUMAN	R.YLAEVAAGDDKK.G	Drug-sensitive protein 1 OS=Homo sapiens OX=9606 GN=YA61 PE=2 SV=1	14858	42	3(1)	3(1)	0.23	30%	Q9NZ23_uniprot
	K.SVTEQGAELSNEER.N	Unique	Matches	Modification	Observed	Mr(expt)	Mr(calc)	ppm	Miss	Score	Expect	Rank	Query
	DSG1	U	1		577.8690	1153.7235	1153.7071	14.2	0	42	0.00096	1	3729
	Peptide	U	1		710.8856	1419.7567	1419.7358	14.7	0	27	0.14	1	7273
	K.TDEGIAYR.G	U	1	Oxidation (M)	803.3882	1604.7619	1604.7464	9.68	1	23	0.27	1	9999
tr|I3L3D5|I3L3D5_HUMAN	R.IGKPAPDFK.A	Profilin (Fragment) OS=Homo sapiens OX=9606 GN=PFN1 PE=1 SV=1	17620	42	2(1)	2(1)	0.19	18%	I3L3D5_uniprot
	K.ATAVVDGAFK.E	Unique	Matches	Modification	Observed	Mr(expt)	Mr(calc)	ppm	Miss	Score	Expect	Rank	Query
	R.LSEDYGVLK.T	U	1		735.8921	1469.7696	1469.7515	12.4	0	31	0.063	1	8171
	R.RLSEDYGVLK.T	U	1		822.4832	1642.9517	1642.9294	13.6	0	42	0.0014	1	10516
tr|A0A024R2Q4|A0A024R2Q4_HUMAN	R->.<-QITVNDLPVGR.S	Ribosomal protein L15 OS=Homo sapiens OX=9606 GN=RPL15 PE=3 SV=1	24245	41	2(1)	2(1)	0.14	13%	A0A024R2Q4_uniprot
	R.QITVNDLPVGR.S	Unique	Matches	Modification	Observed	Mr(expt)	Mr(calc)	ppm	Miss	Score	Expect	Rank	Query
	DCD	U	1		696.8969	1391.7793	1391.7707	6.14	2	3	22	1	6787
	Peptide	U	1		569.3170	1704.9292	1704.9060	13.6	0	41	0.0033	1	11203
tr|B2CIS9|B2CIS9_HUMAN	K.LDVKGKR.V	Caspase 14, apoptosis-related cysteine peptidase OS=Homo sapiens OX=9606 GN=CASP14 PE=2 SV=1	27947	41	2(1)	2(1)	0.12	4%	B2CIS9_uniprot
	K.IQLINNMLDK.V	Unique	Matches	Modification	Observed	Mr(expt)	Mr(calc)	ppm	Miss	Score	Expect	Rank	Query
	K.LGDVYVNDAFGTAHR.A	U	1		579.8132	1157.6118	1157.6040	6.70	0	18	2.4	1	3783
	K.LGDVYVNDAFGTAHR.A	U	1		643.8647	1285.7149	1285.6990	12.4	1	41	0.0051	1	5568
tr|A0A087WVQ6|A0A087WVQ6_HUMAN	R.GCITIIGGGDTATCCAK.W	Clathrin heavy chain OS=Homo sapiens OX=9606 GN=CLTC PE=1 SV=1	193703	41	4(1)	4(1)	0.02	2%	A0A087WVQ6_uniprot
	K.ALESPERPFLAILGGAK.V	Unique	Matches	Modification	Observed	Mr(expt)	Mr(calc)	ppm	Miss	Score	Expect	Rank	Query
	K.VLNN->M<-EIGTSLFDEEGAK.I	U	1		405.7691	809.5236	809.5123	14.0	0	3	5.5	8	370
		U	1	Oxidation (M)	470.7351	939.4555	939.4484	7.63	0	5	13	1	1275
	Peptide	U	1		708.3770	1414.7395	1414.7205	13.4	0	8	12	1	7166
	K.GTAAAAAAAAAAAAAK.V	U	1		569.9649	1706.8729	1706.8475	14.9	1	41	0.022	1	11235
sp|P25398|RS12_HUMAN	K.LVAIVDVIDQNR.A	40S ribosomal protein S12 OS=Homo sapiens OX=9606 GN=RPS12 PE=1 SV=3	14905	41	1(1)	1(1)	0.23	7%	P25398_uniprot
	HEL-S-123m	Unique	Matches	Modification	Observed	Mr(expt)	Mr(calc)	ppm	Miss	Score	Expect	Rank	Query
	Peptide	U	1		533.8107	1065.6068	1065.5931	12.9	0	41	0.0028	1	2583
tr|M0R117|M0R117_HUMAN	K.APGIIPR.I	60S ribosomal protein L18a OS=Homo sapiens OX=9606 GN=RPL18A PE=1 SV=1	18352	41	4(1)	3(1)	0.40	21%	M0R117_uniprot
	R.ELIIGDR.Q	Unique	Matches	Modification	Observed	Mr(expt)	Mr(calc)	ppm	Miss	Score	Expect	Rank	Query
	R.VLSIGDGIAR.V	U	2		453.2593	904.5041	904.4919	13.4	0	25	0.2	1	997
	R.VVDALGNAIDGK.G	U	1		365.8867	1094.6383	1094.6237	13.4	0	39	0.0042	1	2885
	K.HALIIYDDLSK.Q	U	1		645.3541	1933.0404	1933.0428	-1.26	2	1	39	1	13720
tr|A0A2R8Y5V9|A0A2R8Y5V9_HUMAN	R.Q->M<-SLLLRRPPGR.E	Tropomyosin alpha-4 chain OS=Homo sapiens OX=9606 GN=TPM4 PE=1 SV=1	28649	41	7(1)	6(1)	0.12	27%	A0A2R8Y5V9_uniprot
	R.EAYPGDVFYLHSR.L	Unique	Matches	Modification	Observed	Mr(expt)	Mr(calc)	ppm	Miss	Score	Expect	Rank	Query
	R.VVDALGNAIDGKGPIGSK.T	U	2		408.7676	815.5206	815.5116	11.0	1	11	1.4	4	414
	DSC1	U	1		585.8386	1169.6627	1169.6656	-2.45	0	1	33	5	3975
	Peptide	U	1		636.8371	1271.6596	1271.6469	9.99	1	41	0.0066	1	5351
	K.ILQQIPDHPK.H	U	1	Oxidation (M)	646.8357	1291.6568	1291.6740	-13.31	2	5	24	1	5636
	R.VTIFTVPENCR.S		1		738.8546	1475.6947	1475.6739	14.1	1	18	0.89	1	8241
	K.VQDQDLPNTPHSK.A		1		864.4618	1726.9090	1726.8849	14.0	1	21	0.52	1	11439
sp|Q8TER0|SNED1_HUMAN	K.VTATDLDEPDTLHTR.L	Sushi, nidogen and EGF-like domain-containing protein 1 OS=Homo sapiens OX=9606 GN=SNED1 PE=1 SV=2	158206	39	5(2)	3(1)	0.02	3%	Q8TER0_uniprot
	K.IEDDNDNAPYFEHR.V	Unique	Matches	Modification	Observed	Mr(expt)	Mr(calc)	ppm	Miss	Score	Expect	Rank	Query
	TRAJ56	U	3		405.2291	808.4436	808.4443	-0.89	0	36	0.012	1	358
	Peptide	U	1		642.3681	1282.7216	1282.7034	14.3	1	0	38	1	5508
	K.GITLSVRP.-	U	1		1378.1606	2754.3067	2754.3283	-7.83	1	2	32	1	18890
tr|Q0QEN7|Q0QEN7_HUMAN	FASN	ATP synthase subunit beta (Fragment) OS=Homo sapiens OX=9606 GN=ATP5B PE=2 SV=1	48083	39	4(1)	4(1)	0.14	13%	Q0QEN7_uniprot
	Peptide	Unique	Matches	Modification	Observed	Mr(expt)	Mr(calc)	ppm	Miss	Score	Expect	Rank	Query
	K.LKIWLK.L	U	1		631.8267	1261.6388	1261.6336	4.07	0	20	0.93	1	5242
	R.LLLPGELAK.H	U	1	Oxidation (M)	737.4315	1472.8484	1472.8272	14.4	0	5	11	1	8207
	K->.<-QVHPDTGISSK.A	U	1		825.9744	1649.9342	1649.9101	14.6	0	40	0.0029	1	10595
	R.KESYSVYVYK.V	U	1		960.0658	1918.1170	1918.0888	14.7	1	17	0.19	1	13560
sp|P0DME0|SETLP_HUMAN	K.A->M<-GI->M<-NSFVNDIFER.I	Protein SETSIP OS=Homo sapiens OX=9606 GN=SETSIP PE=1 SV=1	34861	39	1(1)	1(1)	0.10	3%	P0DME0_uniprot
	HIST1H4H	Unique	Matches	Modification	Observed	Mr(expt)	Mr(calc)	ppm	Miss	Score	Expect	Rank	Query
	Peptide	U	1		604.8138	1207.6131	1207.5972	13.2	0	39	0.022	1	4562
tr|A0A024R1U4|A0A024R1U4_HUMAN	R.HVLVTLGEK.M	RAB5C, member RAS oncogene family, isoform CRA_a OS=Homo sapiens OX=9606 GN=RAB5C PE=4 SV=1	23696	39	1(1)	1(1)	0.14	5%	A0A024R1U4_uniprot
	K.EAFQLFDR.T	Unique	Matches	Modification	Observed	Mr(expt)	Mr(calc)	ppm	Miss	Score	Expect	Rank	Query
	K.ILYSQCGDVMR.A	U	1		650.3256	1298.6367	1298.6215	11.7	0	39	0.011	1	5714
tr|A0A5C2FUD8|A0A5C2FUD8_HUMAN	R.ALGQNPTNAEVLK.V	IGL c598_light_IGKV1-5_IGKJ2 (Fragment) OS=Homo sapiens OX=9606 PE=2 SV=1	11889	38	1(1)	1(1)	0.29	10%	A0A5C2FUD8_uniprot
	K.NKDQGTYEDYVEGLR.V	Unique	Matches	Modification	Observed	Mr(expt)	Mr(calc)	ppm	Miss	Score	Expect	Rank	Query
	K.VLDFEHFLP->M<-LQTVAK.N	U	1		558.7927	1115.5709	1115.5571	12.4	0	38	0.013	1	3158
tr|A0A140VJF6|A0A140VJF6_HUMAN		BR serine/threonine kinase 2, isoform CRA_a OS=Homo sapiens OX=9606 GN=BRSK2 PE=2 SV=1	75321	38	4(0)	2(0)	0.04	2%	A0A140VJF6_uniprot
	Peptide	Unique	Matches	Modification	Observed	Mr(expt)	Mr(calc)	ppm	Miss	Score	Expect	Rank	Query
	R.GLGDCLVK.I		3		453.7579	905.5012	905.4892	13.3	0	30	0.054	1	1010
	K.GAWSNVLR.G	U	1		508.2994	1014.5843	1014.5896	-5.17	1	5	36	1	1996
tr|J3KRE2|J3KRE2_HUMAN	K.EQGVLSFWR.G	Rho GDP-dissociation inhibitor 1 OS=Homo sapiens OX=9606 GN=ARHGDIA PE=1 SV=1	14805	38	1(1)	1(1)	0.23	11%	J3KRE2_uniprot
	K.QIFLGGVDKR.T	Unique	Matches	Modification	Observed	Mr(expt)	Mr(calc)	ppm	Miss	Score	Expect	Rank	Query
	K.QIFLGGVDKR.T	U	1		876.4351	1750.8557	1750.8301	14.6	0	38	0.01	1	11728
tr|A0A0G2JPA8|A0A0G2JPA8_HUMAN	K.LLLQVQHASK.Q	Alpha-2-antiplasmin OS=Homo sapiens OX=9606 GN=SERPINF2 PE=1 SV=1	48135	37	2(1)	1(1)	0.07	2%	A0A0G2JPA8_uniprot
	R.YFPTQALNFAFK.D	Unique	Matches	Modification	Observed	Mr(expt)	Mr(calc)	ppm	Miss	Score	Expect	Rank	Query
		U	2		617.3127	1232.6109	1232.5972	11.1	0	37	0.025	1	4818
tr|A0A1U9X8X5|A0A1U9X8X5_HUMAN	Peptide	Corneodesmosin OS=Homo sapiens OX=9606 PE=4 SV=1	52288	37	4(1)	2(1)	0.06	5%	A0A1U9X8X5_uniprot
	M.ISASRAAAAR.L	Unique	Matches	Modification	Observed	Mr(expt)	Mr(calc)	ppm	Miss	Score	Expect	Rank	Query
	K.YAEEDRRK.K	U	2		544.3025	1086.5904	1086.5750	14.2	0	9	13	1	2769
	R->.<-QAASSLQQASLK.L	U	2		827.9351	1653.8557	1653.8362	11.8	0	37	0.017	1	10646
tr|B7Z4R3|B7Z4R3_HUMAN	R.QAASSLQQASLK.L	T-complex protein 1 subunit beta OS=Homo sapiens OX=9606 PE=2 SV=1	51254	37	4(2)	3(1)	0.13	4%	B7Z4R3_uniprot
	R.QAVTNPNNTFYATK.R	Unique	Matches	Modification	Observed	Mr(expt)	Mr(calc)	ppm	Miss	Score	Expect	Rank	Query
	K.STNGDTFLGGEDFDQALLR.H	U	1		379.2501	756.4856	756.4857	-0.16	1	6	13	6	114
	MYL12A	U	1		507.8212	1013.6278	1013.6233	4.50	2	4	11	4	1979
	Peptide	U	1	Gln->pyro-Glu (N-term Q)	783.4556	1564.8967	1564.8824	9.12	0	36	0.0065	1	9442
	R.ITCSGDALPK.K	U	1		791.9726	1581.9306	1581.9090	13.7	0	(26)	0.049	1	9719
tr|A0A8I5KWR6|A0A8I5KWR6_HUMAN	R.SYSCQVTHEGSTVEK.T	Neurofibromin OS=Homo sapiens OX=9606 GN=NF1 PE=4 SV=1	323759	37	7(1)	7(1)	0.01	2%	A0A8I5KWR6_uniprot
	R.SYSCQVTHEGSTVEK.T	Unique	Matches	Modification	Observed	Mr(expt)	Mr(calc)	ppm	Miss	Score	Expect	Rank	Query
	K.YAASSYLSLTPEQWK.S	U	1		380.2391	758.4637	758.4538	13.0	0	37	0.016	1	134
	C7orf24	U	1		397.2323	792.4500	792.4494	0.78	0	11	14	3	254
	Peptide	U	1		519.2739	1036.5333	1036.5301	3.06	0	1	55	6	2246
	K.IFGGEIK.T	U	1		524.7803	1047.5460	1047.5423	3.51	0	2	56	1	2328
	K.THILLFLPK.S	U	1	Oxidation (M)	539.8012	1077.5879	1077.5740	12.9	0	2	35	1	2635
	K.YKPESEELTAER.I	U	1		706.9226	1411.8305	1411.8398	-6.57	1	1	21	4	7097
	K.VDATEESDLAQQYGVR.G		1	Oxidation (M)	745.3757	1488.7368	1488.7242	8.44	1	2	37	1	8456
sp|P62269|RS18_HUMAN	K.HNQLPLVIEFTEQTAPK.I	40S ribosomal protein S18 OS=Homo sapiens OX=9606 GN=RPS18 PE=1 SV=3	17708	37	3(1)	3(1)	0.19	15%	P62269_uniprot
	KRT83	Unique	Matches	Modification	Observed	Mr(expt)	Mr(calc)	ppm	Miss	Score	Expect	Rank	Query
	Peptide	U	1		408.2237	814.4329	814.4238	11.1	0	21	0.5	1	394
	R.FSNSSSSNEFSK.C	U	1		530.7900	1059.5655	1059.5502	14.5	0	7	16	1	2482
		U	1	Oxidation (M)	544.3074	1086.6003	1086.5856	13.6	0	37	0.023	1	2771
tr|A2A3R6|A2A3R6_HUMAN	Peptide	40S ribosomal protein S6 OS=Homo sapiens OX=9606 GN=RPS6 PE=2 SV=1	28834	36	3(1)	3(1)	0.12	16%	A2A3R6_uniprot
	K.LPDAYER.L	Unique	Matches	Modification	Observed	Mr(expt)	Mr(calc)	ppm	Miss	Score	Expect	Rank	Query
	K.WVNPHKL.-	U	1		558.8058	1115.5971	1115.5822	13.4	1	1	64	2	3164
	R.IFGPIWNR.D	U	1		810.8933	1619.7721	1619.7501	13.6	0	36	0.017	1	10186
	R.IIVEKPFGR.D	U	1		565.9744	1694.9015	1694.8799	12.8	2	0	57	1	11099
tr|C9J4Z3|C9J4Z3_HUMAN	R.GPTEADELMK.R	60S ribosomal protein L37a OS=Homo sapiens OX=9606 GN=RPL37A PE=1 SV=1	7847	35	3(1)	1(1)	0.45	26%	C9J4Z3_uniprot
	K.GYLDDPTVPR.G	Unique	Matches	Modification	Observed	Mr(expt)	Mr(calc)	ppm	Miss	Score	Expect	Rank	Query
	K.LKLEDFFAR.N	U	3		913.9806	1825.9466	1825.9211	14.0	0	35	0.021	1	12574
tr|Q7Z759|Q7Z759_HUMAN	R.VQPNEAVYTK.M	T-complex protein 1 subunit theta OS=Homo sapiens OX=9606 GN=CCT8 PE=2 SV=1	54585	35	1(1)	1(1)	0.06	2%	Q7Z759_uniprot
	R.VGFQYEGTYK.W	Unique	Matches	Modification	Observed	Mr(expt)	Mr(calc)	ppm	Miss	Score	Expect	Rank	Query
	R.LNSH->M<-NALHLGSQANR.L	U	1		677.8915	1353.7684	1353.7504	13.3	0	35	0.012	1	6374
tr|V9HWI1|V9HWI1_HUMAN	EEF1G	Epididymis secretory protein Li 10 OS=Homo sapiens OX=9606 GN=HEL-S-10 PE=2 SV=1	22219	35	2(1)	2(1)	0.15	11%	V9HWI1_uniprot
	Peptide	Unique	Matches	Modification	Observed	Mr(expt)	Mr(calc)	ppm	Miss	Score	Expect	Rank	Query
	R.SSGPYGGGGQYFAKPR.N	U	1		584.3173	1166.6201	1166.6044	13.5	0	35	0.031	1	3925
	R.NQGGYGGSSSSSSYGSGR.R	U	1	Oxidation (M)	747.3575	1492.7004	1492.6828	11.8	0	10	23	1	8507
tr|H0Y5B4|H0Y5B4_HUMAN		60S ribosomal protein L36a OS=Homo sapiens OX=9606 GN=RPL36A PE=1 SV=2	13504	35	1(1)	1(1)	0.25	8%	H0Y5B4_uniprot
	Peptide	Unique	Matches	Modification	Observed	Mr(expt)	Mr(calc)	ppm	Miss	Score	Expect	Rank	Query
	K.HEQNIDCGGGYVK.L	U	1		588.7679	1175.5213	1175.5063	12.8	0	35	0.0072	1	4049
tr|A0A024R4Q8|A0A024R4Q8_HUMAN	R.FYALSASFEPFSNK.G	Ribosomal protein S5, isoform CRA_a OS=Homo sapiens OX=9606 GN=RPS5 PE=3 SV=1	23033	35	2(1)	1(1)	0.15	6%	A0A024R4Q8_uniprot
	K.FYGDEEKDKGLQTSQDAR.F	Unique	Matches	Modification	Observed	Mr(expt)	Mr(calc)	ppm	Miss	Score	Expect	Rank	Query
	HNRPK	U	2		751.4094	1500.8042	1500.7871	11.4	0	35	0.025	1	8602
tr|A0A024R321|A0A024R321_HUMAN	Peptide	Filamin B, beta (Actin binding protein 278), isoform CRA_a OS=Homo sapiens OX=9606 GN=FLNB PE=3 SV=1	282652	34	3(1)	3(1)	0.01	1%	A0A024R321_uniprot
	R.IILLAEGR.L	Unique	Matches	Modification	Observed	Mr(expt)	Mr(calc)	ppm	Miss	Score	Expect	Rank	Query
	R.GISEETTTGVHNLYK.M	U	1		408.2267	814.4387	814.4297	11.1	0	2	38	7	396
	RPS25		1		613.8987	1225.7829	1225.7645	15.0	0	34	0.0029	1	4742
	Peptide	U	1		731.4108	1460.8071	1460.8021	3.44	1	0	44	3	8056
tr|A0A494C0S0|A0A494C0S0_HUMAN	R.NIPGITLLNVSK.L	Sorting nexin-25 OS=Homo sapiens OX=9606 GN=SNX25 PE=1 SV=1	114993	34	11(0)	5(0)	0.06	3%	A0A494C0S0_uniprot
	R.KLDELYGTWR.K	Unique	Matches	Modification	Observed	Mr(expt)	Mr(calc)	ppm	Miss	Score	Expect	Rank	Query
	R.FCIWTESAFR.K		1		379.7209	757.4272	757.4195	10.3	1	3	56	10	127
	K.SPEIQRALRAPR.K	U	1		434.7714	867.5282	867.5178	12.0	0	3	17	5	750
	R.GGGTHRSGQGAFGN->M<-CR.G	U	1		583.3047	1164.5948	1164.6026	-6.67	1	25	0.83	1	3899
	PGAM1	U	1	Oxidation (M)	691.8582	1381.7017	1381.7023	-0.43	2	0	77	2	6644
	Peptide	U	3		717.8981	1433.7817	1433.7878	-4.23	2	28	0.14	1	7469
	R.HYGGLTGLNK.A	U	4		478.9355	1433.7848	1433.7878	-2.05	2	(9)	11	1	7473
tr|C9J0E4|C9J0E4_HUMAN	R.VLIAAHGNSLR.G	Cystatin-A OS=Homo sapiens OX=9606 GN=CSTA PE=1 SV=1	7082	34	2(1)	2(1)	0.50	41%	C9J0E4_uniprot
	R.VLIAAHGNSLR.G	Unique	Matches	Modification	Observed	Mr(expt)	Mr(calc)	ppm	Miss	Score	Expect	Rank	Query
	R.ALPFWNEEIVPQIK.E	U	1		678.8683	1355.7221	1355.7085	10.1	0	34	0.059	1	6395
	R.FSGWYDADLSPAGHEEAK.R	U	1		822.4269	1642.8392	1642.8202	11.6	1	23	0.44	1	10513
tr|B0ZBD0|B0ZBD0_HUMAN		40S ribosomal protein S19 OS=Homo sapiens OX=9606 GN=RPS19 PE=2 SV=1	16051	34	3(1)	3(1)	0.21	22%	B0ZBD0_uniprot
	Peptide	Unique	Matches	Modification	Observed	Mr(expt)	Mr(calc)	ppm	Miss	Score	Expect	Rank	Query
	K.FDL->M<-YAK.R	U	1		563.8590	1125.7033	1125.6870	14.6	1	9	2.6	1	3316
	R.QLFHPEQLITGK.E	U	1		567.7879	1133.5612	1133.5465	13.0	0	34	0.036	1	3423
	R.SIQFVDWCPTGFK.V	U	1		852.3987	1702.7828	1702.7627	11.8	0	2	56	1	11181
tr|E9PLD0|E9PLD0_HUMAN	R.NLDIERPTYTNLNR.L	Ras-related protein Rab-1B OS=Homo sapiens OX=9606 GN=RAB1B PE=1 SV=1	18642	33	5(1)	4(1)	0.39	28%	E9PLD0_uniprot
	R.NLDIERPTYTNLNR.L	Unique	Matches	Modification	Observed	Mr(expt)	Mr(calc)	ppm	Miss	Score	Expect	Rank	Query
	R.IHFPLATYAPVISAEK.A	U	1		544.2881	1086.5617	1086.5458	14.7	0	23	0.43	1	2766
	K.VGINYQPPTVVPGGDLAK.V	U	1		582.8215	1163.6284	1163.6186	8.41	0	0	58	5	3894
	R.QLFHPEQLITGKEDAANNYAR.G	U	1	Oxidation (M)	729.3710	1456.7275	1456.7092	12.5	0	(12)	4.1	1	7997
	ARF3	U	1	Oxidation (M)	486.5840	1456.7302	1456.7092	14.4	0	35	0.021	1	7998
	Peptide	U	1		862.9480	1723.8814	1723.8669	8.47	0	20	0.77	1	11404
tr|A0A024R2G7|A0A024R2G7_HUMAN	R.IFCCR.S	Ribosomal protein L32, isoform CRA_a OS=Homo sapiens OX=9606 GN=RPL32 PE=3 SV=1	15964	33	1(1)	1(1)	0.21	9%	A0A024R2G7_uniprot
	R.LAAIAESGVER.Q	Unique	Matches	Modification	Observed	Mr(expt)	Mr(calc)	ppm	Miss	Score	Expect	Rank	Query
	RAN	U	1		733.3482	1464.6819	1464.6667	10.4	0	33	0.022	1	8107
tr|I1WZN9|I1WZN9_HUMAN	Peptide	DNA polymerase (Fragment) OS=Homo sapiens OX=9606 PE=2 SV=1	26657	33	2(1)	2(1)	0.13	7%	I1WZN9_uniprot
	K.NLQYYDISAK.S	Unique	Matches	Modification	Observed	Mr(expt)	Mr(calc)	ppm	Miss	Score	Expect	Rank	Query
	K.FNVWDTAGQEK.F	U	1		373.7108	745.4071	745.3970	13.6	0	33	0.06	1	75
	MDH2	U	1		556.8293	1111.6440	1111.6601	-14.47	1	0	43	1	3110
tr|B4DJI1|B4DJI1_HUMAN	Peptide	L-lactate dehydrogenase OS=Homo sapiens OX=9606 PE=2 SV=1	33857	33	5(1)	5(1)	0.10	16%	B4DJI1_uniprot
	R.HFNAPSHIR.R	Unique	Matches	Modification	Observed	Mr(expt)	Mr(calc)	ppm	Miss	Score	Expect	Rank	Query
	R.QKYNVRS->M<-PIR.K	U	1		367.7186	733.4226	733.4123	14.1	0	4	19	1	59
	K.ANGTTVHVGIHPSK.A		1		371.7369	741.4593	741.4497	12.9	0	29	0.15	1	68
	K.TGQRPQKDPRTESQISPSR.K	U	1		457.3015	912.5885	912.5756	14.1	0	33	0.015	1	1074
	RPS4X	U	1		632.8509	1263.6872	1263.6711	12.8	0	32	0.064	1	5274
	Peptide	U	1		692.0411	2073.1016	2073.0742	13.2	1	15	2	1	15119
tr|B7ZA86|B7ZA86_HUMAN	K.MKGDYFR.Y	cDNA, FLJ79100, highly similar to 14-3-3 protein epsilon (14-3-3E) OS=Homo sapiens OX=9606 PE=2 SV=1	19138	33	2(1)	2(1)	0.18	13%	B7ZA86_uniprot
	K.AVTEQGAELSNEER.N	Unique	Matches	Modification	Observed	Mr(expt)	Mr(calc)	ppm	Miss	Score	Expect	Rank	Query
	APRT	U	1		597.8123	1193.6101	1193.5928	14.5	0	33	0.048	1	4328
	Peptide	U	1		692.8398	1383.6651	1383.6783	-9.49	1	3	28	1	6672
sp|Q7Z5H4|VN1R5_HUMAN	R.DETEFYLGK.R	Vomeronasal type-1 receptor 5 OS=Homo sapiens OX=9606 GN=VN1R5 PE=2 SV=2	41265	32	2(2)	1(1)	0.08	1%	Q7Z5H4_uniprot
	R.DETEFYLGKR.C	Unique	Matches	Modification	Observed	Mr(expt)	Mr(calc)	ppm	Miss	Score	Expect	Rank	Query
	HEL-S-128m	U	2		416.7735	831.5325	831.5218	12.9	0	29	0.014	1	536
tr|A0A0A0MT16|A0A0A0MT16_HUMAN	Peptide	ATP-binding cassette sub-family A member 13 OS=Homo sapiens OX=9606 GN=ABCA13 PE=1 SV=1	580525	31	4(1)	4(1)	0.01	0%	A0A0A0MT16_uniprot
	K.YLRYTPQP.-	Unique	Matches	Modification	Observed	Mr(expt)	Mr(calc)	ppm	Miss	Score	Expect	Rank	Query
	K.LPFPIIDDR.N	U	1		379.2676	756.5207	756.5109	12.9	0	31	0.0069	1	121
	R.VVFVFGPDKK.L	U	1		516.8027	1031.5908	1031.5764	14.0	0	10	4.6	3	2217
	K.KLFPKGVFTK.E	U	1	Oxidation (M)	530.3059	1058.5973	1058.6045	-6.87	0	2	49	4	2467
	RPS9	U	1		572.3186	1142.6226	1142.6196	2.64	0	1	1.6e+002	6	3570
sp|P42766|RL35_HUMAN	Peptide	60S ribosomal protein L35 OS=Homo sapiens OX=9606 GN=RPL35 PE=1 SV=2	14543	31	1(1)	1(1)	0.23	7%	P42766_uniprot
	R.IGVLDEGK.M	Unique	Matches	Modification	Observed	Mr(expt)	Mr(calc)	ppm	Miss	Score	Expect	Rank	Query
	R.KTYVTPR.R	U	1		377.2344	1128.6814	1128.6655	14.1	0	31	0.025	1	3347
tr|A0A024RB14|A0A024RB14_HUMAN	K.LDYILGLK.I	40S ribosomal protein S26 OS=Homo sapiens OX=9606 GN=RPS26 PE=3 SV=1	13292	31	1(1)	1(1)	0.26	7%	A0A024RB14_uniprot
	R.LFEGNALLR.R	Unique	Matches	Modification	Observed	Mr(expt)	Mr(calc)	ppm	Miss	Score	Expect	Rank	Query
	K.QVVNIPSFIVR.L	U	1		471.7787	941.5428	941.5294	14.2	0	31	0.055	1	1290
tr|Q3SYB5|Q3SYB5_HUMAN	H1-5	SERPINB12 protein OS=Homo sapiens OX=9606 GN=SERPINB12 PE=2 SV=1	20960	31	1(1)	1(1)	0.16	4%	Q3SYB5_uniprot
	Peptide	Unique	Matches	Modification	Observed	Mr(expt)	Mr(calc)	ppm	Miss	Score	Expect	Rank	Query
	K.VAKSPKK.A	U	1		549.8086	1097.6027	1097.5869	14.4	0	31	0.032	1	2907
tr|A0A384MTL2|A0A384MTL2_HUMAN	K.ATGPPVSELITK.A	Transgelin OS=Homo sapiens OX=9606 PE=2 SV=1	22548	31	2(0)	2(0)	0.15	11%	A0A384MTL2_uniprot
	RPS8	Unique	Matches	Modification	Observed	Mr(expt)	Mr(calc)	ppm	Miss	Score	Expect	Rank	Query
	Peptide	U	1		410.7254	819.4362	819.4239	15.0	0	31	0.068	1	429
	K.LTPEEEEILNK.K	U	1		797.8741	1593.7336	1593.7100	14.8	0	3	25	1	9876
tr|A0A0B4J259|A0A0B4J259_HUMAN	R.LDVGNFSWGSECCTR.K	Lysozyme C OS=Homo sapiens OX=9606 GN=LYZ PE=1 SV=1	15661	31	1(1)	1(1)	0.22	8%	A0A0B4J259_uniprot
	FABP5	Unique	Matches	Modification	Observed	Mr(expt)	Mr(calc)	ppm	Miss	Score	Expect	Rank	Query
	Peptide	U	1		700.8535	1399.6925	1399.6732	13.8	0	31	0.052	1	6929
tr|B0YJ06|B0YJ06_HUMAN	K.NFDIPK.S	tRNA aspartic acid methyltransferase 1 variant 5 OS=Homo sapiens OX=9606 GN=TRDMT1 PE=4 SV=1	13159	30	4(1)	1(1)	0.26	5%	B0YJ06_uniprot
	K.YTACLCDDNPK.T	Unique	Matches	Modification	Observed	Mr(expt)	Mr(calc)	ppm	Miss	Score	Expect	Rank	Query
	R.ELGICPDDAAVIPIK.N	U	4		435.7620	869.5095	869.5123	-3.25	0	30	0.04	1	763
sp|Q96HS1|PGAM5_HUMAN	RPL7A	Serine/threonine-protein phosphatase PGAM5, mitochondrial OS=Homo sapiens OX=9606 GN=PGAM5 PE=1 SV=2	32213	30	1(1)	1(1)	0.10	2%	Q96HS1_uniprot
	Peptide	Unique	Matches	Modification	Observed	Mr(expt)	Mr(calc)	ppm	Miss	Score	Expect	Rank	Query
	R.ILSGVVTK.M	U	1		399.7583	797.5020	797.4912	13.6	0	30	0.022	1	288
tr|A0A384ME37|A0A384ME37_HUMAN	R.RDYLHYIR.K	60S ribosomal protein L13a OS=Homo sapiens OX=9606 PE=2 SV=1	23619	29	2(1)	2(1)	0.14	8%	A0A384ME37_uniprot
	K.EAIEGTYIDKK.C	Unique	Matches	Modification	Observed	Mr(expt)	Mr(calc)	ppm	Miss	Score	Expect	Rank	Query
	R.DVQIGDIVTVGECRPLSK.T	U	1		414.7603	827.5061	827.4939	14.7	0	28	0.1	1	502
	PHB	U	1		618.8715	1235.7285	1235.7125	12.9	2	29	0.023	1	4882
tr|A0A7P0TB45|A0A7P0TB45_HUMAN	Peptide	Peptidyl-prolyl cis-trans isomerase OS=Homo sapiens OX=9606 GN=PPIB PE=1 SV=1	23855	29	2(1)	2(1)	0.14	8%	A0A7P0TB45_uniprot
	R.FDAGELITQR.E	Unique	Matches	Modification	Observed	Mr(expt)	Mr(calc)	ppm	Miss	Score	Expect	Rank	Query
	R.IFTSIGEDYDER.V	U	1		406.7237	811.4329	811.4228	12.4	0	29	0.043	1	380
		U	1		729.3779	1456.7413	1456.7198	14.7	0	23	0.34	1	8000
tr|H3BNX8|H3BNX8_HUMAN	Peptide	Cytochrome c oxidase subunit 5A, mitochondrial OS=Homo sapiens OX=9606 GN=COX5A PE=1 SV=1	17452	28	2(1)	2(1)	0.19	8%	H3BNX8_uniprot
	R.FYAFGR.V	Unique	Matches	Modification	Observed	Mr(expt)	Mr(calc)	ppm	Miss	Score	Expect	Rank	Query
	K.SDPVVSYR.E	U	1		350.7387	699.4628	699.4531	13.9	0	28	0.04	1	2
	R.GGGQIIPTAR.R	U	1		386.2382	770.4619	770.4650	-3.98	0	16	1.1	2	181
tr|Q6N011|Q6N011_HUMAN	K.QFAE->M<-YVAK.F	Uncharacterized protein DKFZp686C24207 OS=Homo sapiens OX=9606 GN=DKFZp686C24207 PE=2 SV=1	62302	28	4(2)	1(1)	0.05	1%	Q6N011_uniprot
	K.EDLYLKPIQR.T	Unique	Matches	Modification	Observed	Mr(expt)	Mr(calc)	ppm	Miss	Score	Expect	Rank	Query
	K.DLEEDHACIPIKK.S	U	4		416.7628	831.5110	831.5079	3.70	1	28	0.029	1	534
tr|A0A0U1RRM4|A0A0U1RRM4_HUMAN	R.ETVSEESNVLCLSK.S	Polypyrimidine tract-binding protein 1 OS=Homo sapiens OX=9606 GN=PTBP1 PE=1 SV=1	62653	28	3(0)	3(0)	0.05	6%	A0A0U1RRM4_uniprot
	K.ARPFPDGLAEDIDKGEVSAR.Q	Unique	Matches	Modification	Observed	Mr(expt)	Mr(calc)	ppm	Miss	Score	Expect	Rank	Query
	NPEPPS		1		381.7526	761.4907	761.4799	14.1	1	4	5.2	5	142
	Peptide	U	1		722.8687	1443.7227	1443.7317	-6.24	1	2	50	1	7791
	R.LGLQNDLFSLAR.A	U	1		1020.0666	2038.1186	2038.0888	14.6	0	28	0.067	1	14854
tr|A0A096LNG8|A0A096LNG8_HUMAN	R.LGWDPKPGEGHLDALLR.G	Coiled-coil domain-containing protein 7 (Fragment) OS=Homo sapiens OX=9606 GN=CCDC7 PE=4 SV=3	7370	27	2(1)	1(1)	0.48	9%	A0A096LNG8_uniprot
	RPL10	Unique	Matches	Modification	Observed	Mr(expt)	Mr(calc)	ppm	Miss	Score	Expect	Rank	Query
	Peptide	U	2		361.7418	721.4690	721.4599	12.7	0	27	0.0044	1	23
tr|A0A384MTR2|A0A384MTR2_HUMAN	R.TGYTLDVTTGQR.K	Epididymis secretory sperm binding protein OS=Homo sapiens OX=9606 GN=PRDX3 PE=2 SV=1	28017	27	1(0)	1(0)	0.12	4%	A0A384MTR2_uniprot
	ALDH2	Unique	Matches	Modification	Observed	Mr(expt)	Mr(calc)	ppm	Miss	Score	Expect	Rank	Query
	Peptide	U	1		603.8420	1205.6694	1205.6517	14.7	0	27	0.13	1	4536
tr|Q6IBT3|Q6IBT3_HUMAN	R.GYFIQPTVFGDVQDGMTIAK.E	T-complex protein 1 subunit eta OS=Homo sapiens OX=9606 GN=CCT7 PE=2 SV=1	59804	27	2(1)	2(1)	0.05	4%	Q6IBT3_uniprot
	K.EAGFPPGVVNIVPGFGPTAGAAIASHEDVDKVAFTGSTEIGR.V	Unique	Matches	Modification	Observed	Mr(expt)	Mr(calc)	ppm	Miss	Score	Expect	Rank	Query
	K.EAGFPPGVVNIVPGFGPTAGAAIASHEDVDKVAFTGSTEIGR.V	U	1		406.2608	810.5071	810.4963	13.3	0	27	0.029	1	377
		U	1	Oxidation (M)	872.9708	1743.9270	1743.9302	-1.83	2	6	17	3	11656
tr|B4DDU6|B4DDU6_HUMAN	Peptide	T-complex protein 1 subunit epsilon OS=Homo sapiens OX=9606 PE=2 SV=1	55842	26	5(1)	5(1)	0.12	8%	B4DDU6_uniprot
	R.VVLPIEAPIR.M	Unique	Matches	Modification	Observed	Mr(expt)	Mr(calc)	ppm	Miss	Score	Expect	Rank	Query
	K.IFEMGPVFTD.-	U	1		410.2636	818.5127	818.5014	13.7	0	25	0.055	1	428
	RPL6	U	1		487.7617	973.5089	973.5193	-10.65	1	3	49	5	1535
	Peptide	U	1		492.8209	983.6272	983.6379	-10.86	1	12	1.8	1	1641
	K.VLATVTKPVGGDK.N	U	1		544.8072	1087.5999	1087.6125	-11.53	0	6	23	5	2798
	MIF	U	1		547.2740	1092.5335	1092.5200	12.4	0	23	0.28	1	2854
tr|H0Y8W2|H0Y8W2_HUMAN	Peptide	Receptor of-activated protein C kinase 1 (Fragment) OS=Homo sapiens OX=9606 GN=RACK1 PE=1 SV=1	30871	25	2(0)	2(0)	0.11	8%	H0Y8W2_uniprot
	R.IQTQPGYANTLR.D	Unique	Matches	Modification	Observed	Mr(expt)	Mr(calc)	ppm	Miss	Score	Expect	Rank	Query
	R.LPRPPPPE->M<-PESLKK.K	U	1		423.7446	845.4747	845.4793	-5.42	0	19	1.1	1	631
	RPSA		1		954.4646	1906.9146	1906.8884	13.8	0	25	0.17	1	13362
tr|A0A7P0T8I6|A0A7P0T8I6_HUMAN	Peptide	Cathepsin X OS=Homo sapiens OX=9606 GN=CTSZ PE=1 SV=1	37748	25	2(0)	1(0)	0.09	2%	A0A7P0T8I6_uniprot
	R.LASIVTPR.N	Unique	Matches	Modification	Observed	Mr(expt)	Mr(calc)	ppm	Miss	Score	Expect	Rank	Query
	HSPD1	U	2		556.2983	1110.5821	1110.5921	-8.97	1	25	0.18	1	3099
tr|A0A024R1N4|A0A024R1N4_HUMAN	Peptide	X-ray repair complementing defective repair in Chinese hamster cells 6 (Ku autoantigen, 70kDa), isoform CRA_a OS=Homo sapiens OX=9606 GN=XRCC6 PE=3 SV=1	70084	25	9(1)	9(1)	0.10	19%	A0A024R1N4_uniprot
	K.LLNENSYVPR.E	Unique	Matches	Modification	Observed	Mr(expt)	Mr(calc)	ppm	Miss	Score	Expect	Rank	Query
	R.SAFSNLFGGEPLSYTR.F	U	1		432.2948	862.5750	862.5640	12.8	0	24	0.019	1	716
	RPLP0	U	1		581.3419	1160.6692	1160.6553	11.9	1	10	4.2	1	3838
	Peptide	U	1		586.8550	1171.6955	1171.6812	12.2	1	7	8.3	1	4010
	K.LLPHIR.G	U	1		694.8560	1387.6975	1387.6831	10.4	0	5	52	1	6737
	R.GHLENNPALEK.L	U	1		567.9725	1700.8956	1700.8733	13.1	1	7	17	1	11168
	R.GTIEILSDVQLIK.T	U	1		586.6660	1756.9762	1756.9570	10.9	2	14	1.8	1	11806
	K.EDLTEIRD->M<-LLANKVPAAAR.A	U	1		904.4937	1806.9727	1806.9476	13.9	1	13	2.8	1	12372
	YA61	U	1		924.9651	1847.9156	1847.9305	-8.05	1	1	55	2	12773
	Peptide	U	1		634.9674	1901.8802	1901.8578	11.8	0	18	0.64	1	13302
tr|A0A087WVH3|A0A087WVH3_HUMAN	K.AIGLVVPSLTGK.L	Patched domain-containing protein 3 OS=Homo sapiens OX=9606 GN=PTCHD3 PE=4 SV=1	60119	25	2(0)	1(0)	0.05	1%	A0A087WVH3_uniprot
	R.AAAYNIVPSSTGAAK.A	Unique	Matches	Modification	Observed	Mr(expt)	Mr(calc)	ppm	Miss	Score	Expect	Rank	Query
	K.SNPSVEEVNAE->M<-KR.V	U	2		601.8140	1201.6134	1201.6051	6.89	1	25	0.29	1	4464
sp|Q8TC07|TBC15_HUMAN	PFN1	TBC1 domain family member 15 OS=Homo sapiens OX=9606 GN=TBC1D15 PE=1 SV=2	80352	25	3(0)	2(0)	0.04	2%	Q8TC07_uniprot
	Peptide	Unique	Matches	Modification	Observed	Mr(expt)	Mr(calc)	ppm	Miss	Score	Expect	Rank	Query
	K.TNPEIQSTLR.K	U	2		570.3035	1138.5925	1138.6022	-8.56	0	25	0.24	1	3511
	R.KTNPEIQSTLR.K	U	1		623.3320	1244.6494	1244.6659	-13.29	1	1	63	7	4995
tr|A0A024R6C9|A0A024R6C9_HUMAN	CLTC	Dihydrolipoyllysine-residue succinyltransferase component of 2-oxoglutarate dehydrogenase complex, mitochondrial OS=Homo sapiens OX=9606 GN=DLST PE=3 SV=1	49067	24	3(1)	3(1)	0.07	7%	A0A024R6C9_uniprot
	Peptide	Unique	Matches	Modification	Observed	Mr(expt)	Mr(calc)	ppm	Miss	Score	Expect	Rank	Query
	K.LASYTVR.D	U	1		426.7930	851.5714	851.5593	14.2	0	24	0.007	1	697
	R.AYNISVFSVKR.N	U	1		500.2676	998.5205	998.5259	-5.38	0	3	28	7	1822
	R.YFSIPGSRTADMAEVETTTNVGVPGR.W	U	1		961.4620	1920.9095	1920.9218	-6.36	1	2	42	1	13585
tr|B4DM22|B4DM22_HUMAN	ATP5B	26S proteasome non-ATPase regulatory subunit 2 OS=Homo sapiens OX=9606 PE=2 SV=1	99992	24	1(0)	1(0)	0.03	1%	B4DM22_uniprot
	Peptide	Unique	Matches	Modification	Observed	Mr(expt)	Mr(calc)	ppm	Miss	Score	Expect	Rank	Query
	R.TIAMDGTEGLVR.G	U	1		726.9216	1451.8287	1451.8096	13.1	0	24	0.29	1	7929
tr|L0R8K7|L0R8K7_HUMAN	K.TVLI->M<-ELINNVAK.A	Alternative protein UPF2 OS=Homo sapiens OX=9606 GN=UPF2 PE=4 SV=1	5377	24	5(1)	1(1)	0.68	23%	L0R8K7_uniprot
	R.LVLEVAQHLGESTVR.T	Unique	Matches	Modification	Observed	Mr(expt)	Mr(calc)	ppm	Miss	Score	Expect	Rank	Query
	K.VLDSGAPIKIPVGPETLGR.I	U	4		597.8741	1193.7337	1193.7496	-13.26	0	24	0.043	1	4354
	SETSIP	U	1		398.9192	1193.7357	1193.7496	-11.59	0	(1)	8.6	2	4356
tr|E9PL09|E9PL09_HUMAN	Peptide	40S ribosomal protein S3 OS=Homo sapiens OX=9606 GN=RPS3 PE=1 SV=1	25526	23	3(0)	3(0)	0.13	16%	E9PL09_uniprot
	K.LSESVLMK.V	Unique	Matches	Modification	Observed	Mr(expt)	Mr(calc)	ppm	Miss	Score	Expect	Rank	Query
	R.LSKCGIIPK.S	U	1		399.7646	797.5146	797.5123	2.83	0	0	19	10	290
	ARHGDIA	U	1		712.3476	1422.6806	1422.6627	12.6	0	23	0.28	1	7307
	Peptide	U	1	Oxidation (M)	795.4131	1588.8116	1588.7919	12.4	0	20	0.77	1	9796
tr|H0YD17|H0YD17_HUMAN	R.AEEYEFLTPVEEAPK.G	CD44 antigen (Fragment) OS=Homo sapiens OX=9606 GN=CD44 PE=1 SV=8	25882	23	2(0)	1(0)	0.13	4%	H0YD17_uniprot
	SERPINF2	Unique	Matches	Modification	Observed	Mr(expt)	Mr(calc)	ppm	Miss	Score	Expect	Rank	Query
	Peptide	U	2		528.8131	1055.6117	1055.5975	13.4	0	23	0.29	1	2427
tr|A0A2X0TVZ9|A0A2X0TVZ9_HUMAN	R.VTAILDK.L	Phosphoinositide 5-phosphatase (Fragment) OS=Homo sapiens OX=9606 GN=OCRL PE=3 SV=1	104415	22	6(0)	2(0)	0.03	2%	A0A2X0TVZ9_uniprot
	K.LIHADPK.L	Unique	Matches	Modification	Observed	Mr(expt)	Mr(calc)	ppm	Miss	Score	Expect	Rank	Query
	K.IGQYLSSNR.D	U	5		579.8002	1157.5858	1157.5941	-7.22	1	22	0.37	1	3778
	R.LVFIDCPGK.L	U	1		498.2703	1491.7890	1491.7906	-1.11	1	0	67	2	8494
sp|Q9Y4C4|MFHA1_HUMAN	K.LIT->M<-TINEK.Q	Malignant fibrous histiocytoma-amplified sequence 1 OS=Homo sapiens OX=9606 GN=MFHAS1 PE=1 SV=2	117960	22	3(1)	2(1)	0.03	1%	Q9Y4C4_uniprot
	K.KVAQLAVINSLEK.A	Unique	Matches	Modification	Observed	Mr(expt)	Mr(calc)	ppm	Miss	Score	Expect	Rank	Query
	K.RQE->M<-ESGITTPPK.M	U	2		425.7738	849.5330	849.5409	-9.32	2	22	0.046	1	665
	RPS18	U	1		487.7758	973.5371	973.5444	-7.51	0	1	1.3e+002	7	1538
tr|A0A650C2C8|A0A650C2C8_HUMAN	Peptide	NEK10 OS=Homo sapiens OX=9606 PE=2 SV=1	128839	22	3(1)	1(1)	0.03	0%	A0A650C2C8_uniprot
	K.LIEVDDERK.L	Unique	Matches	Modification	Observed	Mr(expt)	Mr(calc)	ppm	Miss	Score	Expect	Rank	Query
	R.MATEVAADALGEEWK.G	U	3		477.3132	952.6118	952.6069	5.11	1	22	0.043	1	1368
tr|Q6FHN3|Q6FHN3_HUMAN	R.LSSLRASTSKSESSQK.-	Nucleoside diphosphate kinase OS=Homo sapiens OX=9606 GN=NME2 PE=2 SV=1	17401	21	5(0)	5(0)	0.43	35%	Q6FHN3_uniprot
	RPL37A	Unique	Matches	Modification	Observed	Mr(expt)	Mr(calc)	ppm	Miss	Score	Expect	Rank	Query
	Peptide		1		414.7684	827.5222	827.5116	12.7	0	26	0.1	1	504
	K.TVAGGAWTYNTTSAVTVK.S		1		458.7530	915.4915	915.4814	11.1	0	18	1.4	1	1091
	CCT8		1		588.3367	1174.6588	1174.6499	7.58	0	11	3.8	1	4039
	Peptide		1		448.9327	1343.7762	1343.7561	14.9	0	18	0.67	1	6270
	R.LECVEPNCR.S		1	Oxidation (M)	601.3160	1800.9261	1800.9040	12.3	0	27	0.16	1	12305
tr|A0A024R1T9|A0A024R1T9_HUMAN	RPS5	ATP-citrate synthase OS=Homo sapiens OX=9606 GN=ACLY PE=3 SV=1	121674	20	2(0)	2(0)	0.03	1%	A0A024R1T9_uniprot
	Peptide	Unique	Matches	Modification	Observed	Mr(expt)	Mr(calc)	ppm	Miss	Score	Expect	Rank	Query
	R.VNQAIWLLCTGAR.E	U	1		393.7402	785.4658	785.4548	14.1	0	20	0.84	1	218
	FLNB	U	1		467.7781	933.5415	933.5317	10.5	0	0	52	3	1205
tr|A0A1L1UHR1|A0A1L1UHR1_HUMAN	Peptide	Voltage-dependent anion-selective channel protein 1 OS=Homo sapiens OX=9606 PE=2 SV=1	30868	19	1(0)	1(0)	0.11	4%	A0A1L1UHR1_uniprot
	K.TQVVAGTNYYIK.V	Unique	Matches	Modification	Observed	Mr(expt)	Mr(calc)	ppm	Miss	Score	Expect	Rank	Query
	K.TNETYGKLEAVQYK.T	U	1		764.8966	1527.7785	1527.7569	14.2	1	19	0.87	1	8950
tr|A0A494C0E5|A0A494C0E5_HUMAN	RPS19	Matrix metalloproteinase-21 (Fragment) OS=Homo sapiens OX=9606 GN=MMP21 PE=4 SV=1	9360	19	1(0)	1(0)	0.37	10%	A0A494C0E5_uniprot
	Peptide	Unique	Matches	Modification	Observed	Mr(expt)	Mr(calc)	ppm	Miss	Score	Expect	Rank	Query
	K.TLEDLR.K	U	1		454.2541	906.4937	906.4923	1.59	0	19	0.94	1	1016
tr|H0YKD8|H0YKD8_HUMAN	K.LPGVGTKIAEK.I	60S ribosomal protein L28 OS=Homo sapiens OX=9606 GN=RPL28 PE=1 SV=1	19174	19	4(0)	4(0)	0.18	24%	H0YKD8_uniprot
		Unique	Matches	Modification	Observed	Mr(expt)	Mr(calc)	ppm	Miss	Score	Expect	Rank	Query
	Peptide	U	1	Oxidation (M)	438.2420	874.4695	874.4807	-12.80	1	3	54	9	804
	K.EAAENSLVAYK.A	U	1		531.2925	1060.5705	1060.5777	-6.80	1	7	14	5	2503
	R.YLAEFATGNDRK.E	U	1		647.8260	1293.6374	1293.6201	13.4	0	19	1.1	1	5664
	VN1R5	U	1		813.4426	1624.8707	1624.8943	-14.54	2	2	44	1	10276
sp|Q96AG4|LRC59_HUMAN	Peptide	Leucine-rich repeat-containing protein 59 OS=Homo sapiens OX=9606 GN=LRRC59 PE=1 SV=1	35308	18	2(0)	2(0)	0.09	6%	Q96AG4_uniprot
	K.TQTILFYGR.V	Unique	Matches	Modification	Observed	Mr(expt)	Mr(calc)	ppm	Miss	Score	Expect	Rank	Query
		U	1		551.7965	1101.5783	1101.5666	10.7	1	1	92	4	2949
	Peptide	U	1		572.8174	1143.6203	1143.6037	14.6	0	18	1.2	1	3586
tr|Q8IU62|Q8IU62_HUMAN	R.STDYGIFQINSR.Y	Trafficking protein, kinesin binding 2 OS=Homo sapiens OX=9606 GN=TRAK2 PE=2 SV=1	102312	18	2(0)	2(0)	0.03	1%	Q8IU62_uniprot
	TRDMT1	Unique	Matches	Modification	Observed	Mr(expt)	Mr(calc)	ppm	Miss	Score	Expect	Rank	Query
	Peptide	U	1		451.7480	901.4814	901.4730	9.39	1	1	1.9e+002	2	974
	R.HIFLIR.H	U	1		545.2984	1088.5822	1088.5826	-0.29	0	18	1.3	1	2813
tr|A0A024R5Z7|A0A024R5Z7_HUMAN		Annexin OS=Homo sapiens OX=9606 GN=ANXA2 PE=2 SV=1	38808	18	3(0)	3(0)	0.09	12%	A0A024R5Z7_uniprot
	Peptide	Unique	Matches	Modification	Observed	Mr(expt)	Mr(calc)	ppm	Miss	Score	Expect	Rank	Query
	R.MVVPAALK.V	U	1		437.2888	872.5630	872.5517	12.9	1	9	1.2	1	794
	K.KIDKYTEVLK.T	U	1		970.4925	1938.9704	1938.9534	8.76	2	14	3.2	1	13765
	PPIB	U	1		1033.0061	2063.9976	2063.9760	10.5	1	18	1.4	1	15027
tr|B4DJ98|B4DJ98_HUMAN	Peptide	Protein disulfide-isomerase OS=Homo sapiens OX=9606 PE=2 SV=1	51874	18	3(0)	3(0)	0.06	7%	B4DJ98_uniprot
	R.ILEVVK.M	Unique	Matches	Modification	Observed	Mr(expt)	Mr(calc)	ppm	Miss	Score	Expect	Rank	Query
	K.IIDAALR.A	U	1		596.3096	1190.6046	1190.5931	9.64	0	14	3.3	1	4275
	DKFZp686C24207	U	1	Oxidation (M)	715.3665	1428.7185	1428.7283	-6.85	1	1	61	1	7403
	Peptide	U	1		505.9313	1514.7720	1514.7518	13.3	1	18	1.3	1	8835
tr|A0A024R1V4|A0A024R1V4_HUMAN	R.HLLLAR.A	60S ribosomal protein L27 OS=Homo sapiens OX=9606 GN=RPL27 PE=3 SV=1	15788	18	2(0)	2(0)	0.22	13%	A0A024R1V4_uniprot
	PRDX3	Unique	Matches	Modification	Observed	Mr(expt)	Mr(calc)	ppm	Miss	Score	Expect	Rank	Query
	Peptide	U	1		525.2867	1048.5588	1048.5441	14.1	0	18	1.5	1	2342
	R.VGQAVDVVGQAGKPK.T	U	1		530.8002	1059.5858	1059.5713	13.7	1	5	23	2	2492
tr|A0A2R8Y6J3|A0A2R8Y6J3_HUMAN	UPF2	60S ribosomal protein L5 (Fragment) OS=Homo sapiens OX=9606 GN=RPL5 PE=1 SV=1	27256	17	4(0)	3(0)	0.12	15%	A0A2R8Y6J3_uniprot
	Peptide	Unique	Matches	Modification	Observed	Mr(expt)	Mr(calc)	ppm	Miss	Score	Expect	Rank	Query
	R.HLRRLR.D	U	2	Oxidation (M)	555.2989	1108.5832	1108.5699	12.0	1	2	38	1	3066
	K.LLLGTSGEGK.A	U	1		593.2889	1184.5632	1184.5462	14.4	1	17	1.6	1	4202
		U	1		964.0233	1926.0321	1926.0033	14.9	0	1	45	1	13636
sp|Q86U44|MTA70_HUMAN	Peptide	N6-adenosine-methyltransferase catalytic subunit OS=Homo sapiens OX=9606 GN=METTL3 PE=1 SV=2	65175	17	6(0)	3(0)	0.05	5%	Q86U44_uniprot
	R.GLVGEIIK.R	Unique	Matches	Modification	Observed	Mr(expt)	Mr(calc)	ppm	Miss	Score	Expect	Rank	Query
	K.QHYIDLK.D	U	2	Gln->pyro-Glu (N-term Q)	500.2678	998.5210	998.5145	6.48	1	(17)	1.1	1	1823
	K.DRPFFPGLVK.Y	U	2		508.7786	1015.5426	1015.5410	1.51	1	30	0.12	2	2005
	R.TFIAIKPDGVQR.G	U	1	Oxidation (M)	562.2815	1122.5484	1122.5413	6.36	0	1	45	2	3268
	R.V->M<-LGETNPADSKPGTIR.G	U	1		701.3893	1400.7640	1400.7776	-9.68	1	0	59	7	6950
sp|Q8IWT3|CUL9_HUMAN	ACLY	Cullin-9 OS=Homo sapiens OX=9606 GN=CUL9 PE=1 SV=2	285440	17	2(0)	2(0)	0.01	0%	Q8IWT3_uniprot
	Peptide	Unique	Matches	Modification	Observed	Mr(expt)	Mr(calc)	ppm	Miss	Score	Expect	Rank	Query
	K.SWLKPR.L	U	1		530.2941	1058.5737	1058.5661	7.14	0	3	53	3	2464
	K.TILSLMTR.E		1		687.8586	1373.7027	1373.6827	14.6	0	17	1.7	1	6558
tr|A0A075B7B1|A0A075B7B1_HUMAN		Desmuslin, isoform CRA_a OS=Homo sapiens OX=9606 GN=SYNM PE=1 SV=1	140306	17	5(0)	3(0)	0.02	3%	A0A075B7B1_uniprot
	Peptide	Unique	Matches	Modification	Observed	Mr(expt)	Mr(calc)	ppm	Miss	Score	Expect	Rank	Query
	R.->M<-LAGRVGR.Q	U	1		707.3680	1412.7214	1412.7372	-11.19	1	3	33	2	7104
	K.NKYRPDLR.M	U	2		813.9547	1625.8947	1625.8849	6.08	2	17	1.1	1	10281
	K.QTYSTEPNNLK.A	U	1		542.9729	1625.8969	1625.8849	7.39	2	(0)	48	2	10282
	K.NARATLSSIRHMIR.K	U	1		966.9808	1931.9471	1931.9562	-4.69	2	0	73	1	13701
tr|R9RV30|R9RV30_HUMAN	LRRC59	Androgen-induced 1/Golgi SNAP receptor complex member 1 variant 1 fusion protein (Fragment) OS=Homo sapiens OX=9606 GN=AIG1 PE=2 SV=1	9060	16	1(0)	1(0)	0.38	11%	R9RV30_uniprot
	Peptide	Unique	Matches	Modification	Observed	Mr(expt)	Mr(calc)	ppm	Miss	Score	Expect	Rank	Query
	R.LAPEYEAAATR.L	U	1	Oxidation (M)	562.2815	1122.5484	1122.5379	9.35	1	16	1.4	1	3268
tr|A0A8I5KSE2|A0A8I5KSE2_HUMAN	K.TVAYTVQK->M<-TSGK.I	Dynein axonemal heavy chain 3 OS=Homo sapiens OX=9606 GN=DNAH3 PE=4 SV=1	475447	15	8(0)	4(0)	0.01	1%	A0A8I5KSE2_uniprot
	R.FLQDYFDGNLKR.Y	Unique	Matches	Modification	Observed	Mr(expt)	Mr(calc)	ppm	Miss	Score	Expect	Rank	Query
	RPL27	U	1	2 Oxidation (M)	707.3490	1412.6834	1412.6639	13.8	2	2	45	1	7101
	Peptide	U	1	Oxidation (M)	729.4016	1456.7885	1456.7708	12.2	1	5	25	1	8001
	R.YSVDIPLDK.T	U	5	Oxidation (M)	738.3903	1474.7660	1474.7701	-2.81	0	19	1.8	1	8228
	K.DVFRDPALK.R	U	1	Oxidation (M)	865.4529	1728.8913	1728.8909	0.23	1	3	52	3	11461
sp|O60293|ZC3H1_HUMAN	RPL5	Zinc finger C3H1 domain-containing protein OS=Homo sapiens OX=9606 GN=ZFC3H1 PE=1 SV=3	228153	15	9(0)	4(0)	0.01	1%	O60293_uniprot
	Peptide	Unique	Matches	Modification	Observed	Mr(expt)	Mr(calc)	ppm	Miss	Score	Expect	Rank	Query
	R.LQWTWLGR.A	U	2		529.8290	1057.6434	1057.6495	-5.77	1	4	13	4	2460
	R.FLPDDEAAQALGK.T	U	2		546.7897	1091.5649	1091.5710	-5.58	0	12	4.5	3	2845
	SYNM	U	2		610.8390	1219.6634	1219.6660	-2.07	1	(2)	42	4	4694
	Peptide	U	2		407.5625	1219.6657	1219.6660	-0.23	1	15	2.2	1	4698
	R.LDSWK->M<-NLT.-	U	1		838.9196	1675.8247	1675.8352	-6.25	2	2	48	7	10878
tr|A0A024R1A2|A0A024R1A2_HUMAN	DNAH3	PHD finger protein 16, isoform CRA_a OS=Homo sapiens OX=9606 GN=PHF16 PE=4 SV=1	95402	14	4(0)	1(0)	0.03	0%	A0A024R1A2_uniprot
	Peptide	Unique	Matches	Modification	Observed	Mr(expt)	Mr(calc)	ppm	Miss	Score	Expect	Rank	Query
	K.ISHIPPSR.W	U	4		453.7559	905.4972	905.5083	-12.28	0	14	2.3	1	1008
